# Supplementary material for: MicroRNA Omics Analysis of Camellia sinesis Pollen Tubes in Response to Low-Temperature and Nitric Oxide
Source: Biomolecules. 2021 Jun 23;11(7):930. doi: 10.3390/biom11070930 (PMC8301950; doi:10.3390/biom11070930)
Supplement: Supplementary file 1 [file biomolecules-11-00930-s001.zip]

Archive with 10 entries (9 files):
- biomolecules-1254255-supplementary/
- biomolecules-1254255-supplementary/Supplementary Figure.pdf
- biomolecules-1254255-supplementary/Supplementary Table S1.pdf
- biomolecules-1254255-supplementary/Supplementary Table S2.xlsx
- biomolecules-1254255-supplementary/Supplementary Table S3.xlsx
- biomolecules-1254255-supplementary/Supplementary Table S4.xlsx
- biomolecules-1254255-supplementary/Supplementary Table S5.xlsx
- biomolecules-1254255-supplementary/Supplementary Table S6.xlsx
- biomolecules-1254255-supplementary/Supplementary Table S7.xlsx
- biomolecules-1254255-supplementary/Supplementary Table S8.xlsx
