# Supplementary material for: MicroRNA Omics Analysis of Camellia sinesis Pollen Tubes in Response to Low-Temperature and Nitric Oxide
Source: Biomolecules. 2021 Jun 23;11(7):930. doi: 10.3390/biom11070930 (PMC8301950; doi:10.3390/biom11070930)
Supplement: Supplementary file 1 [file biomolecules-11-00930-s001.zip › biomolecules-1254255-supplementary/Supplementary Table S2.xlsx]

## Sheet: Sheet1
Table S2 Expression level of known miRNA in C. sinensis pollen tube after CK (control), LT (low-temperature ) and NO (nitric oxide) treatment.
miRNA	CK1	CK2	CK3	LT1	LT2	LT3	NO1	NO2	NO3
miR1023b-3p	0	0	10	0	0	0	0	0	0
miR1023e-3p	0	0	0	0	0	0	31	31	63
miR1028a-3p	103	82	94	86	106	81	86	71	0
miR1067	82	89	83	84	67	66	80	78	62
miR1077-5p	0	0	0	8443	7932	7789	16959	0	0
miR1081	32	0	0	37	119	38	35	35	0
miR1085-3p	123	0	123	115	0	0	0	89	95
miR1122c-3p	155	160	147	102	0	105	162	158	135
miR1144a.2	180	145	164	157	181	132	155	167	123
miR1165-3p	9	0	7	6	0	0	9	0	8
miR1171	219	229	113	105	108	112	245	283	131
miR1312	252	220	264	266	0	0	205	0	0
miR1429-3p	1451	1378	0	1434	0	0	0	0	0
miR1432	434	409	0	398	0	0	0	423	377
miR1432-5p	0	0	0	0	0	0	309	0	0
miR1436	61	74	62	63	69	62	101	91	0
miR1440b	140	139	130	148	175	128	165	131	148
miR1508a	269	215	0	0	0	0	0	0	0
miR1509a-5p	31	34	22	0	39	0	0	32	22
miR1510a-3p	0	184	0	0	0	0	0	0	0
miR1511	187	190	179	205	125	137	144	148	92
miR1515	150	155	137	137	193	142	148	120	123
miR1520c	0	0	0	72	74	0	0	0	0
miR1520f-3p	0	13	0	0	0	10	0	0	0
miR1520n	0	86	0	0	0	51	0	47	0
miR1522	0	0	17	32	0	0	0	18	0
miR1526	648	0	0	0	675	0	630	0	565
miR1535a	19	17	22	0	0	0	0	26	0
miR156c	1190909	1162608	1238246	1325827	1261066	1316751	1378025	1307328	1292056
miR156i-3p	24	23	14	21	33	13	19	27	24
miR157c-3p	0	0	0	0	9	0	0	0	0
miR159b	25	26	25	17	21	21	29	22	28
miR160a-3p	29	43	46	51	47	35	34	41	26
miR162a-3p	281	260	246	273	287	297	259	273	247
miR164	28	31	34	25	25	0	41	37	35
miR164a	0	0	0	0	0	186	0	0	0
miR165a-3p	61	88	78	81	64	33	88	68	64
miR166a	25730	29364	24626	25214	25159	25312	26216	26038	21852
miR166a-3p	22755	26094	22571	22942	22977	23219	23308	23232	20009
miR167a	29145	32275	27797	31658	32926	31133	27916	27899	25936
miR167e-3p	19	0	24	12	0	16	0	0	15
miR167f-3p	0	64	0	0	39	0	39	55	0
miR168a-3p	192	195	189	171	223	220	227	194	195
miR169i-3p	38	0	0	20	0	0	0	29	0
miR169k-5p	3697	3601	3244	3494	3263	3290	3090	3182	3196
miR171b-3p	588	619	486	646	549	420	376	545	427
miR171d-5p	240	327	245	308	286	249	249	271	228
miR172a	3775	3566	3554	3587	3994	3488	3304	3920	3780
miR172c-3p	0	0	0	0	0	0	0	1512	1501
miR172g-3p	759	686	650	698	743	710	741	0	0
miR1850.1	49	64	52	0	59	0	59	53	0
miR1858a	0	0	0	44	0	0	0	0	0
miR1863	274	237	244	243	261	221	229	238	233
miR1873	0	0	0	0	90	86	0	0	0
miR1881	0	0	25	0	0	0	0	0	0
miR2086-3p	0	0	0	0	0	0	18	0	0
miR2090	0	0	0	142	0	0	0	0	0
miR2111b-3p	1382	1495	1469	1483	1555	1495	1443	1465	1440
miR2118-5p	0	0	0	0	2108	0	2267	2877	2352
miR2118a-3p	0	136	132	147	0	0	0	0	0
miR2118d	22	32	0	18	0	24	0	0	0
miR2119	26	0	0	0	0	0	0	0	0
miR2199	7299	7834	7063	6206	6093	5729	6428	8402	6623
miR2590h	689	587	730	0	0	678	596	695	633
miR2592bi	0	0	0	0	21	0	0	0	0
miR2607	0	0	0	0	39	0	0	43	0
miR2661	21	36	28	33	29	0	25	25	24
miR2666	0	0	0	0	30	0	0	0	0
miR2868	30	22	33	0	0	0	20	27	0
miR2912a	146	134	132	134	139	123	131	135	113
miR2916	3193	2899	3020	2736	2511	2583	3307	4119	3414
miR2950	1014	1069	987	1011	0	924	1122	1041	1040
miR319-3p	1099	1044	1016	1017	1141	653	959	1200	906
miR319c	38130	39600	35974	36238	38061	37840	37713	36371	37257
miR3449-3p	40	0	58	0	0	0	0	33	0
miR3515	1172	1077	1190	1199	0	0	996	0	0
miR3627-5p	1101	1107	1112	1155	1371	1068	1129	1113	1100
miR3633a-3p	39	50	30	29	36	58	27	44	45
miR390a-3p	31	36	40	34	33	34	34	26	38
miR390a-5p	241	319	242	258	263	325	280	260	247
miR393a	153	155	117	141	113	117	109	122	131
miR3946	323	313	361	424	331	421	435	372	555
miR3948	120	122	144	86	84	124	179	139	153
miR394a	10	6	12	10	12	0	7	12	16
miR3951	0	0	0	0	0	0	0	155	0
miR396a-5p	561	524	491	539	575	392	468	492	470
miR396g-3p	0	0	976	0	0	401	1045	988	1071
miR397c	0	0	0	0	24	0	0	0	21
miR399d	246	211	211	223	254	213	223	194	175
miR403-3p	324	291	281	353	389	298	377	364	329
miR407	728	675	0	0	0	0	0	0	610
miR408a-5p	149	162	152	168	172	153	153	159	195
miR415	92	78	96	91	91	78	76	76	98
miR4243	83	0	0	0	0	0	88	0	0
miR4340	386	0	0	0	0	0	0	0	0
miR4348a	0	0	0	0	0	0	0	17	0
miR4350	57	34	53	45	41	46	0	49	29
miR4364a	0	0	0	0	0	0	0	17	0
miR4378b	17	0	23	20	0	22	14	0	18
miR4381	618	607	0	611	617	0	635	0	570
miR4388	0	0	0	251	0	222	0	0	244
miR4389	0	0	0	0	0	0	0	73	0
miR4391	60	85	75	68	69	63	64	64	0
miR4392	78	88	78	85	75	107	98	100	95
miR4403	74	87	84	74	101	242	81	88	68
miR4407	0	0	43	33	0	43	36	30	0
miR4414-3p	0	0	0	33072	0	0	0	0	0
miR4414a-3p	347	15	11	0	19	11	13	17	11
miR4414a-5p	13405	12305	11333	12955	12009	13582	13461	12771	11738
miR4415a-5p	1695	1705	1611	1600	1762	1528	1481	1573	1428
miR4416b	59	0	61	0	0	0	0	0	0
miR444a-5p	711	665	689	712	734	643	639	648	588
miR447a.2-3p	0	0	109	0	0	0	107	129	0
miR477d	0	0	0	56	58	0	0	0	0
miR482a	99	98	84	99	80	93	72	71	64
miR482a-3p	469	450	375	395	446	326	327	389	300
miR5020c	0	0	0	0	0	0	0	0	190
miR5021	76	78	72	72	180	80	182	83	80
miR5041-3p	147	0	0	123	0	0	151	0	0
miR5049-3p	49	53	47	61	51	46	48	53	55
miR5049c	81	88	83	155	204	156	0	0	50
miR5055	201	237	171	167	209	201	208	199	189
miR5059	408	514	434	461	547	533	418	456	443
miR5066	298	275	320	335	352	323	353	279	366
miR5072	0	25	0	25	0	0	0	0	0
miR5077	304	211	201	260	155	193	173	268	198
miR5079a	172	144	195	169	186	168	170	152	149
miR5139	82	76	67	86	64	65	69	68	66
miR5143a	0	0	0	0	0	125	114	0	0
miR5158	40	0	0	0	0	0	0	0	0
miR5174d-3p	70	72	82	67	93	64	75	55	78
miR5185a-3p	0	0	1494	0	0	1412	1349	0	1323
miR5205b	230	170	178	195	265	189	213	194	182
miR5210	156	143	143	131	183	159	141	121	134
miR5222	59	0	0	0	0	0	60	0	0
miR5225	0	0	0	0	0	140	0	0	127
miR5226	9	9	0	0	6	5	7	0	0
miR5227	0	39	0	0	0	45	0	0	44
miR5240	50	58	67	0	73	0	62	71	0
miR5241a	0	0	0	0	0	0	0	307	0
miR5245	0	0	0	0	0	0	0	0	87
miR528-5p	0	0	0	210	0	0	256	257	307
miR529	67	1394	1460	63	0	70	88	1560	2405
miR5290	1818	0	1904	0	2107	2088	2122	2005	1982
miR5293	0	0	29	38	21	0	29	33	30
miR5298b	491	0	450	520	489	443	402	401	94
miR529b	0	0	0	0	81	0	0	0	0
miR5303g	144	128	126	117	153	117	114	112	95
miR535d	61517	66011	61839	64752	62691	66182	66115	67273	63293
miR5369	73	60	61	70	57	66	66	48	65
miR5372	397	0	31	0	53	319	0	58	40
miR5380c	0	0	101	611	0	115	110	0	540
miR5386	0	0	752	0	0	0	0	0	0
miR5485	381	392	378	438	414	363	376	397	387
miR5494	164	181	0	202	197	188	0	230	0
miR5504	0	0	0	0	0	855	0	0	807
miR5513	275	275	306	314	358	299	295	308	267
miR5526	79	0	0	0	0	0	0	0	0
miR5538	0	12	0	0	11	0	16	8	0
miR5556-3p	0	208	0	208	0	0	0	0	0
miR5558-3p	0	0	60	44	55	62	0	0	0
miR5559-5p	22	0	101	133	0	0	114	0	92
miR5561-5p	0	0	0	90	114	0	122	0	108
miR5563-5p	332	269	267	280	326	251	252	244	0
miR5573	11	9	11	0	0	0	0	0	0
miR5648-3p	0	0	25	31	19	0	0	0	20
miR5657	75	103	107	150	86	142	83	96	136
miR5658	0	0	0	69	0	0	81	0	0
miR5660	46	48	44	38	48	28	45	60	49
miR5665	45	49	0	57	39	0	0	44	43
miR5672	84	59	71	50	79	63	75	82	70
miR5719	4289	4291	4018	4259	4201	3987	3861	3900	3729
miR5721	23	0	14	0	17	168	10	18	21
miR5722	72	67	0	62	68	47	43	0	45
miR5741	0	0	0	0	0	0	0	34	0
miR5745b	0	0	5497	0	0	0	0	0	0
miR5748	0	72	0	0	64	0	0	0	0
miR5770a	0	0	0	68	0	0	0	0	0
miR5779	18	30	27	20	42	31	28	0	9
miR5782	0	0	190	188	225	0	0	0	0
miR5786	53	0	65	79	0	49	0	71	54
miR5813	2688	1960	2016	3118	1591	1730	3105	2482	2594
miR5819	0	0	0	0	288	288	0	340	0
miR5827	409	361	387	372	367	300	296	296	340
miR5830	1434	0	0	0	0	1369	0	0	0
miR5834	74	72	69	62	79	64	61	74	0
miR5997	0	0	0	0	9	0	0	0	0
miR6110-5p	29	0	28	37	39	24	33	0	0
miR6115	400	0	356	0	383	343	0	0	0
miR6135a	1470	1353	1385	0	1472	1348	0	1409	1363
miR6149a	19350	21110	17419	19263	18853	15142	14518	16794	14977
miR6150	0	0	1283	0	0	0	0	0	0
miR6170	0	24	0	3811	3989	0	4126	84	33
miR6171	1553	1344	1378	1395	1430	1291	1305	1306	1190
miR6186	0	0	0	14	0	19	12	0	0
miR6195	0	32	0	0	30	0	0	36	0
miR6196	190	174	92	66	99	101	204	0	0
miR6202	0	21	0	0	16	0	0	0	11
miR6203	99	105	93	96	95	109	90	88	86
miR6209	0	9	9	2583	0	0	0	0	0
miR6252	0	0	8	0	0	0	0	0	0
miR6257	240	271	294	0	0	0	279	221	248
miR6260	0	0	0	0	0	0	87	0	0
miR6266a	367	375	428	449	458	436	461	386	412
miR6267b	31	33	25	31	28	32	35	35	32
miR6284	0	0	0	0	0	50	0	0	0
miR6285	19	20	0	0	0	0	0	19	0
miR6287	518	427	484	441	562	519	534	533	583
miR6288c-3p	363	384	403	410	0	402	334	347	371
miR6294	9	0	0	0	0	0	0	0	0
miR6297a	81	0	0	0	93	0	0	92	77
miR6300	1429	1590	1349	1240	944	1465	1400	2063	1881
miR6422	87	60	86	57	75	43	91	56	78
miR6447	0	0	0	136	133	0	0	0	0
miR6448	1576	1374	0	1363	1507	1386	1388	1278	1244
miR6462c-5p	0	0	0	0	0	0	0	11	0
miR6469	212	209	1372	0	0	0	0	234	0
miR6476a	0	0	0	174	218	186	207	161	0
miR6478	135	208	121	155	165	194	131	247	143
miR6484	51	41	51	25	81	48	92	69	40
miR7122a	3533	3571	3108	3147	3194	2848	2621	2478	2489
miR7484e	155	121	159	169	158	134	145	142	159
miR7494b	0	0	75	0	0	0	0	0	0
miR7502f	903	947	983	682	774	643	1215	1022	1260
miR7506b	0	192	0	0	0	0	175	0	0
miR7508	36	35	32	47	52	41	39	34	0
miR7542	0	0	0	0	135	0	0	0	0
miR7716-5p	185	181	146	173	193	166	161	160	149
miR774a-5p.1	975	1059	916	1152	1065	1041	958	1028	1026
miR7774-5p	0	0	11	0	0	0	0	0	0
miR7782-3p	0	84	51	60	218	65	0	68	135
miR7798	0	0	0	0	0	21	0	0	0
miR7799	68	48	59	0	72	50	54	75	74
miR7822	0	0	0	0	0	0	38	0	0
miR8122-3p	169	32	169	0	190	0	129	211	140
miR8129-3p	15	0	0	0	0	0	0	0	0
miR8136	30	31	0	22	38	0	36	0	29
miR8152	0	18	0	0	0	0	20	0	16
miR8154	62	0	0	141	0	0	0	0	0
miR8155	0	0	0	91	0	0	77	0	0
miR8175	156	178	86	99	103	73	69	115	0
miR827-5p	0	0	0	15	0	0	0	0	0
miR831-5p	29	0	25	29	30	20	0	26	24
miR837-3p	223	193	223	209	234	235	219	233	213
miR841b-3p	179	143	136	160	136	136	130	113	116
miR842	44	50	0	48	39	0	0	47	0
miR845b	650	0	643	0	0	620	566	581	576
miR845c	0	668	0	542	526	0	0	0	0
miR847-5p	0	0	0	0	41	0	0	42	0
miR854a	419	359	382	262	39	238	442	457	464
miR8552b	34	28	28	0	18	13	23	30	25
miR857	32	33	37	37	41	52	49	46	43
miR8585	505	420	496	497	482	472	475	460	438
miR8648	81	72	0	0	0	51	72	0	74
miR865-5p	0	61	84	73	69	0	66	0	0
miR8691	29	43	0	0	0	64	55	0	52
miR8692	0	0	0	21	0	0	0	0	0
miR8695	46	44	34	0	47	0	0	29	36
miR8714	63	55	56	65	75	57	53	57	65
miR8741	0	0	0	0	0	0	0	92	0
miR8743b	0	0	0	0	0	8	0	0	0
miR8751a	0	9	0	0	0	0	0	0	0
miR8757a	171	0	0	0	0	0	0	0	0
miR8758	0	0	0	17	0	0	0	17	0
miR8762d	43	42	35	50	47	34	38	42	38
miR8766	95	97	120	105	106	108	114	98	88
miR8770	317	315	316	326	296	322	9	296	319
miR8777	0	1050	1175	1153	1222	1243	1216	0	0
miR8786a	0	0	0	0	630	0	0	0	0
miR894	646	527	993	578	714	597	422	1059	1476
miR9386	21	0	0	0	12	0	17	12	0
miR946a-5p	0	0	0	0	0	0	4272	0	0
miR9472-5p	0	0	0	42	47	0	0	0	0
miR9475-3p	373	377	398	431	400	367	319	357	330
miR9476-3p	144	0	148	148	0	160	0	142	0
miR9484	0	0	0	0	0	0	1993	2038	2325
miR9496	0	0	0	0	29	0	0	0	0
miR9552b-3p	147	141	132	149	140	131	124	148	0
miR9556-5p	98	0	0	0	0	0	0	0	0
miR9563b-3p	27	0	0	23	75	0	0	0	0
miR9667-5p	727	789	0	0	0	0	0	762	701
miR9673-5p	64	75	53	60	55	70	57	46	68
miR9741	723	679	684	0	757	604	582	0	565
miR9776	0	0	7735	0	0	0	8119	0	7747
