# Supplementary material for: MicroRNA Omics Analysis of Camellia sinesis Pollen Tubes in Response to Low-Temperature and Nitric Oxide
Source: Biomolecules. 2021 Jun 23;11(7):930. doi: 10.3390/biom11070930 (PMC8301950; doi:10.3390/biom11070930)
Supplement: Supplementary file 1 [file biomolecules-11-00930-s001.zip › biomolecules-1254255-supplementary/Supplementary Table S3.xlsx]

## Sheet: Sheet1
Table S3 Expression level of novel miRNA in C. sinensis pollen tube after CK (control), LT (low-temperature ) and NO (nitric oxide) treatment.
miRNA	CK1	CK2	CK3	LT1	LT2	LT3	NO1	NO2	NO3
novel_mir_1	373	362	299	277	368	310	288	316	270
novel_mir_10	1893	1689	1795	1708	1719	1480	1549	1537	1436
novel_mir_100	0	0	10	0	0	0	0	0	0
novel_mir_101	0	0	0	6	0	0	0	0	0
novel_mir_102	0	0	0	6	0	0	0	0	0
novel_mir_103	0	0	0	5	0	0	0	0	0
novel_mir_104	0	0	0	6	0	0	0	0	13
novel_mir_105	0	0	0	13	11	0	0	0	0
novel_mir_106	0	0	0	16	0	0	0	0	0
novel_mir_107	0	0	0	13	0	0	0	0	0
novel_mir_108	0	0	0	8	0	0	0	0	0
novel_mir_109	0	0	0	5	0	0	0	0	0
novel_mir_11	11	11	0	7	0	0	0	15	0
novel_mir_110	0	0	0	5	0	0	0	0	0
novel_mir_111	0	0	0	7	0	0	0	0	0
novel_mir_112	0	0	0	10	0	0	0	16	0
novel_mir_113	0	0	0	11	0	0	0	0	0
novel_mir_114	0	0	0	6	0	0	0	7	0
novel_mir_115	0	0	0	9	0	0	0	0	0
novel_mir_116	0	0	0	0	20	0	0	0	0
novel_mir_117	0	0	0	0	13	0	0	0	0
novel_mir_118	0	0	0	0	6	0	0	0	9
novel_mir_119	0	0	0	0	10	0	0	0	0
novel_mir_12	1482	1458	1428	1577	1719	1359	1471	1452	1371
novel_mir_120	0	0	0	0	20	0	0	0	0
novel_mir_121	0	0	0	0	8	0	0	0	0
novel_mir_122	0	0	0	0	5	0	0	0	0
novel_mir_123	0	0	0	0	8	0	0	0	0
novel_mir_124	0	0	0	0	9	0	0	0	0
novel_mir_125	0	0	0	0	7	0	0	9	0
novel_mir_126	0	0	0	0	6	8	0	0	0
novel_mir_127	0	0	0	0	6	0	0	0	0
novel_mir_128	0	0	0	0	13	0	0	30	0
novel_mir_129	0	0	0	0	11	0	0	0	0
novel_mir_13	45	0	0	0	0	0	0	0	0
novel_mir_130	0	0	0	0	13	0	0	0	0
novel_mir_131	0	0	0	0	9	0	0	0	0
novel_mir_132	0	0	0	0	9	0	0	0	0
novel_mir_133	0	0	0	0	0	5	0	0	0
novel_mir_134	0	0	0	0	0	16	0	0	0
novel_mir_135	0	0	0	0	0	9	0	0	0
novel_mir_136	0	0	0	0	0	9	0	0	0
novel_mir_137	0	0	0	0	0	13	0	0	0
novel_mir_138	0	0	0	0	0	14	0	0	0
novel_mir_139	0	0	0	0	0	27	0	0	0
novel_mir_14	8	0	0	0	0	0	0	0	0
novel_mir_140	0	0	0	0	0	5	0	0	0
novel_mir_141	0	0	0	0	0	65	93	0	0
novel_mir_142	0	0	0	0	0	9	0	0	0
novel_mir_143	0	0	0	0	0	5	0	0	0
novel_mir_144	0	0	0	0	0	0	14	0	0
novel_mir_145	0	0	0	0	0	0	5	0	0
novel_mir_146	0	0	0	0	0	0	8	0	0
novel_mir_147	0	0	0	0	0	0	12	0	0
novel_mir_148	0	0	0	0	0	0	11	0	0
novel_mir_149	0	0	0	0	0	0	11	0	0
novel_mir_15	7	0	0	0	0	0	0	0	0
novel_mir_150	0	0	0	0	0	0	11	0	0
novel_mir_151	0	0	0	0	0	0	7	0	0
novel_mir_152	0	0	0	0	0	0	7	0	0
novel_mir_153	0	0	0	0	0	0	9	0	0
novel_mir_154	0	0	0	0	0	0	16	0	0
novel_mir_155	0	0	0	0	0	0	250	0	236
novel_mir_156	0	0	0	0	0	0	12	0	0
novel_mir_157	0	0	0	0	0	0	6	0	0
novel_mir_158	0	0	0	0	0	0	13	0	0
novel_mir_159	0	0	0	0	0	0	10	0	0
novel_mir_16	18	0	0	0	19	24	0	22	0
novel_mir_160	0	0	0	0	0	0	12	0	0
novel_mir_161	0	0	0	0	0	0	6	0	0
novel_mir_162	0	0	0	0	0	0	5	0	0
novel_mir_163	0	0	0	0	0	0	0	6	0
novel_mir_164	0	0	0	0	0	0	0	10	0
novel_mir_165	0	0	0	0	0	0	0	6	0
novel_mir_166	0	0	0	0	0	0	0	11	0
novel_mir_167	0	0	0	0	0	0	0	22	0
novel_mir_168	0	0	0	0	0	0	0	5	0
novel_mir_169	0	0	0	0	0	0	0	6	0
novel_mir_17	183	190	184	205	136	182	142	180	150
novel_mir_170	0	0	0	0	0	0	0	9	0
novel_mir_171	0	0	0	0	0	0	0	16	0
novel_mir_172	0	0	0	0	0	0	0	8	0
novel_mir_173	0	0	0	0	0	0	0	263	0
novel_mir_174	0	0	0	0	0	0	0	13	0
novel_mir_175	0	0	0	0	0	0	0	0	6
novel_mir_176	0	0	0	0	0	0	0	0	9
novel_mir_177	0	0	0	0	0	0	0	0	23
novel_mir_178	0	0	0	0	0	0	0	0	11
novel_mir_179	0	0	0	0	0	0	0	0	15
novel_mir_18	11	0	12	0	0	0	0	0	0
novel_mir_180	0	0	0	0	0	0	0	0	15
novel_mir_181	0	0	0	0	0	0	0	0	8
novel_mir_182	0	0	0	0	0	0	0	0	17
novel_mir_183	0	0	0	0	0	0	0	0	65
novel_mir_184	0	0	0	0	0	0	0	0	9
novel_mir_185	0	0	0	0	0	0	0	0	9
novel_mir_186	0	0	0	0	0	0	0	0	6
novel_mir_19	15	14	12	14	17	12	12	20	14
novel_mir_2	8	12	0	0	10	14	10	13	0
novel_mir_20	5	0	0	0	0	0	0	0	0
novel_mir_21	36	35	0	0	0	44	0	0	37
novel_mir_22	9	0	0	0	0	0	0	0	0
novel_mir_23	91	0	0	97	97	77	0	74	0
novel_mir_24	10	0	0	5	5	5	0	7	13
novel_mir_25	58	56	0	59	49	39	43	43	37
novel_mir_26	6	0	0	0	0	0	0	0	0
novel_mir_27	49	0	62	49	71	40	0	52	48
novel_mir_28	5	0	0	0	0	0	0	0	0
novel_mir_29	9	8	6	0	0	0	0	0	0
novel_mir_3	159	195	152	281	223	182	141	158	0
novel_mir_30	32	18	29	23	37	22	39	24	22
novel_mir_31	344	310	335	356	343	326	376	298	342
novel_mir_32	10	0	0	0	0	0	0	0	0
novel_mir_33	22	0	0	0	0	0	0	14	0
novel_mir_34	7	0	0	0	0	0	7	9	0
novel_mir_35	15	18	16	0	15	14	11	20	9
novel_mir_36	271	0	223	257	215	223	0	236	0
novel_mir_37	8	0	0	0	0	5	16	0	13
novel_mir_38	5	7	0	0	0	0	0	0	0
novel_mir_39	22	0	19	22	17	9	0	0	0
novel_mir_4	6	0	0	0	0	0	0	0	0
novel_mir_40	19	0	0	0	0	0	0	0	0
novel_mir_41	17	14	16	14	0	0	21	13	11
novel_mir_42	17	7	0	18	6	0	7	8	0
novel_mir_43	32	26	41	0	0	18	38	31	42
novel_mir_44	9	0	0	0	0	0	9	0	0
novel_mir_45	1640	1548	1468	1560	1691	1668	1647	1659	1483
novel_mir_46	0	6	0	11	8	0	0	0	0
novel_mir_47	0	6	0	0	0	0	0	0	0
novel_mir_48	0	5	0	0	0	0	0	0	0
novel_mir_49	0	7	0	0	0	0	0	0	0
novel_mir_5	42	44	48	58	43	45	49	51	33
novel_mir_50	0	10	13	0	10	0	0	0	0
novel_mir_51	0	29	21	9	7	0	0	0	0
novel_mir_52	0	7	0	0	0	0	0	0	0
novel_mir_53	0	11	0	0	0	0	0	0	0
novel_mir_54	0	6	5	5	0	0	0	0	0
novel_mir_55	0	244	0	0	0	0	0	0	0
novel_mir_56	0	5	0	0	0	0	0	0	0
novel_mir_57	0	5	0	0	0	0	0	0	0
novel_mir_58	0	7	0	0	0	0	0	0	0
novel_mir_59	0	14	0	0	0	6	0	12	0
novel_mir_6	15	14	9	0	20	19	13	19	0
novel_mir_60	0	9	7	0	0	0	5	0	0
novel_mir_61	0	10	0	0	0	0	0	16	0
novel_mir_62	0	11	0	0	0	0	0	0	0
novel_mir_63	0	10	0	0	0	0	0	0	0
novel_mir_64	0	36	0	0	46	0	0	37	0
novel_mir_65	0	16	0	0	0	0	0	0	0
novel_mir_66	0	9	0	0	0	0	0	0	0
novel_mir_67	0	24	0	0	0	9	0	0	0
novel_mir_68	0	13	0	0	0	0	0	0	0
novel_mir_69	0	51	46	59	47	46	46	45	33
novel_mir_7	129	0	0	0	0	0	0	0	0
novel_mir_70	0	6	0	0	0	0	0	0	0
novel_mir_71	0	114	0	0	0	113	0	76	0
novel_mir_72	0	13	0	0	0	0	0	0	0
novel_mir_73	0	9	10	0	0	0	9	6	0
novel_mir_74	0	33	0	0	14	11	0	0	20
novel_mir_75	0	6	0	0	0	0	0	0	0
novel_mir_76	0	7	0	0	0	0	0	0	0
novel_mir_77	0	6	0	0	0	0	0	0	0
novel_mir_78	0	13	0	0	0	0	0	0	0
novel_mir_79	0	0	143	0	0	0	0	0	0
novel_mir_8	10	11	0	0	0	12	0	0	0
novel_mir_80	0	0	12	0	0	0	9	0	0
novel_mir_81	0	0	16	0	0	0	0	0	0
novel_mir_82	0	0	7	0	0	0	0	0	0
novel_mir_83	0	0	10	0	0	0	0	0	0
novel_mir_84	0	0	9	0	0	0	0	0	0
novel_mir_85	0	0	8	0	0	0	0	0	0
novel_mir_86	0	0	11	0	0	0	0	0	0
novel_mir_87	0	0	5	0	0	0	0	0	0
novel_mir_88	0	0	7	0	0	5	0	0	9
novel_mir_89	0	0	5	9	10	0	0	0	0
novel_mir_9	7	0	8	14	15	6	8	17	13
novel_mir_90	0	0	8	0	8	10	0	0	0
novel_mir_91	0	0	7	0	0	0	0	0	0
novel_mir_92	0	0	8	0	0	0	0	0	0
novel_mir_93	0	0	32	0	0	0	0	0	0
novel_mir_94	0	0	8	0	0	0	0	0	0
novel_mir_95	0	0	8	0	0	0	0	0	0
novel_mir_96	0	0	26	0	0	0	26	0	0
novel_mir_97	0	0	11	0	0	9	10	0	10
novel_mir_98	0	0	8	0	0	12	0	0	0
novel_mir_99	0	0	5	0	0	0	0	0	0
