# Supplementary material for: MicroRNA Omics Analysis of Camellia sinesis Pollen Tubes in Response to Low-Temperature and Nitric Oxide
Source: Biomolecules. 2021 Jun 23;11(7):930. doi: 10.3390/biom11070930 (PMC8301950; doi:10.3390/biom11070930)
Supplement: Supplementary file 1 [file biomolecules-11-00930-s001.zip › biomolecules-1254255-supplementary/Supplementary Table S4.xlsx]

## Sheet: Sheet1
Table S4 The detail of the miRNAs and corresponding target genes after CK (control), LT (low-temperature ) and NO (nitric oxide) treatment.
miRNA	Target	Expectation	UPE$	miRNA_start	miRNA_end	Target_start	Target_end	miRNA_aligned_fragment	alignment	Target_aligned_fragment	Inhibition	Target_Desc.	Multiplicity
miR1171	TEA019784.1	0	-1	1	24	457	480	UAGGUGAAGUGGAGGUGGUAGUGG	::::::::::::::::::::::::	CCACUACCACCUCCACUUCACCUA	Cleavage	locus=Scaffold1326:1790015:1803917:-	25
miR1171	TEA019784.1	0	-1	1	24	488	511	UAGGUGAAGUGGAGGUGGUAGUGG	::::::::::::::::::::::::	CCACUACCACCUCCACUUCACCUA	Cleavage	locus=Scaffold1326:1790015:1803917:-	25
miR1171	TEA019784.1	0	-1	1	24	519	542	UAGGUGAAGUGGAGGUGGUAGUGG	::::::::::::::::::::::::	CCACUACCACCUCCACUUCACCUA	Cleavage	locus=Scaffold1326:1790015:1803917:-	25
miR1171	TEA019784.1	0	-1	1	24	550	573	UAGGUGAAGUGGAGGUGGUAGUGG	::::::::::::::::::::::::	CCACUACCACCUCCACUUCACCUA	Cleavage	locus=Scaffold1326:1790015:1803917:-	25
miR1171	TEA019784.1	0	-1	1	24	581	604	UAGGUGAAGUGGAGGUGGUAGUGG	::::::::::::::::::::::::	CCACUACCACCUCCACUUCACCUA	Cleavage	locus=Scaffold1326:1790015:1803917:-	25
miR1171	TEA019784.1	0	-1	1	24	612	635	UAGGUGAAGUGGAGGUGGUAGUGG	::::::::::::::::::::::::	CCACUACCACCUCCACUUCACCUA	Cleavage	locus=Scaffold1326:1790015:1803917:-	25
miR1171	TEA019784.1	0	-1	1	24	643	666	UAGGUGAAGUGGAGGUGGUAGUGG	::::::::::::::::::::::::	CCACUACCACCUCCACUUCACCUA	Cleavage	locus=Scaffold1326:1790015:1803917:-	25
miR1171	TEA019784.1	0	-1	1	24	674	697	UAGGUGAAGUGGAGGUGGUAGUGG	::::::::::::::::::::::::	CCACUACCACCUCCACUUCACCUA	Cleavage	locus=Scaffold1326:1790015:1803917:-	25
miR1171	TEA019784.1	0	-1	1	24	705	728	UAGGUGAAGUGGAGGUGGUAGUGG	::::::::::::::::::::::::	CCACUACCACCUCCACUUCACCUA	Cleavage	locus=Scaffold1326:1790015:1803917:-	25
miR1171	TEA019784.1	0	-1	1	24	736	759	UAGGUGAAGUGGAGGUGGUAGUGG	::::::::::::::::::::::::	CCACUACCACCUCCACUUCACCUA	Cleavage	locus=Scaffold1326:1790015:1803917:-	25
miR1171	TEA019784.1	0	-1	1	24	767	790	UAGGUGAAGUGGAGGUGGUAGUGG	::::::::::::::::::::::::	CCACUACCACCUCCACUUCACCUA	Cleavage	locus=Scaffold1326:1790015:1803917:-	25
miR1171	TEA019784.1	0	-1	1	24	798	821	UAGGUGAAGUGGAGGUGGUAGUGG	::::::::::::::::::::::::	CCACUACCACCUCCACUUCACCUA	Cleavage	locus=Scaffold1326:1790015:1803917:-	25
miR1171	TEA019784.1	0	-1	1	24	829	852	UAGGUGAAGUGGAGGUGGUAGUGG	::::::::::::::::::::::::	CCACUACCACCUCCACUUCACCUA	Cleavage	locus=Scaffold1326:1790015:1803917:-	25
miR1171	TEA019784.1	0	-1	1	24	860	883	UAGGUGAAGUGGAGGUGGUAGUGG	::::::::::::::::::::::::	CCACUACCACCUCCACUUCACCUA	Cleavage	locus=Scaffold1326:1790015:1803917:-	25
miR1171	TEA019784.1	0	-1	1	24	891	914	UAGGUGAAGUGGAGGUGGUAGUGG	::::::::::::::::::::::::	CCACUACCACCUCCACUUCACCUA	Cleavage	locus=Scaffold1326:1790015:1803917:-	25
miR1171	TEA019784.1	0	-1	1	24	922	945	UAGGUGAAGUGGAGGUGGUAGUGG	::::::::::::::::::::::::	CCACUACCACCUCCACUUCACCUA	Cleavage	locus=Scaffold1326:1790015:1803917:-	25
miR1171	TEA019784.1	0	-1	1	24	953	976	UAGGUGAAGUGGAGGUGGUAGUGG	::::::::::::::::::::::::	CCACUACCACCUCCACUUCACCUA	Cleavage	locus=Scaffold1326:1790015:1803917:-	25
miR1171	TEA019784.1	0	-1	1	24	984	1007	UAGGUGAAGUGGAGGUGGUAGUGG	::::::::::::::::::::::::	CCACUACCACCUCCACUUCACCUA	Cleavage	locus=Scaffold1326:1790015:1803917:-	25
miR1171	TEA019784.1	0	-1	1	24	1015	1038	UAGGUGAAGUGGAGGUGGUAGUGG	::::::::::::::::::::::::	CCACUACCACCUCCACUUCACCUA	Cleavage	locus=Scaffold1326:1790015:1803917:-	25
miR1171	TEA019784.1	0	-1	1	24	1046	1069	UAGGUGAAGUGGAGGUGGUAGUGG	::::::::::::::::::::::::	CCACUACCACCUCCACUUCACCUA	Cleavage	locus=Scaffold1326:1790015:1803917:-	25
miR1171	TEA019784.1	0	-1	1	24	1077	1100	UAGGUGAAGUGGAGGUGGUAGUGG	::::::::::::::::::::::::	CCACUACCACCUCCACUUCACCUA	Cleavage	locus=Scaffold1326:1790015:1803917:-	25
miR1171	TEA019784.1	0	-1	1	24	1108	1131	UAGGUGAAGUGGAGGUGGUAGUGG	::::::::::::::::::::::::	CCACUACCACCUCCACUUCACCUA	Cleavage	locus=Scaffold1326:1790015:1803917:-	25
miR1171	TEA019784.1	0	-1	1	24	1139	1162	UAGGUGAAGUGGAGGUGGUAGUGG	::::::::::::::::::::::::	CCACUACCACCUCCACUUCACCUA	Cleavage	locus=Scaffold1326:1790015:1803917:-	25
miR1171	TEA019784.1	0	-1	1	24	1170	1193	UAGGUGAAGUGGAGGUGGUAGUGG	::::::::::::::::::::::::	CCACUACCACCUCCACUUCACCUA	Cleavage	locus=Scaffold1326:1790015:1803917:-	25
miR1171	TEA032906.1	0	-1	1	24	948	971	UAGGUGAAGUGGAGGUGGUAGUGG	::::::::::::::::::::::::	CCACUACCACCUCCACUUCACCUA	Cleavage	locus=Scaffold1598:1640571:1647052:+	1
miR1171	TEA033451.1	0	-1	1	24	1356	1379	GAAGUGGAGUGUGUAGUGGAGUAG	::::::::::::::::::::::::	CUACUCCACUACACACUCCACUUC	Cleavage	locus=Scaffold17783:47531:53548:-	2
miR1171	TEA020835.1	0	-1	1	24	631	654	GAAGUGGAGUGUGUAGUGGAGUAG	::::::::::::::::::::::::	CUACUCCACUACACACUCCACUUC	Cleavage	locus=Scaffold10095:167192:171646:+	16
miR1171	TEA020835.1	0	-1	1	24	690	713	GAAGUGGAGUGUGUAGUGGAGUAG	::::::::::::::::::::::::	CUACUCCACUACACACUCCACUUC	Cleavage	locus=Scaffold10095:167192:171646:+	16
miR1171	TEA020835.1	0	-1	1	24	749	772	GAAGUGGAGUGUGUAGUGGAGUAG	::::::::::::::::::::::::	CUACUCCACUACACACUCCACUUC	Cleavage	locus=Scaffold10095:167192:171646:+	16
miR1171	TEA020835.1	0	-1	1	24	808	831	GAAGUGGAGUGUGUAGUGGAGUAG	::::::::::::::::::::::::	CUACUCCACUACACACUCCACUUC	Cleavage	locus=Scaffold10095:167192:171646:+	16
miR1171	TEA020835.1	0	-1	1	24	867	890	GAAGUGGAGUGUGUAGUGGAGUAG	::::::::::::::::::::::::	CUACUCCACUACACACUCCACUUC	Cleavage	locus=Scaffold10095:167192:171646:+	16
miR1171	TEA020835.1	0	-1	1	24	926	949	GAAGUGGAGUGUGUAGUGGAGUAG	::::::::::::::::::::::::	CUACUCCACUACACACUCCACUUC	Cleavage	locus=Scaffold10095:167192:171646:+	16
miR1171	TEA020835.1	0	-1	1	24	985	1008	GAAGUGGAGUGUGUAGUGGAGUAG	::::::::::::::::::::::::	CUACUCCACUACACACUCCACUUC	Cleavage	locus=Scaffold10095:167192:171646:+	16
miR1171	TEA020835.1	0	-1	1	24	1044	1067	GAAGUGGAGUGUGUAGUGGAGUAG	::::::::::::::::::::::::	CUACUCCACUACACACUCCACUUC	Cleavage	locus=Scaffold10095:167192:171646:+	16
miR1171	TEA020835.1	0	-1	1	24	1103	1126	GAAGUGGAGUGUGUAGUGGAGUAG	::::::::::::::::::::::::	CUACUCCACUACACACUCCACUUC	Cleavage	locus=Scaffold10095:167192:171646:+	16
miR1171	TEA020835.1	0	-1	1	24	1162	1185	GAAGUGGAGUGUGUAGUGGAGUAG	::::::::::::::::::::::::	CUACUCCACUACACACUCCACUUC	Cleavage	locus=Scaffold10095:167192:171646:+	16
miR1171	TEA020835.1	0	-1	1	24	1221	1244	GAAGUGGAGUGUGUAGUGGAGUAG	::::::::::::::::::::::::	CUACUCCACUACACACUCCACUUC	Cleavage	locus=Scaffold10095:167192:171646:+	16
miR1171	TEA020835.1	0	-1	1	24	1280	1303	GAAGUGGAGUGUGUAGUGGAGUAG	::::::::::::::::::::::::	CUACUCCACUACACACUCCACUUC	Cleavage	locus=Scaffold10095:167192:171646:+	16
miR1171	TEA020835.1	0	-1	1	24	1339	1362	GAAGUGGAGUGUGUAGUGGAGUAG	::::::::::::::::::::::::	CUACUCCACUACACACUCCACUUC	Cleavage	locus=Scaffold10095:167192:171646:+	16
miR1171	TEA020835.1	0	-1	1	24	1398	1421	GAAGUGGAGUGUGUAGUGGAGUAG	::::::::::::::::::::::::	CUACUCCACUACACACUCCACUUC	Cleavage	locus=Scaffold10095:167192:171646:+	16
miR1171	TEA020835.1	0	-1	1	24	1457	1480	GAAGUGGAGUGUGUAGUGGAGUAG	::::::::::::::::::::::::	CUACUCCACUACACACUCCACUUC	Cleavage	locus=Scaffold10095:167192:171646:+	16
miR1171	TEA020835.1	0	-1	1	24	1516	1539	GAAGUGGAGUGUGUAGUGGAGUAG	::::::::::::::::::::::::	CUACUCCACUACACACUCCACUUC	Cleavage	locus=Scaffold10095:167192:171646:+	16
miR1171	TEA020835.1	0	-1	1	24	632	655	UGAAGUGGAGUGUGUAGUGGAGUA	::::::::::::::::::::::::	UACUCCACUACACACUCCACUUCA	Cleavage	locus=Scaffold10095:167192:171646:+	16
miR1171	TEA020835.1	0	-1	1	24	691	714	UGAAGUGGAGUGUGUAGUGGAGUA	::::::::::::::::::::::::	UACUCCACUACACACUCCACUUCA	Cleavage	locus=Scaffold10095:167192:171646:+	16
miR1171	TEA020835.1	0	-1	1	24	750	773	UGAAGUGGAGUGUGUAGUGGAGUA	::::::::::::::::::::::::	UACUCCACUACACACUCCACUUCA	Cleavage	locus=Scaffold10095:167192:171646:+	16
miR1171	TEA020835.1	0	-1	1	24	809	832	UGAAGUGGAGUGUGUAGUGGAGUA	::::::::::::::::::::::::	UACUCCACUACACACUCCACUUCA	Cleavage	locus=Scaffold10095:167192:171646:+	16
miR1171	TEA020835.1	0	-1	1	24	868	891	UGAAGUGGAGUGUGUAGUGGAGUA	::::::::::::::::::::::::	UACUCCACUACACACUCCACUUCA	Cleavage	locus=Scaffold10095:167192:171646:+	16
miR1171	TEA020835.1	0	-1	1	24	927	950	UGAAGUGGAGUGUGUAGUGGAGUA	::::::::::::::::::::::::	UACUCCACUACACACUCCACUUCA	Cleavage	locus=Scaffold10095:167192:171646:+	16
miR1171	TEA020835.1	0	-1	1	24	986	1009	UGAAGUGGAGUGUGUAGUGGAGUA	::::::::::::::::::::::::	UACUCCACUACACACUCCACUUCA	Cleavage	locus=Scaffold10095:167192:171646:+	16
miR1171	TEA020835.1	0	-1	1	24	1045	1068	UGAAGUGGAGUGUGUAGUGGAGUA	::::::::::::::::::::::::	UACUCCACUACACACUCCACUUCA	Cleavage	locus=Scaffold10095:167192:171646:+	16
miR1171	TEA020835.1	0	-1	1	24	1104	1127	UGAAGUGGAGUGUGUAGUGGAGUA	::::::::::::::::::::::::	UACUCCACUACACACUCCACUUCA	Cleavage	locus=Scaffold10095:167192:171646:+	16
miR1171	TEA020835.1	0	-1	1	24	1163	1186	UGAAGUGGAGUGUGUAGUGGAGUA	::::::::::::::::::::::::	UACUCCACUACACACUCCACUUCA	Cleavage	locus=Scaffold10095:167192:171646:+	16
miR1171	TEA020835.1	0	-1	1	24	1222	1245	UGAAGUGGAGUGUGUAGUGGAGUA	::::::::::::::::::::::::	UACUCCACUACACACUCCACUUCA	Cleavage	locus=Scaffold10095:167192:171646:+	16
miR1171	TEA020835.1	0	-1	1	24	1281	1304	UGAAGUGGAGUGUGUAGUGGAGUA	::::::::::::::::::::::::	UACUCCACUACACACUCCACUUCA	Cleavage	locus=Scaffold10095:167192:171646:+	16
miR1171	TEA020835.1	0	-1	1	24	1340	1363	UGAAGUGGAGUGUGUAGUGGAGUA	::::::::::::::::::::::::	UACUCCACUACACACUCCACUUCA	Cleavage	locus=Scaffold10095:167192:171646:+	16
miR1171	TEA020835.1	0	-1	1	24	1399	1422	UGAAGUGGAGUGUGUAGUGGAGUA	::::::::::::::::::::::::	UACUCCACUACACACUCCACUUCA	Cleavage	locus=Scaffold10095:167192:171646:+	16
miR1171	TEA020835.1	0	-1	1	24	1458	1481	UGAAGUGGAGUGUGUAGUGGAGUA	::::::::::::::::::::::::	UACUCCACUACACACUCCACUUCA	Cleavage	locus=Scaffold10095:167192:171646:+	16
miR1171	TEA020835.1	0	-1	1	24	1517	1540	UGAAGUGGAGUGUGUAGUGGAGUA	::::::::::::::::::::::::	UACUCCACUACACACUCCACUUCA	Cleavage	locus=Scaffold10095:167192:171646:+	16
miR1171	TEA033451.1	0	-1	1	24	1357	1380	UGAAGUGGAGUGUGUAGUGGAGUA	::::::::::::::::::::::::	UACUCCACUACACACUCCACUUCA	Cleavage	locus=Scaffold17783:47531:53548:-	2
miR156c	TEA006584.1	0	-1	1	21	1118	1138	UUGACAGAAGAGAGAGAGCAC	:::::::::::::::::::::	GUGCUCUCUCUCUUCUGUCAA	Cleavage	locus=Scaffold271:1567381:1572757:+	1
miR156c	TEA001755.1	0	-1	1	21	1094	1114	UUGACAGAAGAGAGAGAGCAC	:::::::::::::::::::::	GUGCUCUCUCUCUUCUGUCAA	Cleavage	locus=Scaffold619:14897:18186:+	1
miR160a-5p	TEA013764.1	0	-1	1	21	1356	1376	UGCCUGGCUCCCUGUAUGCCA	::::::::::::::::::::	AGGCAUACAGGGAGCCAGGCA	Cleavage	locus=Scaffold426:3906294:3908930:+	1
miR160a-5p	TEA027159.1	0	-1	1	21	1365	1385	UGCCUGGCUCCCUGUAUGCCA	::::::::::::::::::::	AGGCAUACAGGGAGCCAGGCA	Cleavage	locus=Scaffold3500:1579380:1583168:-	1
miR160a-5p	TEA003152.1	0	-1	1	21	1335	1355	UGCCUGGCUCCCUGUAUGCCA	::::::::::::::::::::	AGGCAUACAGGGAGCCAGGCA	Cleavage	locus=Scaffold2276:99493:105981:-	1
miR1858a	TEA017203.1	0	-1	1	24	310	333	GAGGAGGAGGACUGGAGGGGGCAU	::::::::::::::::::::::::	AUGCCCCCUCCAGUCCUCCUCCUC	Cleavage	locus=Scaffold810:564359:579219:+	1
miR1858a	TEA033275.1	0	-1	1	24	1403	1426	GAGGAGGAGGACUGGAGGGGGCAU	::::::::::::::::::::::::	AUGCCCCCUCCAGUCCUCCUCCUC	Cleavage	locus=Scaffold7719:22695:40442:+	1
miR1858a	TEA021323.1	0	-1	1	24	311	334	GAGGAGGAGGACUGGAGGGGGCAU	: :::::::::::::::::::::	UUCCCCCCUCCAGUCCUCCUCCUC	Cleavage	locus=Scaffold1968:530195:535542:-	1
miR2118-5p	TEA007533.1	0	-1	1	24	495	518	GUCGAUGGAACAAUGUAGGCAAGG	::::::::::::::::::::::::	CCUUGCCUACAUUGUUCCAUCGAC	Cleavage	locus=Scaffold719:2236746:2238584:+	1
miR2118-5p	TEA033232.1	0	-1	1	24	705	728	GUCGAUGGAACAAUGUAGGCAAGG	::::::::::::::::::::::::	CCUUGCCUACAUUGUUCCAUCGAC	Cleavage	locus=Scaffold4160:1180539:1182456:+	1
miR2118-5p	TEA002656.1	0	-1	1	24	1557	1580	GUCGAUGGAACAAUGUAGGCAAGG	::::::::::::::::::::::::	CCUUGCCUACAUUGUUCCAUCGAC	Cleavage	locus=Scaffold2552:186890:196618:+	1
miR2118-5p	TEA033264.1	0	-1	1	24	534	557	GUCGAUGGAACAAUGUAGGCAAGG	::::::::::::::::::::::::	CCUUGCCUACAUUGUUCCAUCGAC	Cleavage	locus=Scaffold4160:999843:1006867:+	1
miR2118-5p	TEA032434.1	0	-1	1	24	1194	1217	GUCGAUGGAACAAUGUAGGCAAGG	::::::::::::::::::::::::	CCUUGCCUACAUUGUUCCAUCGAC	Cleavage	locus=Scaffold4224:1120209:1125036:+	1
miR2950	TEA001371.1	0	-1	1	19	18	36	UGAGGCAGUGGGUGGAAUA	:::::::::::::::::::	UAUUCCACCCACUGCCUCA	Cleavage	locus=Scaffold1073:386441:394511:+	1
miR3948	TEA033451.1	0	-1	1	24	1353	1376	GUGGAGUGUGUAGUGGAGUAGGUG	::::::::::::::::::::::::	CACCUACUCCACUACACACUCCAC	Cleavage	locus=Scaffold17783:47531:53548:-	1
miR3948	TEA020835.1	0	-1	1	24	687	710	GUGGAGUGUGUAGUGGAGUAGGUG	::::::::::::::::::::::::	CACCUACUCCACUACACACUCCAC	Cleavage	locus=Scaffold10095:167192:171646:+	16
miR3948	TEA020835.1	0	-1	1	24	746	769	GUGGAGUGUGUAGUGGAGUAGGUG	::::::::::::::::::::::::	CACCUACUCCACUACACACUCCAC	Cleavage	locus=Scaffold10095:167192:171646:+	16
miR3948	TEA020835.1	0	-1	1	24	805	828	GUGGAGUGUGUAGUGGAGUAGGUG	::::::::::::::::::::::::	CACCUACUCCACUACACACUCCAC	Cleavage	locus=Scaffold10095:167192:171646:+	16
miR3948	TEA020835.1	0	-1	1	24	864	887	GUGGAGUGUGUAGUGGAGUAGGUG	::::::::::::::::::::::::	CACCUACUCCACUACACACUCCAC	Cleavage	locus=Scaffold10095:167192:171646:+	16
miR3948	TEA020835.1	0	-1	1	24	923	946	GUGGAGUGUGUAGUGGAGUAGGUG	::::::::::::::::::::::::	CACCUACUCCACUACACACUCCAC	Cleavage	locus=Scaffold10095:167192:171646:+	16
miR3948	TEA020835.1	0	-1	1	24	982	1005	GUGGAGUGUGUAGUGGAGUAGGUG	::::::::::::::::::::::::	CACCUACUCCACUACACACUCCAC	Cleavage	locus=Scaffold10095:167192:171646:+	16
miR3948	TEA020835.1	0	-1	1	24	1041	1064	GUGGAGUGUGUAGUGGAGUAGGUG	::::::::::::::::::::::::	CACCUACUCCACUACACACUCCAC	Cleavage	locus=Scaffold10095:167192:171646:+	16
miR3948	TEA020835.1	0	-1	1	24	1100	1123	GUGGAGUGUGUAGUGGAGUAGGUG	::::::::::::::::::::::::	CACCUACUCCACUACACACUCCAC	Cleavage	locus=Scaffold10095:167192:171646:+	16
miR3948	TEA020835.1	0	-1	1	24	1159	1182	GUGGAGUGUGUAGUGGAGUAGGUG	::::::::::::::::::::::::	CACCUACUCCACUACACACUCCAC	Cleavage	locus=Scaffold10095:167192:171646:+	16
miR3948	TEA020835.1	0	-1	1	24	1218	1241	GUGGAGUGUGUAGUGGAGUAGGUG	::::::::::::::::::::::::	CACCUACUCCACUACACACUCCAC	Cleavage	locus=Scaffold10095:167192:171646:+	16
miR3948	TEA020835.1	0	-1	1	24	1277	1300	GUGGAGUGUGUAGUGGAGUAGGUG	::::::::::::::::::::::::	CACCUACUCCACUACACACUCCAC	Cleavage	locus=Scaffold10095:167192:171646:+	16
miR3948	TEA020835.1	0	-1	1	24	1336	1359	GUGGAGUGUGUAGUGGAGUAGGUG	::::::::::::::::::::::::	CACCUACUCCACUACACACUCCAC	Cleavage	locus=Scaffold10095:167192:171646:+	16
miR3948	TEA020835.1	0	-1	1	24	1395	1418	GUGGAGUGUGUAGUGGAGUAGGUG	::::::::::::::::::::::::	CACCUACUCCACUACACACUCCAC	Cleavage	locus=Scaffold10095:167192:171646:+	16
miR3948	TEA020835.1	0	-1	1	24	1454	1477	GUGGAGUGUGUAGUGGAGUAGGUG	::::::::::::::::::::::::	CACCUACUCCACUACACACUCCAC	Cleavage	locus=Scaffold10095:167192:171646:+	16
miR3948	TEA020835.1	0	-1	1	24	1513	1536	GUGGAGUGUGUAGUGGAGUAGGUG	::::::::::::::::::::::::	CACCUACUCCACUACACACUCCAC	Cleavage	locus=Scaffold10095:167192:171646:+	16
miR3948	TEA020835.1	0	-1	1	24	628	651	GUGGAGUGUGUAGUGGAGUAGGUG	:::::::::::::::::::::::	AACCUACUCCACUACACACUCCAC	Cleavage	locus=Scaffold10095:167192:171646:+	16
miR4378b	TEA013445.1	0	-1	1	22	1241	1262	UGGAACUCUCUAGAAUGGCUAC	:::::::::::::::::::	CCUGCCAUUCUAGAGAGUUCCA	Cleavage	locus=Scaffold2727:446533:466838:+	1
miR4389	TEA006258.1	0	-1	1	21	379	399	UGGCGGACCUCCGAAUCGGAA	:::::::::::::::::::::	UUCCGAUUCGGAGGUCCGCCA	Cleavage	locus=Scaffold1970:1871829:1875600:-	1
miR529b	TEA002080.1	0	-1	1	21	1364	1384	AGAAGUAGAGAACAACAGCUU	:::::::::::::::::::::	AAGCUGUUGUUCUCUACUUCU	Cleavage	locus=Scaffold754:1614494:1619992:+	1
miR5369	TEA018526.1	0	-1	1	21	1236	1256	UGGGAAAUGGAGGAUGUCAGC	:.:::::::::::::::::::	GUUGACAUCCUCCAUUUCCCA	Cleavage	locus=Scaffold322:1651321:1666234:-	1
miR5386	TEA016802.1	0	-1	1	20	423	442	CGUCGGCUGUCGGCGGACUG	::::::::::::::::::::	CAGUCCGCCGACAGCCGACG	Cleavage	locus=Scaffold4289:1002374:1006594:+	1
miR5386	TEA033264.1	0	-1	1	20	435	454	CGUCGGCUGUCGGCGGACUG	::::::::::::::::::::	CAGUCCGCCGACAGCCGACG	Cleavage	locus=Scaffold4160:999843:1006867:+	1
miR5386	TEA033232.1	0	-1	1	20	606	625	CGUCGGCUGUCGGCGGACUG	::::::::::::::::::::	CAGUCCGCCGACAGCCGACG	Cleavage	locus=Scaffold4160:1180539:1182456:+	1
miR5386	TEA007533.1	0	-1	1	20	396	415	CGUCGGCUGUCGGCGGACUG	::::::::::::::::::::	CAGUCCGCCGACAGCCGACG	Cleavage	locus=Scaffold719:2236746:2238584:+	1
miR5386	TEA013702.1	0	-1	1	20	231	250	CGUCGGCUGUCGGCGGACUG	::::::::::::::::::::	CAGUCCGCCGACAGCCGACG	Cleavage	locus=Scaffold2546:1052045:1052797:-	1
miR5563-5p	TEA005331.1	0	-1	1	21	1873	1893	UGAUUCAGGCAACUCUGGGGC	:::::::::::::::::::::	GCCCCAGAGUUGCCUGAAUCA	Cleavage	locus=Scaffold5900:143804:147297:-	1
miR5819	TEA010276.1	0	-1	1	21	44	64	AGGAGGAGAGAGAACGGCGGC	.:::::::::::::::::::	CUCGCCGUUCUCUCUCCUCCU	Cleavage	locus=Scaffold2051:2823068:2837696:-	1
miR6149a	TEA009038.1	0	-1	1	21	69	89	UUGCAUACGCACCUGAAUCGG	:::::::::::::::::::::	CCGAUUCAGGUGCGUAUGCAA	Cleavage	locus=Scaffold611:275654:276913:+	1
miR6149a	TEA025580.1	0	-1	1	21	132	152	UUGCAUACGCACCUGAAUCGG	.::::::::::::::::::::	UCGAUUCAGGUGCGUAUGCAA	Cleavage	locus=Scaffold3650:2839719:2841813:-	1
miR6149a	TEA006716.1	0	-1	1	21	129	149	UUGCAUACGCACCUGAAUCGG	.::::::::::::::::::::	UCGAUUCAGGUGCGUAUGCAA	Cleavage	locus=Scaffold3810:771828:773003:+	1
miR6149a	TEA019355.1	0	-1	1	21	132	152	UUGCAUACGCACCUGAAUCGG	.::::::::::::::::::::	UCGAUUCAGGUGCGUAUGCAA	Cleavage	locus=Scaffold1524:16038:17237:-	1
miR6196	TEA014974.1	0	-1	1	21	34	54	GAGGAGAGGAGAGGAGAGGAA	::::::::::::::::::::	CUCCUCUCCUCUCCUCUCCUC	Cleavage	locus=Scaffold692:297790:299694:-	1
miR6196	TEA028780.1	0	-1	1	21	119	139	GAGGAGAGGAGAGGAGAGGAA	::::::::::::::::::::	CUCCUCUCCUCUCCUCUCCUC	Cleavage	locus=Scaffold674:644716:646735:+	1
miR6196	TEA024228.1	0	-1	1	21	59	79	GAGGAGAGGAGAGGAGAGGAA	::::::::::::::::::::	CUCCUCUCCUCUCCUCUCCUC	Cleavage	locus=Scaffold4554:406173:407433:+	1
miR7782-3p	TEA016168.1	0	-1	1	24	1828	1851	AACCUUGCUCUGAUACCAUGUAGA	::::::::::::::::::::	UUAUCAUGGUAUCAGAGCAAGGUU	Cleavage	locus=Scaffold4119:202949:205712:-	1
miR827-5p	TEA009504.1	0	-1	1	21	613	633	UUUGCUUGGUGGUGUUUUAAC	:::::::::::::::::::::	GUUAAAACACCACCAAGCAAA	Cleavage	locus=Scaffold4091:37790:78720:+	1
miR837-3p	TEA008160.1	0	-1	1	24	26	49	AGAACAAGAACAAGAAGACGAUGA	::::::::::::::::::::::::	UCAUCGUCUUCUUGUUCUUGUUCU	Cleavage	locus=Scaffold3102:55863:68217:-	2
miR837-3p	TEA028596.1	0	-1	1	24	26	49	AGAACAAGAACAAGAAGACGAUGA	::::::::::::::::::::::::	UCAUCGUCUUCUUGUUCUUGUUCU	Cleavage	locus=Scaffold2142:2434643:2447342:-	2
miR837-3p	TEA028596.1	0	-1	1	24	2	25	AGAACAAGAACAAGAAGACGAUGA	: : ::::::::::::::::::::	UGAGCGUCUUCUUGUUCUUGUUCU	Cleavage	locus=Scaffold2142:2434643:2447342:-	2
miR837-3p	TEA017912.1	0	-1	1	24	372	395	AGAACAAGAACAAGAAGACGAUGA	::::::::::::::::::::::::	UCAUCGUCUUCUUGUUCUUGUUCU	Cleavage	locus=Scaffold3801:343612:344499:+	2
miR837-3p	TEA017912.1	0	-1	1	24	348	371	AGAACAAGAACAAGAAGACGAUGA	: : ::::::::::::::::::::	UGAGCGUCUUCUUGUUCUUGUUCU	Cleavage	locus=Scaffold3801:343612:344499:+	2
miR837-3p	TEA006906.1	0	-1	1	24	2	25	AGAACAAGAACAAGAAGACGAUGA	: : ::::::::::::::::::::	UGAGCGUCUUCUUGUUCUUGUUCU	Cleavage	locus=Scaffold6002:271827:278296:+	1
miR845b	TEA018657.1	0	-1	1	24	957	980	CGCUCUGAUACCAAGUUGUAAUGC	::.:::::::::::::::::::::	GCGUUACAACUUGGUAUCAGAGCG	Cleavage	locus=Scaffold1011:127648:137422:+	1
miR854a	TEA000355.1	0	-1	1	21	263	283	AGAUGAGUAGAGGGAGGAGGG	:::::::::::::::::::::	CCCUCCUCCCUCUACUCAUCU	Cleavage	locus=Scaffold890:609110:610111:+	1
miR8585	TEA000632.1	0	-1	1	21	390	410	UCAACAAGAGAGAUAACUGGU	:.:::::::::::::::::::	AUCAGUUAUCUCUCUUGUUGA	Cleavage	locus=Scaffold5819:363463:367049:+	1
miR9673-5p	TEA007049.1	0	-1	1	21	74	94	CUAAGAAGCAAAUUAGAGAUG	:::::::::::::::::::::	CAUCUCUAAUUUGCUUCUUAG	Cleavage	locus=Scaffold3161:853325:861600:+	1
miR1312	TEA029389.1	0.5	-1	1	22	1424	1445	UUUGGAUGGAAAUGGCGACUAU	: :::::::::::::::::.::	ACAGUCGCCAUUUCCAUCCGAA	Cleavage	locus=Scaffold592:1596993:1606634:-	1
miR1508a	TEA024573.1	0.5	-1	1	21	511	531	UAGAACAGGGAAAUGGAGUUC	::::::.::::::::::::::	GAACUCUAUUUCCCUGUUCUA	Cleavage	locus=Scaffold420:788520:802066:+	1
miR156c	TEA000191.1	0.5	-1	1	21	92	112	UUGACAGAAGAGAGAGAGCAC	::::::::::::::::::::.	GUGCUCUCUCUCUUCUGUCAG	Cleavage	locus=Scaffold1178:767662:778994:-	1
miR160a-5p	TEA027446.1	0.5	-1	1	21	363	383	UGCCUGGCUCCCUGUAUGCCA	::::::.::::::::::::::	UGGCAUGCAGGGAGCCAGGCA	Cleavage	locus=Scaffold4311:1213904:1216387:+	1
miR160a-5p	TEA005980.1	0.5	-1	1	21	1254	1274	UGCCUGGCUCCCUGUAUGCCA	::::::.::::::::::::::	UGGCAUGCAGGGAGCCAGGCA	Cleavage	locus=Scaffold1631:757107:774509:+	1
miR160a-5p	TEA019662.1	0.5	-1	1	21	1353	1373	UGCCUGGCUCCCUGUAUGCCA	::::::.::::::::::::::	UGGCAUGCAGGGAGCCAGGCA	Cleavage	locus=Scaffold3740:544862:547561:+	1
miR160a-5p	TEA015310.1	0.5	-1	1	21	1497	1517	UGCCUGGCUCCCUGUAUGCCA	::::::.::::::::::::::	UGGCAUGCAGGGAGCCAGGCA	Cleavage	locus=Scaffold4356:63945:78522:+	1
miR164a	TEA000258.1	0.5	-1	1	21	359	379	UGGAGAAGCAGGGCACGUGCA	::::::::::::.:::::::	AGCACGUGCCCUGUUUCUCCA	Cleavage	locus=Scaffold3876:593308:595755:+	1
miR164a	TEA017282.1	0.5	-1	1	21	638	658	UGGAGAAGCAGGGCACGUGCA	: ::::::.::::::::::::	UUCACGUGUCCUGCUUCUCCA	Cleavage	locus=Scaffold1430:56486:57783:+	1
miR165a-3p	TEA000776.1	0.5	-1	1	21	938	958	UCGGACCAGGCUUCAUCCCCC	::::::::::::::::::.	CUGGGAUGAAGCCUGGUCCGG	Cleavage	locus=Scaffold3651:201563:209986:-	1
miR165a-3p	TEA008271.1	0.5	-1	1	21	821	841	UCGGACCAGGCUUCAUCCCCC	::::::::::::::::::.	CUGGGAUGAAGCCUGGUCCGG	Cleavage	locus=Scaffold2348:191930:207722:+	1
miR165a-3p	TEA000705.1	0.5	-1	1	21	620	640	UCGGACCAGGCUUCAUCCCCC	::::::::::::::::::.	CUGGGAUGAAGCCUGGUCCGG	Cleavage	locus=Scaffold1460:802841:812233:-	1
miR165a-3p	TEA031027.1	0.5	-1	1	21	566	586	UCGGACCAGGCUUCAUCCCCC	::::::::::::::::::.	UUGGGAUGAAGCCUGGUCCGG	Cleavage	locus=Scaffold605:829218:837929:-	1
miR165a-3p	TEA023406.1	0.5	-1	1	21	563	583	UCGGACCAGGCUUCAUCCCCC	::::::::::::::::::.	CUGGGAUGAAGCCUGGUCCGG	Cleavage	locus=Scaffold2376:332328:339378:+	1
miR166a	TEA020161.1	0.5	-1	1	19	553	571	UCGGACCAGGCUUCAUUCC	::::::::::::::::::.	GGAAUGAAGCCUGGUCCGG	Cleavage	locus=Scaffold5112:1268255:1285226:+	1
miR166a	TEA004692.1	0.5	-1	1	19	556	574	UCGGACCAGGCUUCAUUCC	::::::::::::::::::.	GGAAUGAAGCCUGGUCCGG	Cleavage	locus=Scaffold1520:958867:966020:-	1
miR166a-3p	TEA020161.1	0.5	-1	1	21	551	571	UCGGACCAGGCUUCAUUCCCC	::::::::::::::::::.	CUGGAAUGAAGCCUGGUCCGG	Cleavage	locus=Scaffold5112:1268255:1285226:+	1
miR166a-3p	TEA004692.1	0.5	-1	1	21	554	574	UCGGACCAGGCUUCAUUCCCC	::::::::::::::::::.	CUGGAAUGAAGCCUGGUCCGG	Cleavage	locus=Scaffold1520:958867:966020:-	1
miR171b-3p	TEA009024.1	0.5	-1	1	22	1160	1181	UUGAGCCGUGCCAAUAUCGCGU	::::::::::.::::::::	AAUCGAUAUUGGCGCGGCUCAA	Cleavage	locus=Scaffold540:1224953:1227124:+	1
miR171b-3p	TEA026926.1	0.5	-1	1	22	1160	1181	UUGAGCCGUGCCAAUAUCGCGU	::::::::::.::::::::	AAUCGAUAUUGGCGCGGCUCAA	Cleavage	locus=Scaffold3141:1095724:1097895:-	1
miR171b-3p	TEA026926.1	0.5	-1	1	21	1161	1181	UUGAGCCGUGCCAAUAUCGCG	::::::::::.::::::::	AUCGAUAUUGGCGCGGCUCAA	Cleavage	locus=Scaffold3141:1095724:1097895:-	1
miR171b-3p	TEA009024.1	0.5	-1	1	21	1161	1181	UUGAGCCGUGCCAAUAUCGCG	::::::::::.::::::::	AUCGAUAUUGGCGCGGCUCAA	Cleavage	locus=Scaffold540:1224953:1227124:+	1
miR172a	TEA025697.1	0.5	-1	1	21	1232	1252	AGAAUCUUGAUGAUGCUGCAU	:::::::::::::.::::::	CUGCAGCAUCAUCAGGAUUCU	Cleavage	locus=Scaffold1041:145880:149521:-	1
miR172a	TEA026026.1	0.5	-1	1	21	1358	1378	AGAAUCUUGAUGAUGCUGCAU	::::::::::::.::::::	CGGCAGCAUCAUCAGGAUUCU	Cleavage	locus=Scaffold282:992759:996460:-	1
miR172c-3p	TEA020738.1	0.5	-1	1	21	31	51	AGGAGAUGAUGAUGAUGCUGC	:::::::::::::::::.::	UCAGCAUCAUCAUCAUCUUCU	Cleavage	locus=Scaffold281:1698053:1698571:-	1
miR172g-3p	TEA033058.1	0.5	-1	1	21	1427	1447	GGAAUCUUGAUGAUGCUGCAG	::::::::::::::.::::::	CUGCAGCAUCAUCAGGAUUCC	Cleavage	locus=Scaffold7198:278388:281448:+	1
miR172g-3p	TEA018527.1	0.5	-1	1	21	1325	1345	GGAAUCUUGAUGAUGCUGCAG	::::::::::::::.::::::	CUGCAGCAUCAUCAGGAUUCC	Cleavage	locus=Scaffold322:2509986:2513423:+	1
miR172g-3p	TEA018252.1	0.5	-1	1	21	1307	1327	GGAAUCUUGAUGAUGCUGCAG	::::::::::::::.::::::	CUGCAGCAUCAUCAGGAUUCC	Cleavage	locus=Scaffold624:936045:942481:+	1
miR172g-3p	TEA029295.1	0.5	-1	1	21	1295	1315	GGAAUCUUGAUGAUGCUGCAG	::::::::::::::.::::::	CUGCAGCAUCAUCAGGAUUCC	Cleavage	locus=Scaffold1074:1408267:1414584:+	1
miR172g-3p	TEA030964.1	0.5	-1	1	21	1226	1246	GGAAUCUUGAUGAUGCUGCAG	::::::::::::::.::::::	CUGCAGCAUCAUCAGGAUUCC	Cleavage	locus=Scaffold1748:649164:652179:+	1
miR1858a	TEA005773.1	0.5	-1	1	24	212	235	GAGGAGGAGGACUGGAGGGGGCAU	:::::::::::::::::::::::.	AUGCCCCCUCCAGUCCUCCUCCUU	Cleavage	locus=Scaffold4434:1794159:1797341:+	1
miR1858a	TEA027840.1	0.5	-1	1	24	212	235	GAGGAGGAGGACUGGAGGGGGCAU	:::::::::::::::::::::::.	AUGCCCCCUCCAGUCCUCCUCCUU	Cleavage	locus=Scaffold2301:1313488:1316410:+	1
miR1858a	TEA013548.1	0.5	-1	1	24	293	316	GAGGAGGAGGACUGGAGGGGGCAU	:::::::::::::::.::::::	GGGCCCCCUCCAGUCCUUCUCCUC	Cleavage	locus=Scaffold413:1830534:1839337:+	1
miR1858a	TEA018495.1	0.5	-1	1	24	1375	1398	GAGGAGGAGGACUGGAGGGGGCAU	:::::::::::::::.::::::	GGGCCCCCUCCAGUCCUUCUCCUC	Cleavage	locus=Scaffold13:276373:278562:+	1
miR2118-5p	TEA013702.1	0.5	-1	1	24	330	353	GUCGAUGGAACAAUGUAGGCAAGG	::::::::::::::::::::.:::	CCUUGCCUACAUUGUUCCAUUGAC	Cleavage	locus=Scaffold2546:1052045:1052797:-	1
miR2118-5p	TEA016802.1	0.5	-1	1	24	522	545	GUCGAUGGAACAAUGUAGGCAAGG	::::::::::::::::::::::.:	CCUUGCCUACAUUGUUCCAUCGGC	Cleavage	locus=Scaffold4289:1002374:1006594:+	1
miR2118a-3p	TEA028604.1	0.5	-1	1	24	410	433	GUGGAGUGGGAAACAUGGAGGCAA	::::::::.:::::::::::::::	UUGCCUCCGUGUUUCCCACUCCAC	Cleavage	locus=Scaffold2142:488048:491622:-	1
miR2118a-3p	TEA017334.1	0.5	-1	1	24	617	640	GUGGAGUGGGAAACAUGGAGGCAA	::::::::.:::::::::::::::	UUGCCUCCGUGUUUCCCACUCCAC	Cleavage	locus=Scaffold432:1640537:1641934:+	1
miR2950	TEA030644.1	0.5	-1	1	19	18	36	UGAGGCAGUGGGUGGAAUA	::::.::::::::::::::	UAUUUCACCCACUGCCUCA	Cleavage	locus=Scaffold2046:802253:815458:+	1
miR397c	TEA006163.1	0.5	-1	1	21	1152	1172	UCUAAUGAUGGAGCUUUGUCG	::::::::.::::::::::::	CGACAAAGUUCCAUCAUUAGA	Cleavage	locus=Scaffold3295:290258:292877:-	1
miR4389	TEA018816.1	0.5	-1	1	21	203	223	UGGCGGACCUCCGAAUCGGAA	::::::::.::::::::::::	UUCCGAUUUGGAGGUCCGCCA	Cleavage	locus=Scaffold5620:945352:999090:-	1
miR4389	TEA024052.1	0.5	-1	1	21	1078	1098	UGGCGGACCUCCGAAUCGGAA	::::::::.::::::::::::	UUCCGAUUUGGAGGUCCGCCA	Cleavage	locus=Scaffold1471:58713:81605:+	1
miR4389	TEA014340.1	0.5	-1	1	21	1828	1848	UGGCGGACCUCCGAAUCGGAA	::::::::.::::::::::::	UUCCGAUUUGGAGGUCCGCCA	Cleavage	locus=Scaffold1092:265499:283476:-	1
miR4389	TEA018369.1	0.5	-1	1	21	1027	1047	UGGCGGACCUCCGAAUCGGAA	::::::::.::::::::::::	UUCCGAUUUGGAGGUCCGCCA	Cleavage	locus=Scaffold6259:76700:82014:+	1
miR4389	TEA009796.1	0.5	-1	1	21	868	888	UGGCGGACCUCCGAAUCGGAA	::::::::.::::::::::::	UUCCGAUUUGGAGGUCCGCCA	Cleavage	locus=Scaffold30:4546530:4562234:+	1
miR4389	TEA010143.1	0.5	-1	1	21	412	432	UGGCGGACCUCCGAAUCGGAA	::::::::.::::::::::::	UUCCGAUUUGGAGGUCCGCCA	Cleavage	locus=Scaffold392:327379:327927:-	1
miR4389	TEA022568.1	0.5	-1	1	21	229	249	UGGCGGACCUCCGAAUCGGAA	::::::::.::::::::::::	UUCCGAUUUGGAGGUCCGCCA	Cleavage	locus=Scaffold502:1837458:1837826:+	1
miR5240	TEA001656.1	0.5	-1	1	21	1215	1235	UCUGAAAAAGUUUGGAUUUGG	.:::::.::::::::::::::	UCAAAUUCAAACUUUUUCAGA	Cleavage	locus=Scaffold257:7154327:7170265:-	1
miR5386	TEA002656.1	0.5	-1	1	20	1458	1477	CGUCGGCUGUCGGCGGACUG	:::::::::::::::.::::	CAGUCCGCCGACAGCUGACG	Cleavage	locus=Scaffold2552:186890:196618:+	1
miR5485	TEA031818.1	0.5	-1	1	21	1125	1145	UGACAGAGUGGUAUCAGAGCA	::::::::::::::.:::::	AGCUCUGAUACCACUUUGUCA	Cleavage	locus=Scaffold3952:637793:647712:-	2
miR5485	TEA031818.1	0.5	-1	1	21	1693	1713	UGACAGAGUGGUAUCAGAGCA	::::::::::::::.:::::	AGCUCUGAUACCACUUUGUCA	Cleavage	locus=Scaffold3952:637793:647712:-	2
miR5648-3p	TEA009480.1	0.5	-1	1	24	634	657	UAGUCUGAAGAACAAUGCGGCACU	::::.::::::::::::::::::	CGUGCUGCAUUGUUCUUCAGACUA	Cleavage	locus=Scaffold1347:338915:342198:-	1
miR5721	TEA023170.1	0.5	-1	1	21	864	884	AAAAAAGAGUGAGAAAUGGCA	::::::::::::.::::::::	UGCCAUUUCUCAUUCUUUUUU	Cleavage	locus=Scaffold485:346066:355134:+	1
miR5830	TEA017450.1	0.5	-1	1	22	1808	1829	AUGGAUGAGGUGAUGUGGACAA	::::::.::::::::::::::	CUGUCCAUAUCACCUCAUCCAU	Cleavage	locus=Scaffold789:311795:322693:+	1
miR6196	TEA020913.1	0.5	-1	1	21	139	159	GAGGAGAGGAGAGGAGAGGAA	::.::::::::::::::::::	UUUCUCUCCUCUCCUCUCCUC	Cleavage	locus=Scaffold2112:4179714:4181864:-	1
miR6196	TEA009872.1	0.5	-1	1	21	680	700	GAGGAGAGGAGAGGAGAGGAA	:.::::::::::::::::::	CUUCUCUCCUCUCCUCUCCUC	Cleavage	locus=Scaffold2102:1035869:1058903:+	1
miR6196	TEA031586.1	0.5	-1	1	21	171	191	GAGGAGAGGAGAGGAGAGGAA	: .::::::::::::::::::	UCUCUCUCCUCUCCUCUCCUC	Cleavage	locus=Scaffold2980:874286:886334:+	1
miR6196	TEA010416.1	0.5	-1	1	21	1348	1368	GAGGAGAGGAGAGGAGAGGAA	.::::::::::::::::::	CCUCUCUCCUCUCCUCUCCUC	Cleavage	locus=Scaffold1411:1033864:1048682:-	1
miR6196	TEA032460.1	0.5	-1	1	21	63	83	GAGGAGAGGAGAGGAGAGGAA	:::::::::::.:::::::	CACCUCUCCUCUCUUCUCCUC	Cleavage	locus=Scaffold1978:1690632:1694733:-	1
miR7122a	TEA020673.1	0.5	-1	1	22	299	320	UUAAACAGAGAAAUCACGGUGG	.::::::::::::::::::::.	UCACCGUGAUUUCUCUGUUUAG	Cleavage	locus=Scaffold11517:480835:482671:-	1
miR7782-3p	TEA002332.1	0.5	-1	1	24	1117	1140	AACCUUGCUCUGAUACCAUGUAGA	: .::::::::::::::::::	GUCAAGUGGUAUCAGAGCAAGGUU	Cleavage	locus=Scaffold287:1099279:1112363:-	1
miR845c	TEA022429.1	0.5	-1	1	24	700	723	AGGCUCUGAUACCAAGUUGUGACG	: :. :::::::::::::::::.:	CUUUUCAACUUGGUAUCAGAGCUU	Cleavage	locus=Scaffold16400:69266:80793:-	1
miR854a	TEA021123.1	0.5	-1	1	21	169	189	GGAGGAGGAUAUGGAGGAGGA	::::::::::::::::::::.	UCCUCCUCCAUAUCCUCCUCU	Cleavage	locus=Scaffold2561:1228460:1229086:-	1
miR8777	TEA002920.1	0.5	-1	1	21	576	596	UUUCCAAUGAAGAAGAUGACG	:::::::::::::::::::.:	CGUCAUCUUCUUCAUUGGAGA	Cleavage	locus=Scaffold91:1466145:1475245:+	1
miR1023b-3p	TEA033752.1	1	-1	1	24	284	307	AGGAAUUGAAGGAUUGAGUGCAUA	: ::::::::::::::::::	CUGCCUCUCAAUCCUUCAAUUCCU	Cleavage	locus=Scaffold584:696087:707455:-	1
miR1077-5p	TEA032434.1	1	-1	1	21	2677	2697	UUGAAGUGUUCGGAUCGCGGC	::::::::::::::::::::	GCCGCGAUCCGAACACUUCAC	Cleavage	locus=Scaffold4224:1120209:1125036:+	1
miR1171	TEA033451.1	1	-1	1	24	1389	1412	UGAAGUGGAGUGUGUAGUGGAGUA	:::.::: :::::::::::::::	CACUUCACCACACACUCCACUUCA	Cleavage	locus=Scaffold17783:47531:53548:-	2
miR1312	TEA007019.1	1	-1	1	22	158	179	UUUGGAUGGAAAUGGCGACUAU	::.::.:::::::::::::	CAUGUUGCUAUUUCCAUCCAAA	Cleavage	locus=Scaffold4094:260409:263842:+	1
miR156c	TEA030618.1	1	-1	1	21	1400	1420	UUGACAGAAGAGAGAGAGCAC	::::::::::::::::::::	GUGCUCUCUCUCUUCUGUCAU	Cleavage	locus=Scaffold1593:1413281:1421138:-	1
miR156c	TEA031882.1	1	-1	1	21	1178	1198	UUGACAGAAGAGAGAGAGCAC	::::::::::::::::::::	GUGCUCUCUCUCUUCUGUCAU	Cleavage	locus=Scaffold4603:199621:203434:+	1
miR156c	TEA004492.1	1	-1	1	21	1031	1051	UUGACAGAAGAGAGAGAGCAC	::::::::::::::::::::	GUGCUCUCUCUCUUCUGUCAU	Cleavage	locus=Scaffold1014:1161657:1165595:-	1
miR156c	TEA028764.1	1	-1	1	21	761	781	UUGACAGAAGAGAGAGAGCAC	::::::::::::::::::::	GUGCUCUCUCUCUUCUGUCAU	Cleavage	locus=Scaffold996:233879:236637:+	1
miR156c	TEA008702.1	1	-1	1	21	41	61	UUGACAGAAGAGAGAGAGCAC	::::::::::::::::::::	GUGCUCUCUCUCUUCUGUCAU	Cleavage	locus=Scaffold2360:1640339:1640809:-	1
miR156c	TEA023795.1	1	-1	1	21	881	901	UUGACAGAAGAGAGAGAGCAC	:::::::::::::::::::	UUGCUCUCUCUCUUCUGUCAU	Cleavage	locus=Scaffold349:108370:112372:+	1
miR160a-3p	TEA031455.1	1	-1	1	21	6854	6874	GCGUAUGAGGAGCCAUGCAUA	.::::::::::::::::::	AGUGCAUGGCUCCUCAUACGG	Cleavage	locus=Scaffold1399:489755:514181:-	1
miR164a	TEA006465.1	1	-1	1	21	608	628	UGGAGAAGCAGGGCACGUGCA	::: ::::::::::::::::	AGCAAGUGCCCUGCUUCUCCA	Cleavage	locus=Scaffold3198:570796:575311:-	1
miR166a	TEA000776.1	1	-1	1	19	940	958	UCGGACCAGGCUUCAUUCC	::.:::::::::::::::.	GGGAUGAAGCCUGGUCCGG	Cleavage	locus=Scaffold3651:201563:209986:-	1
miR166a	TEA008271.1	1	-1	1	19	823	841	UCGGACCAGGCUUCAUUCC	::.:::::::::::::::.	GGGAUGAAGCCUGGUCCGG	Cleavage	locus=Scaffold2348:191930:207722:+	1
miR166a	TEA000705.1	1	-1	1	19	622	640	UCGGACCAGGCUUCAUUCC	::.:::::::::::::::.	GGGAUGAAGCCUGGUCCGG	Cleavage	locus=Scaffold1460:802841:812233:-	1
miR166a	TEA031027.1	1	-1	1	19	568	586	UCGGACCAGGCUUCAUUCC	::.:::::::::::::::.	GGGAUGAAGCCUGGUCCGG	Cleavage	locus=Scaffold605:829218:837929:-	1
miR166a	TEA023406.1	1	-1	1	19	565	583	UCGGACCAGGCUUCAUUCC	::.:::::::::::::::.	GGGAUGAAGCCUGGUCCGG	Cleavage	locus=Scaffold2376:332328:339378:+	1
miR166a-3p	TEA000776.1	1	-1	1	21	938	958	UCGGACCAGGCUUCAUUCCCC	::.:::::::::::::::.	CUGGGAUGAAGCCUGGUCCGG	Cleavage	locus=Scaffold3651:201563:209986:-	1
miR166a-3p	TEA008271.1	1	-1	1	21	821	841	UCGGACCAGGCUUCAUUCCCC	::.:::::::::::::::.	CUGGGAUGAAGCCUGGUCCGG	Cleavage	locus=Scaffold2348:191930:207722:+	1
miR166a-3p	TEA000705.1	1	-1	1	21	620	640	UCGGACCAGGCUUCAUUCCCC	::.:::::::::::::::.	CUGGGAUGAAGCCUGGUCCGG	Cleavage	locus=Scaffold1460:802841:812233:-	1
miR166a-3p	TEA031027.1	1	-1	1	21	566	586	UCGGACCAGGCUUCAUUCCCC	::.:::::::::::::::.	UUGGGAUGAAGCCUGGUCCGG	Cleavage	locus=Scaffold605:829218:837929:-	1
miR166a-3p	TEA023406.1	1	-1	1	21	563	583	UCGGACCAGGCUUCAUUCCCC	::.:::::::::::::::.	CUGGGAUGAAGCCUGGUCCGG	Cleavage	locus=Scaffold2376:332328:339378:+	1
miR171b-3p	TEA013838.1	1	-1	1	22	614	635	UUGAGCCGUGCCAAUAUCGCGU	:::.:::::::::.::::::::	ACGUGAUAUUGGCGCGGCUCAA	Cleavage	locus=Scaffold2753:1249458:1251095:-	1
miR171b-3p	TEA013838.1	1	-1	1	21	615	635	UUGAGCCGUGCCAAUAUCGCG	::.:::::::::.::::::::	CGUGAUAUUGGCGCGGCUCAA	Cleavage	locus=Scaffold2753:1249458:1251095:-	1
miR172c-3p	TEA006644.1	1	-1	1	21	631	651	AGGAGAUGAUGAUGAUGCUGC	:.:::::::::::::::.::	UCGGCAUCAUCAUCAUCUUCU	Cleavage	locus=Scaffold670:3840172:3844867:-	1
miR172g-3p	TEA025697.1	1	-1	1	21	1232	1252	GGAAUCUUGAUGAUGCUGCAG	::::::::::::::.:::::.	CUGCAGCAUCAUCAGGAUUCU	Cleavage	locus=Scaffold1041:145880:149521:-	1
miR172g-3p	TEA026026.1	1	-1	1	21	1358	1378	GGAAUCUUGAUGAUGCUGCAG	: ::::::::::::.:::::.	CGGCAGCAUCAUCAGGAUUCU	Cleavage	locus=Scaffold282:992759:996460:-	1
miR1858a	TEA027443.1	1	-1	1	24	1202	1225	GAGGAGGAGGACUGGAGGGGGCAU	::::::::::::::::::::.::.	AUGCCCCCUCCAGUCCUCCUUCUU	Cleavage	locus=Scaffold4311:1201493:1205629:+	1
miR1858a	TEA015489.1	1	-1	1	24	195	218	GAGGAGGAGGACUGGAGGGGGCAU	::.::::::..::::::::::::	CUGUCCCCUCUGGUCCUCCUCCUC	Cleavage	locus=Scaffold2611:371205:383136:+	1
miR1858a	TEA009214.1	1	-1	1	24	3491	3514	GAGGAGGAGGACUGGAGGGGGCAU	.::.::::::::::::::::.	CCCUCCUCUCCAGUCCUCCUCCUU	Cleavage	locus=Scaffold2381:621981:644956:-	1
miR1858a	TEA033604.1	1	-1	1	24	592	615	GAGGAGGAGGACUGGAGGGGGCAU	.::::::::::.::::::::.	CCCUCCCCUCCAGUUCUCCUCCUU	Cleavage	locus=Scaffold1987:530865:536918:+	1
miR2118-5p	TEA016809.1	1	-1	1	24	1152	1175	GUCGAUGGAACAAUGUAGGCAAGG	::::::: ::::::::::::::::	CCUUGCCCACAUUGUUCCAUCGAC	Cleavage	locus=Scaffold4289:970196:972851:+	1
miR2118a-3p	TEA016266.1	1	-1	1	24	598	621	GUGGAGUGGGAAACAUGGAGGCAA	:::::::.::::::::.::::::	CUGCCUCCGUGUUUCCCGCUCCAC	Cleavage	locus=Scaffold435:458634:460045:+	1
miR2118a-3p	TEA033103.1	1	-1	1	24	679	702	GUGGAGUGGGAAACAUGGAGGCAA	: :::::.:::::.:::::::::	CUACCUCCGUGUUUUCCACUCCAC	Cleavage	locus=Scaffold5126:840064:841816:+	1
miR393a	TEA005060.1	1	-1	1	21	1529	1549	UCCAAAGGGAUCGCAUUGAUC	: ::::::::::::::::::	AAACAAUGCGAUCCCUUUGGA	Cleavage	locus=Scaffold5:1700374:1703504:-	1
miR393a	TEA014629.1	1	-1	1	21	1574	1594	UCCAAAGGGAUCGCAUUGAUC	: ::::::::::::::::::	AAACAAUGCGAUCCCUUUGGA	Cleavage	locus=Scaffold741:854082:857127:-	1
miR393a	TEA013072.1	1	-1	1	21	1151	1171	UCCAAAGGGAUCGCAUUGAUC	::::::::::::::::::	AGACAAUGCGAUCCCUUUGGA	Cleavage	locus=Scaffold523:1024769:1052293:+	1
miR393a	TEA032833.1	1	-1	1	21	1505	1525	UCCAAAGGGAUCGCAUUGAUC	::::::::::::::::::	AGACAAUGCGAUCCCUUUGGA	Cleavage	locus=Scaffold2510:444430:447972:+	1
miR393a	TEA000659.1	1	-1	1	21	1505	1525	UCCAAAGGGAUCGCAUUGAUC	::::::::::::::::::	AGACAAUGCGAUCCCUUUGGA	Cleavage	locus=Scaffold4401:2455633:2459294:-	1
miR394a	TEA006570.1	1	-1	1	20	1191	1210	UUGGCAUUCUGUCCACCUCC	:::::: :::::::::::::	GGAGGUUGACAGAAUGCCAA	Cleavage	locus=Scaffold271:1474383:1478951:-	1
miR394a	TEA014475.1	1	-1	1	20	1089	1108	UUGGCAUUCUGUCCACCUCC	:::::: :::::::::::::	GGAGGUUGACAGAAUGCCAA	Cleavage	locus=Scaffold41:2249846:2253603:-	1
miR394a	TEA006608.1	1	-1	1	20	282	301	UUGGCAUUCUGUCCACCUCC	:::::: :::::::::::::	GGAGGUUGACAGAAUGCCAA	Cleavage	locus=Scaffold2162:8940:9470:-	1
miR415	TEA027329.1	1	-1	1	21	292	312	AACAGAACCAGAACCAGAGAA	::::: :::::::::::::	GCCUCUGAUUCUGGUUCUGUU	Cleavage	locus=Scaffold688:747317:748684:-	1
miR4389	TEA020153.1	1	-1	1	21	1135	1155	UGGCGGACCUCCGAAUCGGAA	:::::.::.::::::::::::	UUCCGGUUUGGAGGUCCGCCA	Cleavage	locus=Scaffold1236:664565:673022:-	1
miR5226	TEA005963.1	1	-1	1	21	282	302	UUUGCUACAACUGGGGAAUCA	:::::::::::::.:.:::	GUAUUCCCCAGUUGUGGUAAA	Cleavage	locus=Scaffold2099:1520904:1532216:+	1
miR5380c	TEA015505.1	1	-1	1	21	270	290	AUGAUGAUGAAGAUGAACAUG	:: :::::::::::::::::	AAUCUUCAUCUUCAUCAUCAU	Cleavage	locus=Scaffold2611:618226:618822:-	1
miR5819	TEA018620.1	1	-1	1	21	208	228	AGGAGGAGAGAGAACGGCGGC	:.:::.::::::::::.::::	GUCGCUGUUCUCUCUCUUCCU	Cleavage	locus=Scaffold3982:713824:731727:+	1
miR6149a	TEA009047.1	1	-1	1	21	69	89	UUGCAUACGCACCUGAAUCGG	:: ::::::::::::::::::	CCAAUUCAGGUGCGUAUGCAA	Cleavage	locus=Scaffold611:153500:154315:+	1
miR6196	TEA030470.1	1	-1	1	21	30	50	GAGGAGAGGAGAGGAGAGGAA	:.::::.:::::::::::::	CUUCUCUUCUCUCCUCUCCUC	Cleavage	locus=Scaffold11723:312647:325961:+	1
miR6196	TEA017331.1	1	-1	1	21	250	270	GAGGAGAGGAGAGGAGAGGAA	: ::::::::.::::.:::::	UCCCUCUCCUUUCCUUUCCUC	Cleavage	locus=Scaffold432:699166:700074:+	1
miR6196	TEA006006.1	1	-1	1	21	47	67	GAGGAGAGGAGAGGAGAGGAA	.::::::::::.:::::::	ACUCUCUCCUCUCUUCUCCUC	Cleavage	locus=Scaffold175:497783:500628:-	1
miR6196	TEA011282.1	1	-1	1	21	432	452	GAGGAGAGGAGAGGAGAGGAA	:::::::::::.:::.:::	ACCCUCUCCUCUCUUCUUCUC	Cleavage	locus=Scaffold3804:621755:642818:+	1
miR6260	TEA032865.1	1	-1	1	22	96	117	UGGAGUGAGAGACAUGGUGAAU	::.:::::::::::.::::	AGGCAUCAUGUCUCUCAUUCCA	Cleavage	locus=Scaffold4273:927615:929207:-	1
miR6287	TEA017544.1	1	-1	1	21	144	164	UCAAAAGUGGAAGGAUUGGGC	..:::::::::::.::::::	UUUCAAUCCUUCCAUUUUUGA	Cleavage	locus=Scaffold720:1777201:1779660:+	1
miR6287	TEA032373.1	1	-1	1	21	243	263	UCAAAAGUGGAAGGAUUGGGC	...:::::::::::::::::	CUUUAAUCCUUCCACUUUUGA	Cleavage	locus=Scaffold283:1008546:1033171:+	1
miR774a-5p.1	TEA011934.1	1	-1	1	21	77	97	CUGGGACGAAGACAGGGUGAC	: :.:::::::::.:::::::	GCCGCCCUGUCUUUGUCCCAG	Cleavage	locus=Scaffold288:1086358:1095941:-	1
miR7822	TEA032660.1	1	-1	1	21	227	247	UUCUGAACUUGACAAAUGGAA	:.::::::::::::::::.:	GUUCAUUUGUCAAGUUCAGGA	Cleavage	locus=Scaffold939:679722:685241:+	1
miR8154	TEA021928.1	1	-1	1	20	118	137	CGAGGAGGAGAGAGAGGAGA	:::::::::::::::::::	UCUCCUCUCUCUCCUCCUCC	Cleavage	locus=Scaffold1039:439692:447099:+	1
miR8154	TEA010313.1	1	-1	1	20	39	58	CGAGGAGGAGAGAGAGGAGA	:::::::::::::::::::	UCUCCUCUCUCUCCUCCUCC	Cleavage	locus=Scaffold2408:782671:783807:+	1
miR8154	TEA008873.1	1	-1	1	20	118	137	CGAGGAGGAGAGAGAGGAGA	:::::::::::::::::::	UCUCCUCUCUCUCCUCCUCC	Cleavage	locus=Scaffold16946:9465:13186:-	1
miR8154	TEA025261.1	1	-1	1	20	122	141	CGAGGAGGAGAGAGAGGAGA	:::::::::::::::::::	UCUCCUCUCUCUCCUCCUCC	Cleavage	locus=Scaffold113:231270:231635:-	1
miR8154	TEA024841.1	1	-1	1	20	287	306	CGAGGAGGAGAGAGAGGAGA	::::::::::::::::::	CCUCCUCUCUCUCCUCCUCC	Cleavage	locus=Scaffold651:1065644:1068394:+	1
miR8154	TEA026415.1	1	-1	1	20	275	294	CGAGGAGGAGAGAGAGGAGA	::::::::::::::::::	CCUCCUCUCUCUCCUCCUCC	Cleavage	locus=Scaffold535:247747:250491:+	1
miR8154	TEA012769.1	1	-1	1	20	24	43	CGAGGAGGAGAGAGAGGAGA	::::::::::::::::::	CCUCCUCUCUCUCCUCCUCC	Cleavage	locus=Scaffold967:940181:944165:-	1
miR8154	TEA008673.1	1	-1	1	20	210	229	CGAGGAGGAGAGAGAGGAGA	::::::::::::::::::	CCUCCUCUCUCUCCUCCUCC	Cleavage	locus=Scaffold1599:786179:792933:+	1
miR8154	TEA024643.1	1	-1	1	20	45	64	CGAGGAGGAGAGAGAGGAGA	::::::::::::::::::	CCUCCUCUCUCUCCUCCUCC	Cleavage	locus=Scaffold656:480725:481903:-	1
miR8154	TEA006106.1	1	-1	1	20	147	166	CGAGGAGGAGAGAGAGGAGA	::::::::::::::::::	CCUCCUCUCUCUCCUCCUCC	Cleavage	locus=Scaffold3013:684002:684883:+	1
miR8154	TEA013119.1	1	-1	1	20	44	63	CGAGGAGGAGAGAGAGGAGA	::::::::::::::::::	CCUCCUCUCUCUCCUCCUCU	Cleavage	locus=Scaffold190:708263:711845:+	1
miR8154	TEA027920.1	1	-1	1	20	45	64	CGAGGAGGAGAGAGAGGAGA	::::::::::::::::::	CCUCCUCUCUCUCCUCCUCC	Cleavage	locus=Scaffold463:1570708:1571136:+	1
miR837-3p	TEA028056.1	1	-1	1	24	402	425	AGAACAAGAACAAGAAGACGAUGA	:: :: ::::::::::::::::::	UCCUCCUCUUCUUGUUCUUGUUCU	Cleavage	locus=Scaffold261:1353199:1355052:+	1
miR845c	TEA012471.1	1	-1	1	24	13	36	AGGCUCUGAUACCAAGUUGUGACG	:. :::.:::::::::::::.:	GUUUUCAAUUUGGUAUCAGAGCUU	Cleavage	locus=Scaffold56:752506:759240:+	1
miR854a	TEA020880.1	1	-1	1	21	73	93	GGAGGAGGAUAUGGAGGAGGA	:::::::::::.:::::.:::	UCCUCCUCCAUGUCCUCUUCC	Cleavage	locus=Scaffold2112:3554095:3565467:-	1
miR8585	TEA024754.1	1	-1	1	21	480	500	UCAACAAGAGAGAUAACUGGU	::::::: :::::::::::::	ACCAGUUCUCUCUCUUGUUGA	Cleavage	locus=Scaffold3805:267977:273656:-	1
miR8585	TEA020149.1	1	-1	1	21	1937	1957	UCAACAAGAGAGAUAACUGGU	::: :::::::::::::::::	ACCCGUUAUCUCUCUUGUUGA	Cleavage	locus=Scaffold1236:788780:807744:-	1
miR1171	TEA019784.1	1.5	-1	1	24	1201	1224	UAGGUGAAGUGGAGGUGGUAGUGG	:::::::::::::::::::: :::	CCACUACCACCUCCACUUCAACUA	Cleavage	locus=Scaffold1326:1790015:1803917:-	25
miR1171	TEA009189.1	1.5	-1	1	24	89	112	UAGGUGAAGUGGAGGUGGUAGUGG	:. : :::::.::::::::::.:.	CUUCAACCACUUCCACUUCACUUG	Cleavage	locus=Scaffold1816:2353675:2355885:-	1
miR1171	TEA033451.1	1.5	-1	1	24	1388	1411	GAAGUGGAGUGUGUAGUGGAGUAG	: :::.::: ::::::::::::::	CCACUUCACCACACACUCCACUUC	Cleavage	locus=Scaffold17783:47531:53548:-	2
miR1171	TEA026952.1	1.5	-1	1	24	1927	1950	UGGUAGUGGAUGGUAGUGGAGGUG	:.:::::::::.:::::.:	AAGAACUACUACCAUCUACUACUA	Cleavage	locus=Scaffold2358:497930:500404:+	1
miR1171	TEA022066.1	1.5	-1	1	24	778	801	UGGUAGUGGAUGGUAGUGGAGGUG	:.:::::::::.:::::.:	AAGAACUACUACCAUCUACUACUA	Cleavage	locus=Scaffold2336:702388:703713:-	1
miR1312	TEA016791.1	1.5	-1	1	22	287	308	UUUGGAUGGAAAUGGCGACUAU	:: ::::.:::::::::::::	UUAAUCGCUAUUUCCAUCCAAA	Cleavage	locus=Scaffold2704:457154:459869:-	1
miR1535a	TEA023416.1	1.5	-1	1	22	587	608	CUUGCUUGGAUGGUGAUGUGCU	:: :::::::::::::::.::	AGGACAUCACCAUCCAAGUAAU	Cleavage	locus=Scaffold6353:776398:779366:-	1
miR1535a	TEA005524.1	1.5	-1	1	22	601	622	CUUGCUUGGAUGGUGAUGUGCU	: :.::::.::::.:::::::	CGAAUAUCAUCAUCUAAGCAAG	Cleavage	locus=Scaffold1923:244573:254300:-	1
miR1535a	TEA005439.1	1.5	-1	1	22	221	242	CUUGCUUGGAUGGUGAUGUGCU	:.::::::::::::::::	AUAAUAUCACCAUCCAAGCAAC	Cleavage	locus=Scaffold1133:246380:247306:-	1
miR164a	TEA023614.1	1.5	-1	1	21	620	640	UGGAGAAGCAGGGCACGUGCA	::::::..::::::::::.	CCCACGUGUUCUGCUUCUCCG	Cleavage	locus=Scaffold497:1723139:1724773:-	1
miR165a-3p	TEA020161.1	1.5	-1	1	21	551	571	UCGGACCAGGCUUCAUCCCCC	:: :::::::::::::::.	CUGGAAUGAAGCCUGGUCCGG	Cleavage	locus=Scaffold5112:1268255:1285226:+	1
miR165a-3p	TEA004692.1	1.5	-1	1	21	554	574	UCGGACCAGGCUUCAUCCCCC	:: :::::::::::::::.	CUGGAAUGAAGCCUGGUCCGG	Cleavage	locus=Scaffold1520:958867:966020:-	1
miR169k-5p	TEA025221.1	1.5	-1	1	20	247	266	UAGCCAAGGAUUUUUGCGUU	::::::::::: :::::::	UACGCAAAAAUCAUUGGCUA	Cleavage	locus=Scaffold4206:1297997:1298401:+	1
miR169k-5p	TEA010035.1	1.5	-1	1	20	247	266	UAGCCAAGGAUUUUUGCGUU	::::::::::: :::::::	UACGCAAAAAUCAUUGGCUA	Cleavage	locus=Scaffold663:1771603:1772007:+	1
miR171b-3p	TEA016822.1	1.5	-1	1	22	881	902	UUGAGCCGUGCCAAUAUCGCGU	: : :::::::::.::::::::	AAGAGAUAUUGGCGCGGCUCAA	Cleavage	locus=Scaffold180:995051:996967:-	1
miR171b-3p	TEA030305.1	1.5	-1	1	22	1034	1055	UUGAGCCGUGCCAAUAUCGCGU	: : :::::::::.::::::::	AAGGGAUAUUGGCGCGGCUCAA	Cleavage	locus=Scaffold4701:632678:634738:-	1
miR171b-3p	TEA029437.1	1.5	-1	1	22	1070	1091	UUGAGCCGUGCCAAUAUCGCGU	: : :::::::::.::::::::	AAGAGAUAUUGGCGCGGCUCAA	Cleavage	locus=Scaffold1957:327719:329809:-	1
miR171b-3p	TEA016822.1	1.5	-1	1	21	882	902	UUGAGCCGUGCCAAUAUCGCG	: :::::::::.::::::::	AGAGAUAUUGGCGCGGCUCAA	Cleavage	locus=Scaffold180:995051:996967:-	1
miR171b-3p	TEA030305.1	1.5	-1	1	21	1035	1055	UUGAGCCGUGCCAAUAUCGCG	: :::::::::.::::::::	AGGGAUAUUGGCGCGGCUCAA	Cleavage	locus=Scaffold4701:632678:634738:-	1
miR171b-3p	TEA029437.1	1.5	-1	1	21	1071	1091	UUGAGCCGUGCCAAUAUCGCG	: :::::::::.::::::::	AGAGAUAUUGGCGCGGCUCAA	Cleavage	locus=Scaffold1957:327719:329809:-	1
miR172a	TEA017956.1	1.5	-1	1	21	22	42	AGAAUCUUGAUGAUGCUGCAU	::::.:::::::::::::::	AUGCGGCAUCAUCAAGAUUCA	Cleavage	locus=Scaffold6020:249644:257215:-	1
miR172a	TEA030964.1	1.5	-1	1	21	1226	1246	AGAAUCUUGAUGAUGCUGCAU	:::::::::::::.:::::	CUGCAGCAUCAUCAGGAUUCC	Cleavage	locus=Scaffold1748:649164:652179:+	1
miR172a	TEA029295.1	1.5	-1	1	21	1295	1315	AGAAUCUUGAUGAUGCUGCAU	:::::::::::::.:::::	CUGCAGCAUCAUCAGGAUUCC	Cleavage	locus=Scaffold1074:1408267:1414584:+	1
miR172a	TEA018252.1	1.5	-1	1	21	1307	1327	AGAAUCUUGAUGAUGCUGCAU	:::::::::::::.:::::	CUGCAGCAUCAUCAGGAUUCC	Cleavage	locus=Scaffold624:936045:942481:+	1
miR172a	TEA025666.1	1.5	-1	1	21	1289	1309	AGAAUCUUGAUGAUGCUGCAU	:::::::::::::.:::::	CUGCAGCAUCAUCAGGAUUCG	Cleavage	locus=Scaffold5951:124152:127254:+	1
miR172a	TEA018527.1	1.5	-1	1	21	1325	1345	AGAAUCUUGAUGAUGCUGCAU	:::::::::::::.:::::	CUGCAGCAUCAUCAGGAUUCC	Cleavage	locus=Scaffold322:2509986:2513423:+	1
miR172a	TEA033058.1	1.5	-1	1	21	1427	1447	AGAAUCUUGAUGAUGCUGCAU	:::::::::::::.:::::	CUGCAGCAUCAUCAGGAUUCC	Cleavage	locus=Scaffold7198:278388:281448:+	1
miR172c-3p	TEA004485.1	1.5	-1	1	21	493	513	AGGAGAUGAUGAUGAUGCUGC	:: ::::::::::::::.::	UCAUCAUCAUCAUCAUCUUCU	Cleavage	locus=Scaffold1014:421312:433050:-	1
miR172c-3p	TEA020052.1	1.5	-1	1	21	184	204	AGGAGAUGAUGAUGAUGCUGC	:: ::::::::::::::.::	UCAUCAUCAUCAUCAUCUUCU	Cleavage	locus=Scaffold4842:1175287:1179356:+	1
miR172c-3p	TEA033855.1	1.5	-1	1	21	112	132	AGGAGAUGAUGAUGAUGCUGC	:: ::::::::::::::.::	UCAUCAUCAUCAUCAUCUUCU	Cleavage	locus=Scaffold1759:2622237:2625261:+	1
miR172c-3p	TEA010296.1	1.5	-1	1	21	88	108	AGGAGAUGAUGAUGAUGCUGC	:: ::::::::::::::.::	UCACCAUCAUCAUCAUCUUCU	Cleavage	locus=Scaffold2408:1054561:1073746:+	1
miR172c-3p	TEA009295.1	1.5	-1	1	21	781	801	AGGAGAUGAUGAUGAUGCUGC	:: ::::::::::::::.::	UCAUCAUCAUCAUCAUCUUCU	Cleavage	locus=Scaffold1491:2353633:2354517:+	1
miR172c-3p	TEA016433.1	1.5	-1	1	21	73	93	AGGAGAUGAUGAUGAUGCUGC	:: ::::::::::::::.::	UCAUCAUCAUCAUCAUCUUCU	Cleavage	locus=Scaffold685:1095943:1100662:+	1
miR172c-3p	TEA010898.1	1.5	-1	1	21	187	207	AGGAGAUGAUGAUGAUGCUGC	:: ::::::::::::::.::	UCAUCAUCAUCAUCAUCUUCU	Cleavage	locus=Scaffold1955:1528441:1531906:-	1
miR172c-3p	TEA015505.1	1.5	-1	1	21	281	301	AGGAGAUGAUGAUGAUGCUGC	:: ::::::::::::::.::	UCAUCAUCAUCAUCAUCUUCU	Cleavage	locus=Scaffold2611:618226:618822:-	1
miR172c-3p	TEA011267.1	1.5	-1	1	21	64	84	AGGAGAUGAUGAUGAUGCUGC	:: ::::::::::::::.::	UCAUCAUCAUCAUCAUCUUCU	Cleavage	locus=Scaffold5276:604417:605252:-	1
miR172c-3p	TEA020053.1	1.5	-1	1	21	187	207	AGGAGAUGAUGAUGAUGCUGC	.: ::::::::::::::.::	UUAUCAUCAUCAUCAUCUUCU	Cleavage	locus=Scaffold4842:1102572:1106643:+	1
miR172c-3p	TEA028635.1	1.5	-1	1	21	202	222	AGGAGAUGAUGAUGAUGCUGC	.: ::::::::::::::.::	AUACCAUCAUCAUCAUCUUCU	Cleavage	locus=Scaffold749:2149768:2155657:+	1
miR172g-3p	TEA025666.1	1.5	-1	1	21	1289	1309	GGAAUCUUGAUGAUGCUGCAG	::::::::::::::.:::::	CUGCAGCAUCAUCAGGAUUCG	Cleavage	locus=Scaffold5951:124152:127254:+	1
miR172g-3p	TEA030719.1	1.5	-1	1	21	728	748	GGAAUCUUGAUGAUGCUGCAG	:::::::.:::::..::::::	CUGCAGCGUCAUCGGGAUUCC	Cleavage	locus=Scaffold1514:340390:346278:-	1
miR172g-3p	TEA024570.1	1.5	-1	1	21	1646	1666	GGAAUCUUGAUGAUGCUGCAG	::::: ::::::::.::::::	CUGCAACAUCAUCAGGAUUCC	Cleavage	locus=Scaffold420:207411:233518:+	1
miR172g-3p	TEA017956.1	1.5	-1	1	21	22	42	GGAAUCUUGAUGAUGCUGCAG	:::.:::::::::::::::	AUGCGGCAUCAUCAAGAUUCA	Cleavage	locus=Scaffold6020:249644:257215:-	1
miR1850.1	TEA032044.1	1.5	-1	1	21	200	220	UGGAAAGCUGAGAGUUGGGUG	: :.::::::::.:::::::.	CUCUCAACUCUCGGCUUUCCG	Cleavage	locus=Scaffold422:122942:125723:+	1
miR1858a	TEA030697.1	1.5	-1	1	24	5225	5248	GAGGAGGAGGACUGGAGGGGGCAU	.::::::::::.:::::.::.	CCCUCCCCUCCAGUUCUCCUUCUU	Cleavage	locus=Scaffold315:91127:107234:+	1
miR1858a	TEA004398.1	1.5	-1	1	24	1111	1134	GAGGAGGAGGACUGGAGGGGGCAU	: : ::::::::::: :::::::	CUCCACCCUCCAGUCCCCCUCCUC	Cleavage	locus=Scaffold6710:91276:98112:-	1
miR1873	TEA013928.1	1.5	-1	1	24	687	710	UCAACAAUUGGUAUCAGAGCUCGG	::::: ::::::::::::.	UUCUUCUCUGUUACCAAUUGUUGG	Cleavage	locus=Scaffold1626:2723836:2728519:+	1
miR1873	TEA028168.1	1.5	-1	1	24	714	737	UCAACAAUUGGUAUCAGAGCUCGG	::::: ::::::::::::.	UGCUUCUCUGUUACCAAUUGUUGG	Cleavage	locus=Scaffold4364:374973:383728:+	1
miR2118-5p	TEA033267.1	1.5	-1	1	24	492	515	GUCGAUGGAACAAUGUAGGCAAGG	::::::::::::: ::::::::::	CCUUGCCUACAUUCUUCCAUCGAC	Translation	locus=Scaffold4160:1143899:1148085:-	1
miR2950	TEA012458.1	1.5	-1	1	19	1167	1185	UGAGGCAGUGGGUGGAAUA	:::::::::::::::: ::	UAUUCCACCCACUGCCCCA	Cleavage	locus=Scaffold1287:217706:242579:-	1
miR2950	TEA003562.1	1.5	-1	1	19	1188	1206	UGAGGCAGUGGGUGGAAUA	:.:::::::.:::::.:::	UGUUCCACCUACUGCUUCA	Cleavage	locus=Scaffold2924:694513:715957:-	1
miR2950	TEA023625.1	1.5	-1	1	19	291	309	UGAGGCAGUGGGUGGAAUA	:::::::: ::::::::::	UAUUCCACACACUGCCUCA	Translation	locus=Scaffold129:537596:565461:+	1
miR319-3p	TEA033771.1	1.5	-1	1	21	1047	1067	UUGGACUGAAGGGUUUCCUUC	:.::..::::::::::::::	UAGGGGGACCCUUCAGUCCAA	Cleavage	locus=Scaffold4303:367359:368760:-	1
miR3515	TEA010595.1	1.5	-1	1	21	745	765	AAUCUAAAAAUAUGAACGGUU	::::::::::::::: :::::	AACCGUUCAUAUUUUAAGAUU	Cleavage	locus=Scaffold984:1009164:1015564:-	1
miR3633a-3p	TEA005323.1	1.5	-1	1	22	394	415	UUUCCUAAACCACCCAUUCCUC	: :: :::::::::::.:::::	GCGGCAUGGGUGGUUUGGGAAA	Cleavage	locus=Scaffold2184:552342:553095:+	1
miR3633a-3p	TEA026670.1	1.5	-1	1	22	581	602	UUUCCUAAACCACCCAUUCCUC	: :: :::::::::::.:::::	GCGGCAUGGGUGGUUUGGGAAA	Cleavage	locus=Scaffold2372:693707:705980:+	1
miR3946	TEA006584.1	1.5	-1	1	21	1118	1138	UUGAGAGAAGAGAGAGAGCAC	:::::::::::::::: ::::	GUGCUCUCUCUCUUCUGUCAA	Cleavage	locus=Scaffold271:1567381:1572757:+	1
miR3946	TEA001755.1	1.5	-1	1	21	1094	1114	UUGAGAGAAGAGAGAGAGCAC	:::::::::::::::: ::::	GUGCUCUCUCUCUUCUGUCAA	Cleavage	locus=Scaffold619:14897:18186:+	1
miR3951	TEA025122.1	1.5	-1	1	24	718	741	UAUGAAAAGAUGAUGGAGAAUAAA	::.::::.:::::::::::..::	AUUGUUCUUCAUCAUCUUUUUGUA	Cleavage	locus=Scaffold1925:813218:830349:-	1
miR396g-3p	TEA020856.1	1.5	-1	1	19	324	342	GUUGAAGAAAGUGUGGACA	::::. :::::::::::::	UGUCUUCACUUUCUUCAAC	Cleavage	locus=Scaffold1757:877906:891132:-	1
miR397c	TEA007049.1	1.5	-1	1	21	1371	1391	UCUAAUGAUGGAGCUUUGUCG	::::::::.:.:::.::::::	CGACAAAGUUUCAUUAUUAGA	Cleavage	locus=Scaffold3161:853325:861600:+	1
miR415	TEA019749.1	1.5	-1	1	21	379	399	AACAGAACCAGAACCAGAGAA	:::::::::::::::::: :	GUCUCUGGUUCUGGUUCUGGU	Cleavage	locus=Scaffold820:2519798:2522710:-	1
miR415	TEA003060.1	1.5	-1	1	21	49	69	AACAGAACCAGAACCAGAGAA	::::::::::::::::: :	AACUCUGGUUCUGGUUCUGGU	Cleavage	locus=Scaffold215:605537:614045:-	1
miR4350	TEA010163.1	1.5	-1	1	22	406	427	UCAAAUGAUUUUUGUCGUCUUG	.:::.:..:::::::::::::	GGAGAUGGUAAAAAUCAUUUGA	Cleavage	locus=Scaffold1303:1352538:1353279:+	1
miR4350	TEA010163.1	1.5	-1	1	21	406	426	CAAAUGAUUUUUGUCGUCUUG	.:::.:..::::::::::::	GGAGAUGGUAAAAAUCAUUUG	Cleavage	locus=Scaffold1303:1352538:1353279:+	1
miR4381	TEA033152.1	1.5	-1	1	22	672	693	UAUGUGACGGUAGGUGACGUAG	::::: ::::::.:::::::::	CUACGCCACCUAUCGUCACAUA	Cleavage	locus=Scaffold371:24729:28321:-	1
miR4388	TEA015299.1	1.5	-1	1	24	359	382	AAACUACAGGGACCAAAUUGACAC	:::: :::::.::::::::	GUUCAAAUUGGGUCCUUGUAGUUU	Cleavage	locus=Scaffold5325:389740:401878:+	1
miR4389	TEA019588.1	1.5	-1	1	21	250	270	UGGCGGACCUCCGAAUCGGAA	::::: ::.::::::::::::	UUCCGUUUUGGAGGUCCGCCA	Cleavage	locus=Scaffold7069:251184:251573:-	1
miR4389	TEA023761.1	1.5	-1	1	21	247	267	UGGCGGACCUCCGAAUCGGAA	::::: ::.::::::::::::	UUCCGUUUUGGAGGUCCGCCA	Cleavage	locus=Scaffold3874:965835:966218:+	1
miR4415a-5p	TEA022504.1	1.5	-1	1	21	705	725	AAGCUGGAGAUGAGAAUCAAG	:: :::::::::::::.::	GAUGCUUCUCAUCUCCAGUUU	Cleavage	locus=Scaffold1866:1204112:1212830:-	1
miR4415a-5p	TEA004878.1	1.5	-1	1	21	189	209	AAGCUGGAGAUGAGAAUCAAG	:: :::::::::::::.::	GAUGCUUCUCAUCUCCAGUUU	Cleavage	locus=Scaffold2601:380832:385148:+	1
miR5020c	TEA011451.1	1.5	-1	1	19	132	150	UGGACAUGAAGAAGGUGAC	:::.::::::::::::::	UUCAUCUUCUUCAUGUCCA	Cleavage	locus=Scaffold1911:697523:699520:-	1
miR5021	TEA029999.1	1.5	-1	1	22	400	421	UGAGAAAGAAGAAGAACAACAA	:: :: ::::::::::::.:::	UUCUUCUUCUUCUUCUUUUUCA	Cleavage	locus=Scaffold279:487910:493908:+	1
miR5055	TEA020937.1	1.5	-1	1	21	1073	1093	UCUCGCAACUGAGCUCGGCGU	: :..:::::::::::.::::	AGGUUGAGCUCAGUUGUGAGA	Cleavage	locus=Scaffold2490:593540:599351:-	1
miR5226	TEA024184.1	1.5	-1	1	21	633	653	UUUGCUACAACUGGGGAAUCA	:::: :::::::::::::.	CUAUUCACCAGUUGUAGCAAG	Cleavage	locus=Scaffold3245:2111212:2117233:+	1
miR5226	TEA033403.1	1.5	-1	1	21	870	890	UUUGCUACAACUGGGGAAUCA	:::: :::::::::::::.	CUAUUCACCAGUUGUAGCAAG	Cleavage	locus=Scaffold7579:314729:328668:+	1
miR5227	TEA033544.1	1.5	-1	1	22	1503	1524	UGAGAAAAGGAAGAAUGAUGAA	: :::..::::::.::::::::	UGCAUUGUUCUUCUUUUUCUCA	Cleavage	locus=Scaffold1344:1574669:1577965:-	1
miR5241a	TEA028932.1	1.5	-1	1	19	196	214	UGAUGAAUGGAAUAGGCUU	:::.::::::::::::::	CAGCUUAUUCCAUUCAUCA	Cleavage	locus=Scaffold3581:303397:303882:-	1
miR5303g	TEA029725.1	1.5	-1	1	22	137	158	CUCAUUUUUGAAGAGUCUGGAC	: ..::.::::::::::::::	CUGUGGAUUCUUCAAAAAUGAG	Cleavage	locus=Scaffold1343:352316:360777:+	1
miR5303g	TEA004478.1	1.5	-1	1	22	606	627	CUCAUUUUUGAAGAGUCUGGAC	::::::::::::::::: :	CAGCAGACUCUUCAAAAAUGUG	Cleavage	locus=Scaffold6164:1204803:1209856:+	1
miR5369	TEA009790.1	1.5	-1	1	21	57	77	UGGGAAAUGGAGGAUGUCAGC	:.::::::: :::::::::::	GUUGACAUCGUCCAUUUCCCA	Cleavage	locus=Scaffold30:4420668:4430365:+	1
miR5369	TEA012013.1	1.5	-1	1	21	2226	2246	UGGGAAAUGGAGGAUGUCAGC	:.:::::::::..::::.:::	GUUGACAUCCUUUAUUUUCCA	Cleavage	locus=Scaffold9023:1164882:1179466:-	1
miR5380c	TEA011628.1	1.5	-1	1	21	947	967	AUGAUGAUGAAGAUGAACAUG	:::::::::::::::: ::::	CAUGUUCAUCUUCAUCCUCAU	Cleavage	locus=Scaffold3537:1255243:1256832:+	1
miR5380c	TEA028873.1	1.5	-1	1	21	166	186	AUGAUGAUGAAGAUGAACAUG	::: ::::::::::::::.:	AAUGAUCAUCUUCAUCAUCGU	Cleavage	locus=Scaffold1529:264915:270119:-	1
miR5380c	TEA024452.1	1.5	-1	1	21	533	553	AUGAUGAUGAAGAUGAACAUG	:: :::::::::::::::.:	GAUCUUCAUCUUCAUCAUCGU	Cleavage	locus=Scaffold641:200920:201630:+	1
miR5380c	TEA026275.1	1.5	-1	1	21	422	442	AUGAUGAUGAAGAUGAACAUG	::::::::::::::::: :	GCUGUUCAUCUUCAUCAUCUU	Cleavage	locus=Scaffold3165:1050085:1059238:+	1
miR5380c	TEA004303.1	1.5	-1	1	21	490	510	AUGAUGAUGAAGAUGAACAUG	:: :.::::::::::::::	UUUGAUUAUCUUCAUCAUCAU	Cleavage	locus=Scaffold2322:470732:483675:+	1
miR5526	TEA020942.1	1.5	-1	1	24	832	855	AAAGGGUGUAGGAGUAGGUAUGAG	:::: ::::::::.:::::	CCUCCACCUUCUCCUACAUCCUUU	Cleavage	locus=Scaffold2840:630372:635212:+	1
miR5558-3p	TEA016968.1	1.5	-1	1	21	174	194	UCAGAUUUAGAAGUAGAAAAG	:: :::::::::::.::::::	CUCUUCUACUUCUAGAUCUGA	Cleavage	locus=Scaffold4925:556817:561485:-	1
miR5657	TEA026685.1	1.5	-1	1	21	2285	2305	UGGAAAGCUGAGAUUUGGGUG	::.:.::::::::::::.:	GUCCUAGAUCUCAGCUUUCUA	Cleavage	locus=Scaffold408:1059061:1069705:-	1
miR5658	TEA014680.1	1.5	-1	1	21	543	563	AUAGAUGACGAUGAUGAUGAG	:::::::::::::.::::	GCCAUCAUCAUCGUCGUCUAA	Cleavage	locus=Scaffold2339:495573:505271:-	1
miR5748	TEA032015.1	1.5	-1	1	21	1137	1157	UCAAAGAAAAUUGGAAGGCUU	:: :::::.::::::::::	GUGCAUUCCAGUUUUCUUUGA	Cleavage	locus=Scaffold154:2056048:2057514:-	1
miR5748	TEA010607.1	1.5	-1	1	21	1182	1202	UCAAAGAAAAUUGGAAGGCUU	:: :::::.::::::::::	GUGCAUUCCAGUUUUCUUUGA	Cleavage	locus=Scaffold984:698903:700417:-	1
miR5748	TEA010587.1	1.5	-1	1	21	1182	1202	UCAAAGAAAAUUGGAAGGCUU	:: :::::.::::::::::	GUGCAUUCCAGUUUUCUUUGA	Cleavage	locus=Scaffold984:208535:210049:-	1
miR5819	TEA023535.1	1.5	-1	1	21	134	154	AGGAGGAGAGAGAACGGCGGC	: : .::::::::::::::::	GGCCUCGUUCUCUCUCCUCCU	Cleavage	locus=Scaffold604:1975549:1982782:+	1
miR6149a	TEA017273.1	1.5	-1	1	21	87	107	UUGCAUACGCACCUGAAUCGG	:: ::::::::::::.:::::	CCAAUUCAGGUGCGUGUGCAA	Cleavage	locus=Scaffold804:1410333:1413718:+	1
miR6170	TEA030083.1	1.5	-1	1	21	325	345	CGGAGAAAUAGAAGAGAGGGA	::::::::::::::.:::	CGCCUCUCUUCUAUUUUUCCA	Cleavage	locus=Scaffold1128:1317756:1321827:-	1
miR6196	TEA010313.1	1.5	-1	1	22	35	56	AGGACGAGAGAGAGGAGAAGCA	: .:::::::::::::: ::::	UCUUUCUCCUCUCUCUCCUCCU	Cleavage	locus=Scaffold2408:782671:783807:+	1
miR6196	TEA010313.1	1.5	-1	1	21	36	56	AGGACGAGAGAGAGGAGAAGC	.:::::::::::::: ::::	CUUUCUCCUCUCUCUCCUCCU	Cleavage	locus=Scaffold2408:782671:783807:+	1
miR6196	TEA014956.1	1.5	-1	1	21	589	609	GAGGAGAGGAGAGGAGAGGAA	:.:::::::::::::::.:.	CUUCUCUCCUCUCCUCUCUUU	Cleavage	locus=Scaffold7123:123226:143020:+	1
miR6196	TEA014008.1	1.5	-1	1	21	27	47	GAGGAGAGGAGAGGAGAGGAA	:::::::::.:.::.:::::	CUCCUCUCCUUUUCUUUCCUC	Cleavage	locus=Scaffold25418:3366:6058:+	1
miR6196	TEA026952.1	1.5	-1	1	21	187	207	GAGGAGAGGAGAGGAGAGGAA	: :.::::::::.:::::.::	UCCUUCUCCUCUUCUCUCUUC	Cleavage	locus=Scaffold2358:497930:500404:+	1
miR6196	TEA014250.1	1.5	-1	1	21	945	965	GAGGAGAGGAGAGGAGAGGAA	: .:::::.::::.:::::::	UCUCUCUCUUCUCUUCUCCUC	Cleavage	locus=Scaffold3317:73281:84552:-	1
miR6196	TEA007046.1	1.5	-1	1	21	234	254	GAGGAGAGGAGAGGAGAGGAA	::::: ::::::::::.:::	CUCCUCCCCUCUCCUCUUCUC	Cleavage	locus=Scaffold3161:1468303:1469022:+	1
miR6196	TEA022905.1	1.5	-1	1	21	29	49	GAGGAGAGGAGAGGAGAGGAA	: :.:::::::::.::::.::	UACUUCUCCUCUCUUCUCUUC	Cleavage	locus=Scaffold757:248094:251231:+	1
miR6196	TEA001165.1	1.5	-1	1	21	115	135	GAGGAGAGGAGAGGAGAGGAA	: :.::::.::::.:::::::	UGCUUCUCUUCUCUUCUCCUC	Cleavage	locus=Scaffold1290:3175411:3187138:-	1
miR6196	TEA021879.1	1.5	-1	1	21	520	540	GAGGAGAGGAGAGGAGAGGAA	:.:::.:::::.:::::::	CCCUUCUUCUCUCUUCUCCUC	Cleavage	locus=Scaffold1742:544377:560886:-	1
miR6196	TEA022083.1	1.5	-1	1	21	155	175	GAGGAGAGGAGAGGAGAGGAA	..::::::::::::::::.	CGUUUCUCCUCUCCUCUCCUU	Cleavage	locus=Scaffold5804:860126:870344:+	1
miR6196	TEA011606.1	1.5	-1	1	21	957	977	GAGGAGAGGAGAGGAGAGGAA	.::::.::::::::::.::	CCUCUCUUCUCUCCUCUCUUC	Cleavage	locus=Scaffold2894:836866:857732:+	1
miR6196	TEA006656.1	1.5	-1	1	21	195	215	GAGGAGAGGAGAGGAGAGGAA	: .::: ::::::::::::::	UCUCUCCCCUCUCCUCUCCUC	Cleavage	locus=Scaffold670:973396:977822:-	1
miR6196	TEA008071.1	1.5	-1	1	21	192	212	GAGGAGAGGAGAGGAGAGGAA	: .::: ::::::::::::::	UCUCUCCCCUCUCCUCUCCUC	Cleavage	locus=Scaffold979:2406241:2409620:+	1
miR6196	TEA010313.1	1.5	-1	1	24	33	56	AGGACGAGAGAGAGGAGAAGCAGA	: .:::::::::::::: ::::	CGUCUUUCUCCUCUCUCUCCUCCU	Cleavage	locus=Scaffold2408:782671:783807:+	1
miR6287	TEA020874.1	1.5	-1	1	21	222	242	UCAAAAGUGGAAGGAUUGGGC	::::::::::::::::: :::	GCCCAAUCCUUCCACUUCUGA	Cleavage	locus=Scaffold2112:136623:157365:-	1
miR6287	TEA020874.1	1.5	-1	1	21	221	241	CAAAAGUGGAAGGAUUGGGCC	:::::::::::::::::: ::	GGCCCAAUCCUUCCACUUCUG	Cleavage	locus=Scaffold2112:136623:157365:-	1
miR6287	TEA017544.1	1.5	-1	1	21	143	163	CAAAAGUGGAAGGAUUGGGCC	..:::::::::::.:::::	AUUUCAAUCCUUCCAUUUUUG	Cleavage	locus=Scaffold720:1777201:1779660:+	1
miR6287	TEA032373.1	1.5	-1	1	21	242	262	CAAAAGUGGAAGGAUUGGGCC	...::::::::::::::::	ACUUUAAUCCUUCCACUUUUG	Cleavage	locus=Scaffold283:1008546:1033171:+	1
miR6288c-3p	TEA007997.1	1.5	-1	1	24	511	534	AACCAAGUAGAAAAUGACAAUGGU	:::::::::::: :::::::	AGACUUGUCAUUUUCUUCUUGGUU	Cleavage	locus=Scaffold1517:1461379:1466716:-	1
miR6288c-3p	TEA022118.1	1.5	-1	1	24	2152	2175	AACCAAGUAGAAAAUGACAAUGGU	:::: :::::::.:::::::	CUGUUUGUGAUUUUCUGCUUGGUU	Cleavage	locus=Scaffold3036:1673566:1675893:-	1
miR6422	TEA022866.1	1.5	-1	1	21	1527	1547	UGGAUUAUGAAGGAAUAUGGU	: :::::::: ::::::::::	AACAUAUUCCAUCAUAAUCCA	Translation	locus=Scaffold981:954967:956836:-	1
miR6469	TEA018038.1	1.5	-1	1	21	92	112	UGGAGAAGAAGGAUUCAUGUA	::::::.:::::::::::	ACAAUGAAUUCUUCUUCUCCA	Cleavage	locus=Scaffold1700:656184:657242:+	1
miR7122a	TEA019977.1	1.5	-1	1	22	218	239	UUAAACAGAGAAAUCACGGUGG	:::::: ::::::::::::::.	CCACCGCGAUUUCUCUGUUUAG	Cleavage	locus=Scaffold65:2282167:2283424:+	1
miR7494b	TEA006004.1	1.5	-1	1	24	1468	1491	AGGAGGGAUGAUGCAGAAGACAAA	: ::::::::::.::.:.::::	ACUCUCUUCUGCAUUAUUCUUCCU	Cleavage	locus=Scaffold175:393650:403465:+	1
miR7716-5p	TEA019678.1	1.5	-1	1	22	700	721	UCAUUGCUAGAGGAAGAACAAG	:::.:::::::.:::.:::	GAAGUUUUUCCUCUGGCAGUGA	Cleavage	locus=Scaffold3740:826037:830673:+	1
miR8154	TEA016750.1	1.5	-1	1	21	878	898	CAGAGGAGGAGAAAGAGGAAA	::::::::::.:::::::	ACCCCUCUUUCUCUUCCUCUG	Cleavage	locus=Scaffold4768:170567:171832:-	1
miR8154	TEA011833.1	1.5	-1	1	21	730	750	CAGAGGAGGAGAAAGAGGAAA	: :::: ::::::.:::::::	UAUCCUAUUUCUCUUCCUCUG	Cleavage	locus=Scaffold302:609662:626019:-	1
miR8154	TEA023143.1	1.5	-1	1	20	38	57	CGAGGAGGAGAGAGAGGAGA	::::.::::::::::::::	UCUCUUCUCUCUCCUCCUCC	Cleavage	locus=Scaffold2067:712894:714825:+	1
miR8154	TEA017824.1	1.5	-1	1	20	123	142	CGAGGAGGAGAGAGAGGAGA	:.:::::::::::::::::	UUUCCUCUCUCUCCUCCUCU	Cleavage	locus=Scaffold3327:876853:880463:+	1
miR8154	TEA010010.1	1.5	-1	1	20	57	76	CGAGGAGGAGAGAGAGGAGA	::::.::::::::::::::	UCUCUUCUCUCUCCUCCUCC	Cleavage	locus=Scaffold70:403072:404814:-	1
miR8154	TEA022773.1	1.5	-1	1	20	71	90	CGAGGAGGAGAGAGAGGAGA	:::.:::::::::::::::	UCUUCUCUCUCUCCUCCUCC	Cleavage	locus=Scaffold1059:179561:180622:-	1
miR8154	TEA014929.1	1.5	-1	1	20	34	53	CGAGGAGGAGAGAGAGGAGA	:::.:::::::::::::::	UCUUCUCUCUCUCCUCCUCC	Cleavage	locus=Scaffold4866:847154:850004:+	1
miR8154	TEA017829.1	1.5	-1	1	20	87	106	CGAGGAGGAGAGAGAGGAGA	:.:::::::::::::::::	UUUCCUCUCUCUCCUCCUCU	Cleavage	locus=Scaffold3327:867485:868060:+	1
miR8154	TEA023712.1	1.5	-1	1	20	351	370	CGAGGAGGAGAGAGAGGAGA	::::::::::::.:::::	CCUCCUCUCUCUCUUCCUCA	Cleavage	locus=Scaffold7687:563459:570453:-	1
miR8154	TEA023273.1	1.5	-1	1	20	24	43	CGAGGAGGAGAGAGAGGAGA	::.:::::::::::::::	CCUUCUCUCUCUCCUCCUCU	Cleavage	locus=Scaffold120:1272707:1284184:-	1
miR8154	TEA007429.1	1.5	-1	1	20	276	295	CGAGGAGGAGAGAGAGGAGA	::::. ::::::::::::::	UCUCUCCUCUCUCCUCCUCG	Cleavage	locus=Scaffold2148:49511:53556:+	1
miR8154	TEA001274.1	1.5	-1	1	20	295	314	CGAGGAGGAGAGAGAGGAGA	::::::::::::::.:::	CCUCCUCUCUCUCCUUCUCC	Cleavage	locus=Scaffold3337:270319:276345:+	1
miR8154	TEA001474.1	1.5	-1	1	20	17	36	CGAGGAGGAGAGAGAGGAGA	::::::::::::::.:::	ACUCCUCUCUCUCCUUCUCU	Cleavage	locus=Scaffold558:1631794:1636363:+	1
miR8154	TEA015349.1	1.5	-1	1	20	24	43	CGAGGAGGAGAGAGAGGAGA	:::.::::::::::::::	CCUCUUCUCUCUCCUCCUCC	Cleavage	locus=Scaffold1668:175411:179231:-	1
miR8154	TEA015414.1	1.5	-1	1	20	101	120	CGAGGAGGAGAGAGAGGAGA	::.:::::::::::::::	GCUUCUCUCUCUCCUCCUCC	Cleavage	locus=Scaffold475:677564:681595:+	1
miR8154	TEA006177.1	1.5	-1	1	20	166	185	CGAGGAGGAGAGAGAGGAGA	::::::::::::.:::::	CCUCCUCUCUCUCUUCCUCU	Cleavage	locus=Scaffold6809:71844:76620:+	1
miR8154	TEA002017.1	1.5	-1	1	20	56	75	CGAGGAGGAGAGAGAGGAGA	.:::::::::::::::::	CUUCCUCUCUCUCCUCCUCA	Cleavage	locus=Scaffold3595:3008907:3010643:+	1
miR8154	TEA029276.1	1.5	-1	1	20	51	70	CGAGGAGGAGAGAGAGGAGA	.:::::::::::::::::	AUUCCUCUCUCUCCUCCUCU	Cleavage	locus=Scaffold11220:97403:100025:-	1
miR8154	TEA012880.1	1.5	-1	1	20	319	338	CGAGGAGGAGAGAGAGGAGA	:::.::::::::::::::	CCUCUUCUCUCUCCUCCUCC	Cleavage	locus=Scaffold1154:661661:664290:-	1
miR8154	TEA004325.1	1.5	-1	1	20	372	391	CGAGGAGGAGAGAGAGGAGA	.::.:::::::::::::.:	CUUCUUCUCUCUCCUCCUUG	Cleavage	locus=Scaffold10492:415128:439048:-	1
miR8154	TEA033605.1	1.5	-1	1	20	93	112	CGAGGAGGAGAGAGAGGAGA	::.::::.:.:::::::::	ACUUCUCUUUUUCCUCCUCG	Cleavage	locus=Scaffold1987:1705443:1716640:-	1
miR8154	TEA013437.1	1.5	-1	1	20	94	113	CGAGGAGGAGAGAGAGGAGA	::.::::::.:::::::.:	GCUUCUCUCUUUCCUCCUUG	Cleavage	locus=Scaffold2727:317715:324112:-	1
miR8154	TEA022112.1	1.5	-1	1	20	53	72	CGAGGAGGAGAGAGAGGAGA	::.:::::::::::::::	CCUUCUCUCUCUCCUCCUCC	Cleavage	locus=Scaffold3036:363140:363838:-	1
miR8154	TEA005239.1	1.5	-1	1	20	141	160	CGAGGAGGAGAGAGAGGAGA	.:: :::::::::::::::	CUUCAUCUCUCUCCUCCUCG	Cleavage	locus=Scaffold4208:1472279:1473787:+	1
miR837-3p	TEA008160.1	1.5	-1	1	24	2	25	AGAACAAGAACAAGAAGACGAUGA	: : ::::::::: ::::::::::	UGAGCGUCUUCUUAUUCUUGUUCU	Translation	locus=Scaffold3102:55863:68217:-	2
miR845b	TEA024269.1	1.5	-1	1	24	333	356	CGCUCUGAUACCAAGUUGUAAUGC	:::::::::::::::::.:::::	GCAUUACAACUUGGUAUUAGAGCA	Cleavage	locus=Scaffold1872:151861:159180:-	1
miR845c	TEA018657.1	1.5	-1	1	24	958	981	AGGCUCUGAUACCAAGUUGUGACG	:::.:::::::::::::::::: :	CGUUACAACUUGGUAUCAGAGCGU	Cleavage	locus=Scaffold1011:127648:137422:+	1
miR845c	TEA028252.1	1.5	-1	1	24	207	230	AGGCUCUGAUACCAAGUUGUGACG	:. .::.:::::::::::::.:	UUUUCUAAUUUGGUAUCAGAGCUU	Cleavage	locus=Scaffold1199:916148:919417:-	1
miR845c	TEA022429.1	1.5	-1	1	24	702	725	UUAGGCUCUGAUACCAAGUUGUGA	:. :::::::::::::::::.:..	UUUCAACUUGGUAUCAGAGCUUGG	Cleavage	locus=Scaffold16400:69266:80793:-	1
miR854a	TEA032951.1	1.5	-1	1	21	831	851	GGAGGAGGAUAUGGAGGAGGA	:.::.::.:.:::::::::::	UUCUUCUUCGUAUCCUCCUCC	Cleavage	locus=Scaffold2938:724242:735665:+	1
miR854a	TEA024988.1	1.5	-1	1	21	2577	2597	GGAGGAGGAUAUGGAGGAGGA	::: .::::::::::::::::	UCCGUCUCCAUAUCCUCCUCC	Cleavage	locus=Scaffold492:1004087:1014306:-	1
miR854a	TEA008001.1	1.5	-1	1	21	1176	1196	GGAGGAGGAUAUGGAGGAGGA	::: .::::::::::::::::	UCCGUCUCCAUAUCCUCCUCC	Cleavage	locus=Scaffold6394:93637:105835:+	1
miR854a	TEA002589.1	1.5	-1	1	21	587	607	GGAGGAGGAUAUGGAGGAGGA	:: :::::.::::::::::::	UCAUCCUCUAUAUCCUCCUCC	Cleavage	locus=Scaffold1894:358860:359501:-	1
miR854a	TEA015049.1	1.5	-1	1	21	109	129	GGAGGAGGAUAUGGAGGAGGA	.::::::::: :::::::::	GUCUCCUCCAUCUCCUCCUCC	Translation	locus=Scaffold95:953297:953821:+	1
miR854a	TEA001846.1	1.5	-1	1	21	109	129	GGAGGAGGAUAUGGAGGAGGA	.::::::::: :::::::::	GUCUCCUCCAUCUCCUCCUCC	Translation	locus=Scaffold1910:119199:119723:+	1
miR854a	TEA018519.1	1.5	-1	1	21	136	156	AGAUGAGUAGAGGGAGGAGGG	.::::::::.::::.::.:::	UCCUCCUCCUUCUAUUCGUCU	Cleavage	locus=Scaffold3993:39493:44642:-	1
miR8758	TEA001490.1	1.5	-1	1	22	1207	1228	CGGGCUCUUGCAAGGAUAAGGU	..: ::::::::::::::::.:	GUCAUAUCCUUGCAAGAGCCUG	Cleavage	locus=Scaffold558:2985235:2986473:-	1
miR8770	TEA010762.1	1.5	-1	1	24	317	340	UUGGAAGGUGGAAGAAAUGGCAAU	:: ::::::::::.:::::::	GGCGCGAUUUCUUCCAUCUUCCAA	Cleavage	locus=Scaffold3727:442433:443662:+	1
miR8777	TEA002909.1	1.5	-1	1	21	1012	1032	UUUCCAAUGAAGAAGAUGACG	:::::::::::: ::::::	GUUCAUCUUCUUCAAUGGAAA	Cleavage	locus=Scaffold405:985940:1000434:+	1
miR894	TEA000761.1	1.5	-1	1	24	140	163	GUUCGUUUCACGUCGGGUUCACCA	: :::::::::::.::::::	CCCUCAACCCGACGUGGAACGAAA	Cleavage	locus=Scaffold4015:215991:219044:+	1
miR9556-5p	TEA027548.1	1.5	-1	1	21	466	486	AUCAAUGGUGAUUGUAGGUUC	:..::::.::::::::::::	CAGUCUACGAUCACCAUUGAU	Cleavage	locus=Scaffold3316:87674:93900:-	1
miR9556-5p	TEA014448.1	1.5	-1	1	21	139	159	AUCAAUGGUGAUUGUAGGUUC	:..::::.::::::::::::	CAGUCUACGAUCACCAUUGAU	Cleavage	locus=Scaffold41:1350011:1362911:-	1
miR9563b-3p	TEA019948.1	1.5	-1	1	24	935	958	AGAGAUUGAAGAGAUGAUUGUUAC	: ::::: ::::::.::::::	UACAGAAUCACCUCUUCGAUCUCU	Cleavage	locus=Scaffold3157:764261:774723:-	1
miR9673-5p	TEA006163.1	1.5	-1	1	21	74	94	CUAAGAAGCAAAUUAGAGAUG	:::::.::::::::::::::	CAUCUUUAAUUUGCUUCUUAA	Cleavage	locus=Scaffold3295:290258:292877:-	1
miR1023b-3p	TEA031976.1	2	-1	1	24	217	240	AGGAAUUGAAGGAUUGAGUGCAUA	::::.:::::::::::::.::.:	UAUGUACUCAAUCCUUCAGUUUCA	Cleavage	locus=Scaffold982:641927:645887:+	1
miR1023b-3p	TEA024275.1	2	-1	1	24	353	376	AGGAAUUGAAGGAUUGAGUGCAUA	:::::::.::::::::.:	ACCCACCUCAAUCUUUCAAUUCUU	Cleavage	locus=Scaffold20036:61757:65343:+	1
miR1023b-3p	TEA010275.1	2	-1	1	24	985	1008	AGGAAUUGAAGGAUUGAGUGCAUA	:.:::::..::::.:::::	CUCAAAUUCAAUUUUUCAGUUCCU	Cleavage	locus=Scaffold2051:1483219:1485838:-	1
miR1023e-3p	TEA032132.1	2	-1	1	21	351	371	AGGGAAUCUGGUGGAAGAGCA	::.::::::::::::::...:	UGUUCUUCCACCAGAUUUUUU	Cleavage	locus=Scaffold507:1297235:1316425:-	1
miR1023e-3p	TEA013654.1	2	-1	1	21	135	155	AGGGAAUCUGGUGGAAGAGCA	:::::::.:::::::.::	CAAUCUUCCAUCAGAUUCUCU	Cleavage	locus=Scaffold498:440031:441716:+	1
miR1171	TEA033451.1	2	-1	1	24	1440	1463	UAGGUGAAGUGGAGGUGGUAGUGG	::::::.:::::::::: ::::::	CCACUAUCACCUCCACUACACCUA	Cleavage	locus=Scaffold17783:47531:53548:-	1
miR1171	TEA020835.1	2	-1	1	24	670	692	UAGGUGAAGUGGAGGUGGUAGUGG	::::: ::::::::::::::::::	CCACU-CCACCUCCACUUCACCUA	Cleavage	locus=Scaffold10095:167192:171646:+	15
miR1171	TEA020835.1	2	-1	1	24	729	751	UAGGUGAAGUGGAGGUGGUAGUGG	::::: ::::::::::::::::::	CCACU-CCACCUCCACUUCACCUA	Cleavage	locus=Scaffold10095:167192:171646:+	15
miR1171	TEA020835.1	2	-1	1	24	788	810	UAGGUGAAGUGGAGGUGGUAGUGG	::::: ::::::::::::::::::	CCACU-CCACCUCCACUUCACCUA	Cleavage	locus=Scaffold10095:167192:171646:+	15
miR1171	TEA020835.1	2	-1	1	24	847	869	UAGGUGAAGUGGAGGUGGUAGUGG	::::: ::::::::::::::::::	CCACU-CCACCUCCACUUCACCUA	Cleavage	locus=Scaffold10095:167192:171646:+	15
miR1171	TEA020835.1	2	-1	1	24	906	928	UAGGUGAAGUGGAGGUGGUAGUGG	::::: ::::::::::::::::::	CCACU-CCACCUCCACUUCACCUA	Cleavage	locus=Scaffold10095:167192:171646:+	15
miR1171	TEA020835.1	2	-1	1	24	965	987	UAGGUGAAGUGGAGGUGGUAGUGG	::::: ::::::::::::::::::	CCACU-CCACCUCCACUUCACCUA	Cleavage	locus=Scaffold10095:167192:171646:+	15
miR1171	TEA020835.1	2	-1	1	24	1024	1046	UAGGUGAAGUGGAGGUGGUAGUGG	::::: ::::::::::::::::::	CCACU-CCACCUCCACUUCACCUA	Cleavage	locus=Scaffold10095:167192:171646:+	15
miR1171	TEA020835.1	2	-1	1	24	1083	1105	UAGGUGAAGUGGAGGUGGUAGUGG	::::: ::::::::::::::::::	CCACU-CCACCUCCACUUCACCUA	Cleavage	locus=Scaffold10095:167192:171646:+	15
miR1171	TEA020835.1	2	-1	1	24	1142	1164	UAGGUGAAGUGGAGGUGGUAGUGG	::::: ::::::::::::::::::	CCACU-CCACCUCCACUUCACCUA	Cleavage	locus=Scaffold10095:167192:171646:+	15
miR1171	TEA020835.1	2	-1	1	24	1201	1223	UAGGUGAAGUGGAGGUGGUAGUGG	::::: ::::::::::::::::::	CCACU-CCACCUCCACUUCACCUA	Cleavage	locus=Scaffold10095:167192:171646:+	15
miR1171	TEA020835.1	2	-1	1	24	1260	1282	UAGGUGAAGUGGAGGUGGUAGUGG	::::: ::::::::::::::::::	CCACU-CCACCUCCACUUCACCUA	Cleavage	locus=Scaffold10095:167192:171646:+	15
miR1171	TEA020835.1	2	-1	1	24	1319	1341	UAGGUGAAGUGGAGGUGGUAGUGG	::::: ::::::::::::::::::	CCACU-CCACCUCCACUUCACCUA	Cleavage	locus=Scaffold10095:167192:171646:+	15
miR1171	TEA020835.1	2	-1	1	24	1378	1400	UAGGUGAAGUGGAGGUGGUAGUGG	::::: ::::::::::::::::::	CCACU-CCACCUCCACUUCACCUA	Cleavage	locus=Scaffold10095:167192:171646:+	15
miR1171	TEA020835.1	2	-1	1	24	1437	1459	UAGGUGAAGUGGAGGUGGUAGUGG	::::: ::::::::::::::::::	CCACU-CCACCUCCACUUCACCUA	Cleavage	locus=Scaffold10095:167192:171646:+	15
miR1171	TEA020835.1	2	-1	1	24	1496	1518	UAGGUGAAGUGGAGGUGGUAGUGG	::::: ::::::::::::::::::	CCACU-CCACCUCCACUUCACCUA	Cleavage	locus=Scaffold10095:167192:171646:+	15
miR1171	TEA012269.1	2	-1	1	24	134	157	UAGGUGAAGUGGAGGUGGUAGUGG	::::::. ::::::::::::	AGUGUACCACUCCCACUUCACCUA	Cleavage	locus=Scaffold1553:110877:113880:+	1
miR1171	TEA014626.1	2	-1	1	24	1819	1842	GAAGUGGAGUGUGUAGUGGAGUAG	::.::::::::.::.:.:::	GGUGUCUACUACACAUUCUAUUUC	Cleavage	locus=Scaffold741:2100911:2106326:-	1
miR1171	TEA014626.1	2	-1	1	24	1820	1843	UGAAGUGGAGUGUGUAGUGGAGUA	::.::::::::.::.:.::::	GUGUCUACUACACAUUCUAUUUCA	Cleavage	locus=Scaffold741:2100911:2106326:-	1
miR1171	TEA019664.1	2	-1	1	24	949	972	UGAAGUGGAGUGUGUAGUGGAGUA	..::::::::::.:.::::	CAGCAUGCUACACACUCUAUUUCA	Cleavage	locus=Scaffold3740:1194907:1211500:+	1
miR1312	TEA016843.1	2	-1	1	22	26	47	UUUGGAUGGAAAUGGCGACUAU	::.:..::::.::::::::	CAUGUUGUUAUUUUCAUCCAAA	Cleavage	locus=Scaffold180:140278:142769:+	1
miR1429-3p	TEA031966.1	2	-1	1	21	1270	1290	UGGCACGGGAUUGGUAUGUUG	:: ::.:.:::::::::::	GUACUUAUCGAUCCCGUGCCA	Cleavage	locus=Scaffold982:979330:981825:+	1
miR1440b	TEA007103.1	2	-1	1	22	2333	2354	UUUAAGGAGAAGUGGUACUUGG	..:::: :::.:::::::::.:	UUAAGUUCCAUUUCUCCUUAGA	Cleavage	locus=Scaffold3534:1335999:1362220:-	1
miR1440b	TEA028815.1	2	-1	1	22	467	488	UUUAAGGAGAAGUGGUACUUGG	.::::.::::.:::::.::	UUCGGUACUACUUUUCCUUGAA	Cleavage	locus=Scaffold3777:449181:458750:-	1
miR1440b	TEA003389.1	2	-1	1	22	4619	4640	UUUAAGGAGAAGUGGUACUUGG	.::::.::::.:::::.::	UUCGGUACUACUUUUCCUUGAA	Cleavage	locus=Scaffold482:963611:981326:-	1
miR1508a	TEA027146.1	2	-1	1	21	2474	2494	UAGAACAGGGAAAUGGAGUUC	::::.:::::..::::::.	CUACUCUAUUUCUUUGUUCUG	Cleavage	locus=Scaffold775:374514:412768:+	1
miR1510a-3p	TEA025315.1	2	-1	1	24	1645	1668	CAAGGAGGAUAGGUACAAACCAAC	::: : ::: :::::::::::::	UUUGUUAUGUUCCUAUCCUCCUUG	Cleavage	locus=Scaffold423:1257590:1292996:-	1
miR1511	TEA011699.1	2	-1	1	24	1632	1655	ACCAGCUCUGAUACCAUGUAAGAA	: : :: ::::::::::::::	GAAUGAGAUUGUAUCAGAGCUGGU	Cleavage	locus=Scaffold18:1480527:1501368:-	1
miR1520n	TEA011556.1	2	-1	1	24	1035	1058	UCCGAAUCAGAACAUGACCGUGGC	: :.::::::::::::.::: ::	UCAAUGGUCAUGUUCUGGUUCAGA	Cleavage	locus=Scaffold3501:413770:430556:+	1
miR1535a	TEA031807.1	2	-1	1	22	511	532	CUUGCUUGGAUGGUGAUGUGCU	:.:::::.:::..::::::	CUAAUAUCACUAUCUGAGCAAG	Cleavage	locus=Scaffold3952:1541819:1543330:+	1
miR1535a	TEA015268.1	2	-1	1	22	490	511	CUUGCUUGGAUGGUGAUGUGCU	:.:::::.:::..::::::	CUAAUAUCACUAUCUGAGCAAG	Cleavage	locus=Scaffold409:178150:179669:+	1
miR1535a	TEA030352.1	2	-1	1	22	92	113	CUUGCUUGGAUGGUGAUGUGCU	:::::: :::.::::::::	UUAACAUCAGCAUUCAAGCAAG	Cleavage	locus=Scaffold245:1675049:1677442:+	1
miR164a	TEA033677.1	2	-1	1	21	653	673	UGGAGAAGCAGGGCACGUGCA	:::::: :::::::::::.	CUCACGUGACCUGCUUCUCCG	Cleavage	locus=Scaffold1526:652563:653898:-	1
miR164a	TEA002011.1	2	-1	1	21	610	630	UGGAGAAGCAGGGCACGUGCA	:: :::.:.::::::::::	GACAAGUGUCUUGCUUCUCCA	Cleavage	locus=Scaffold4003:311178:314413:-	1
miR167e-3p	TEA015655.1	2	-1	1	21	231	251	AGAUCAUCUUGCAGCUUCAAU	::::::: ::.::::::::	CCUGAAGCUCCAGGAUGAUCU	Cleavage	locus=Scaffold3726:1291843:1295633:+	1
miR169k-5p	TEA006303.1	2	-1	1	20	247	266	UAGCCAAGGAUUUUUGCGUU	:.::::::::: :::::::	UAUGCAAAAAUCGUUGGCUA	Cleavage	locus=Scaffold2905:483463:483867:+	1
miR171b-3p	TEA013558.1	2	-1	1	22	569	590	UUGAGCCGUGCCAAUAUCGCGU	:.:.::: :::::.::::::::	AUGUGAUUUUGGCGCGGCUCAA	Cleavage	locus=Scaffold413:679275:680870:-	1
miR171b-3p	TEA013558.1	2	-1	1	21	570	590	UUGAGCCGUGCCAAUAUCGCG	.:.::: :::::.::::::::	UGUGAUUUUGGCGCGGCUCAA	Cleavage	locus=Scaffold413:679275:680870:-	1
miR172c-3p	TEA009085.1	2	-1	1	21	169	189	AGGAGAUGAUGAUGAUGCUGC	::::.: ::::::::::::.:	GCAGUAGCAUCAUCAUCUCUU	Cleavage	locus=Scaffold658:310232:314029:+	1
miR172c-3p	TEA005928.1	2	-1	1	21	406	426	AGGAGAUGAUGAUGAUGCUGC	:: ::::::::::::::::	UCAUCAUCAUCAUCAUCUCCC	Cleavage	locus=Scaffold372:1376629:1378666:-	1
miR172c-3p	TEA013708.1	2	-1	1	21	1864	1884	AGGAGAUGAUGAUGAUGCUGC	:. ::::::::::::::.::	UCGUCAUCAUCAUCAUCUUCU	Cleavage	locus=Scaffold747:2179613:2211668:+	1
miR172c-3p	TEA005285.1	2	-1	1	21	1432	1452	AGGAGAUGAUGAUGAUGCUGC	:: :::::::.::::::.::	CCAUCAUCAUCGUCAUCUUCU	Cleavage	locus=Scaffold434:41471:49925:+	1
miR172c-3p	TEA006216.1	2	-1	1	21	103	123	AGGAGAUGAUGAUGAUGCUGC	:: ::::.:::::::::.::	UCAUCAUCGUCAUCAUCUUCU	Cleavage	locus=Scaffold1443:1438515:1443017:+	1
miR172c-3p	TEA025707.1	2	-1	1	21	832	852	AGGAGAUGAUGAUGAUGCUGC	:. ::::::::::::::.::	UCGUCAUCAUCAUCAUCUUCU	Cleavage	locus=Scaffold1690:494823:497313:-	1
miR172c-3p	TEA017000.1	2	-1	1	21	178	198	AGGAGAUGAUGAUGAUGCUGC	:. ::::::::::::::.::	CCGUCAUCAUCAUCAUCUUCU	Cleavage	locus=Scaffold5364:381747:386150:-	1
miR172c-3p	TEA023817.1	2	-1	1	21	760	780	AGGAGAUGAUGAUGAUGCUGC	:. ::::::::::::::.::	UCGUCAUCAUCAUCAUCUUCU	Cleavage	locus=Scaffold349:3207997:3210554:+	1
miR172c-3p	TEA023757.1	2	-1	1	21	106	126	AGGAGAUGAUGAUGAUGCUGC	:: :::::::.::.::::::	UCAUCAUCAUCGUCGUCUCCU	Cleavage	locus=Scaffold3874:153906:155053:-	1
miR172c-3p	TEA014877.1	2	-1	1	21	30	50	AGGAGAUGAUGAUGAUGCUGC	.:::::::::::::: :::	CAGGCAUCAUCAUCAUCACCU	Cleavage	locus=Scaffold1435:1857462:1867223:-	1
miR172c-3p	TEA005856.1	2	-1	1	21	76	96	AGGAGAUGAUGAUGAUGCUGC	.: ::::::::::::::..:	UUAUCAUCAUCAUCAUCUUUU	Cleavage	locus=Scaffold1077:926155:943714:-	1
miR172c-3p	TEA007211.1	2	-1	1	21	7	27	AGGAGAUGAUGAUGAUGCUGC	.: ::::.:::::::::.::	AUACCAUCGUCAUCAUCUUCU	Cleavage	locus=Scaffold3345:519673:520977:+	1
miR1858a	TEA018824.1	2	-1	1	24	518	541	GAGGAGGAGGACUGGAGGGGGCAU	::::::::::::.:: ::::::	GGGCCCCCUCCAGUUCUGCUCCUC	Cleavage	locus=Scaffold5620:900958:911097:-	1
miR1858a	TEA025501.1	2	-1	1	24	113	136	GAGGAGGAGGACUGGAGGGGGCAU	: ::..:.::..::::::::::::	AAGCUUCUUCUGGUCCUCCUCCUC	Cleavage	locus=Scaffold64:154126:169616:+	1
miR1858a	TEA017089.1	2	-1	1	24	113	136	GAGGAGGAGGACUGGAGGGGGCAU	: ::..:.::..::::::::::::	AAGCUUCUUCUGGUCCUCCUCCUC	Cleavage	locus=Scaffold859:1310917:1313870:-	1
miR1858a	TEA016345.1	2	-1	1	24	519	542	GAGGAGGAGGACUGGAGGGGGCAU	:: :.::::::::.::.::.:::	UUGGCUCCUCCAGUUCUUCUUCUC	Cleavage	locus=Scaffold2459:771526:773526:+	1
miR1858a	TEA024422.1	2	-1	1	24	246	269	GAGGAGGAGGACUGGAGGGGGCAU	.::.::::: :::::::::::	UCUUCCUCUCCAAUCCUCCUCCUC	Cleavage	locus=Scaffold706:903316:904869:+	1
miR1858a	TEA027853.1	2	-1	1	24	90	113	GAGGAGGAGGACUGGAGGGGGCAU	:: ::.:: ::::.::::::::	CGGCACCUUCAAGUCUUCCUCCUC	Cleavage	locus=Scaffold2301:863184:867229:-	1
miR1873	TEA019788.1	2	-1	1	24	331	354	UCAACAAUUGGUAUCAGAGCUCGG	.:::::::::::: ::::::.	CGAGGCUCUGAUACCACUUGUUGG	Cleavage	locus=Scaffold1326:230157:267885:+	1
miR1873	TEA030640.1	2	-1	1	24	318	341	UCAACAAUUGGUAUCAGAGCUCGG	::: :::..::::::::::	GCUGUCUCAGAUGUCAAUUGUUGA	Cleavage	locus=Scaffold2046:267559:285678:-	1
miR2086-3p	TEA003225.1	2	-1	1	22	160	181	CGAUAUGAAUCAGAACUGGACA	:::::::::::::::: .:	GUCCCAGUUCUGAUUCAUAAUG	Cleavage	locus=Scaffold2996:79475:80376:-	1
miR2090	TEA001133.1	2	-1	1	24	3400	3423	AACUCUGAUUCUGAAGAUUUUGAU	.:::::::::::.::::.::	GGGGAAAUCUUCAGAGUCAGGGUG	Cleavage	locus=Scaffold2564:588827:604507:-	1
miR2118-5p	TEA022912.1	2	-1	1	24	765	788	GUCGAUGGAACAAUGUAGGCAAGG	::: : :::::::::::::	GUCCUCCUUCUUUGUUCCAUCGAC	Cleavage	locus=Scaffold757:135278:137684:+	1
miR2199	TEA012557.1	2	-1	1	19	1109	1127	UGAUAACUCGACGGAUCGC	.::::.::::::::::::	UUGAUCUGUCGAGUUAUCA	Cleavage	locus=Scaffold14718:75058:89865:+	1
miR2590h	TEA032388.1	2	-1	1	24	183	206	AGAAUACUGGCAGAAUAGAUGACA	:: ::::::::::::::::. :::	UGCCAUCUAUUCUGCCAGUGCUCU	Cleavage	locus=Scaffold1650:805246:816802:-	1
miR2592bi	TEA030083.1	2	-1	1	21	2137	2157	UGGAAAUUGUGUACUGCCGGU	.::::::::: ::::::::	UAUGGCAGUACAAAAUUUCCA	Cleavage	locus=Scaffold1128:1317756:1321827:-	1
miR2607	TEA027457.1	2	-1	1	21	307	327	AUGAGAUAUGUGAUUAGUGGU	:.::. :::.:::::::::::	AUCAUGAAUUACAUAUCUCAU	Cleavage	locus=Scaffold4241:283730:286970:-	1
miR2661	TEA027632.1	2	-1	1	22	2435	2456	UCAAGGUUUGGAAAAUGGGCAC	:.:: :::::::.::::::	GCACUCACUUUCCAAGCCUUGA	Cleavage	locus=Scaffold5805:557971:564599:-	1
miR2661	TEA027632.1	2	-1	1	21	2436	2456	UCAAGGUUUGGAAAAUGGGCA	:.:: :::::::.::::::	CACUCACUUUCCAAGCCUUGA	Cleavage	locus=Scaffold5805:557971:564599:-	1
miR2666	TEA010853.1	2	-1	1	22	332	353	CGAAAGUUGAAGAAAUCAAGGA	::::::: ::::::::.:::.:	UCCUUGAGUUCUUCAAUUUUUG	Cleavage	locus=Scaffold1921:595984:613651:+	1
miR2950	TEA003595.1	2	-1	1	19	1551	1569	UGAGGCAGUGGGUGGAAUA	::: :::::..::::::::	UAUCCCACCUGCUGCCUCA	Cleavage	locus=Scaffold2924:2540169:2557568:+	1
miR319-3p	TEA008795.1	2	-1	1	21	1671	1691	UUGGACUGAAGGGUUUCCUUC	.::::: :.::::::::.::	UGAGGAACCUCUUCAGUCUAA	Cleavage	locus=Scaffold305:1826986:1842381:+	1
miR3633a-3p	TEA015459.1	2	-1	1	22	545	566	UUUCCUAAACCACCCAUUCCUC	:::::::: :::::.:::::	UUGGAAUGGGGGGUUUGGGAAA	Cleavage	locus=Scaffold3418:247230:270590:+	1
miR3633a-3p	TEA027381.1	2	-1	1	22	263	284	UUUCCUAAACCACCCAUUCCUC	.: .:::::::::::::::.:	CGGAGAUGGGUGGUUUAGGAGA	Cleavage	locus=Scaffold844:2352119:2360151:+	1
miR3633a-3p	TEA016991.1	2	-1	1	22	809	830	UUUCCUAAACCACCCAUUCCUC	: :: :::::::::::.::.::	GCGGCAUGGGUGGUUUGGGGAA	Cleavage	locus=Scaffold2683:346717:380662:+	1
miR3633a-3p	TEA006542.1	2	-1	1	22	398	419	UUUCCUAAACCACCCAUUCCUC	: :: :::::::::::.::.::	GCGGCAUGGGUGGUUUGGGGAA	Cleavage	locus=Scaffold1916:713540:743473:-	1
miR3633a-3p	TEA003738.1	2	-1	1	22	296	317	UUUCCUAAACCACCCAUUCCUC	: :: :::::::::::.::.::	GCGGCAUGGGUGGUUUGGGGAA	Cleavage	locus=Scaffold2610:170941:177823:-	1
miR3633a-3p	TEA006541.1	2	-1	1	22	521	542	UUUCCUAAACCACCCAUUCCUC	: :: :::::::::::.::.::	GCGGCAUGGGUGGUUUGGGGAA	Cleavage	locus=Scaffold1916:812024:825031:-	1
miR3633a-3p	TEA006540.1	2	-1	1	22	362	383	UUUCCUAAACCACCCAUUCCUC	: :: :::::::::::.::.::	GCGGCAUGGGUGGUUUGGGGAA	Cleavage	locus=Scaffold1916:606209:628823:-	1
miR3633a-3p	TEA024095.1	2	-1	1	22	590	611	UUUCCUAAACCACCCAUUCCUC	: :: :::::::::::.::.::	GCGGCAUGGGUGGUUUGGGGAA	Cleavage	locus=Scaffold1689:2310475:2337207:+	1
miR3946	TEA000191.1	2	-1	1	21	92	112	UUGAGAGAAGAGAGAGAGCAC	:::::::::::::::: :::.	GUGCUCUCUCUCUUCUGUCAG	Cleavage	locus=Scaffold1178:767662:778994:-	1
miR3946	TEA020094.1	2	-1	1	21	96	116	UUGAGAGAAGAGAGAGAGCAC	: .::::::::::::.::::	CUCUUCUCUCUCUUCUUUCAA	Cleavage	locus=Scaffold1093:546652:549397:-	1
miR3948	TEA003662.1	2	-1	1	24	127	150	GUGGAGUGUGUAGUGGAGUAGGUG	:.::::: .::::::::::.::	GCCUUACUCGGCUACACACUCUAC	Cleavage	locus=Scaffold1737:53353:59806:-	1
miR394a	TEA006605.1	2	-1	1	20	282	301	UUGGCAUUCUGUCCACCUCC	: :::: :::::::::::::	GCAGGUUGACAGAAUGCCAA	Cleavage	locus=Scaffold2162:63933:64463:-	1
miR396g-3p	TEA026602.1	2	-1	1	19	2	20	GUUGAAGAAAGUGUGGACA	:::.::.:::::.::.:::	UGUUCAUACUUUUUUUAAC	Cleavage	locus=Scaffold737:323182:339045:+	1
miR396g-3p	TEA022823.1	2	-1	1	19	666	684	GUUGAAGAAAGUGUGGACA	::::. ::::::.::::::	UGUCUUCACUUUUUUCAAC	Cleavage	locus=Scaffold981:2505188:2510870:+	1
miR408a-5p	TEA023085.1	2	-1	1	21	572	592	CAGGGGGAACAGGAUGAGCUG	:: :.::::::::::.::::	GAGGUUAUCCUGUUCCUCCUG	Cleavage	locus=Scaffold595:1386773:1393096:-	1
miR415	TEA005997.1	2	-1	1	21	1039	1059	AACAGAACCAGAACCAGAGAA	::. ::::::.::::::::::	UUUGCUGGUUUUGGUUCUGUU	Cleavage	locus=Scaffold1631:541495:548050:+	1
miR415	TEA002412.1	2	-1	1	21	76	96	AACAGAACCAGAACCAGAGAA	.:.:::::.:::::.::::	GGUUUUGGUUUUGGUUUUGUU	Cleavage	locus=Scaffold1030:1276084:1282877:-	1
miR415	TEA014901.1	2	-1	1	21	256	276	AACAGAACCAGAACCAGAGAA	.:.:::::.:::::.::::	GGUUUUGGUUUUGGUUUUGUU	Cleavage	locus=Scaffold7044:68100:77495:-	1
miR415	TEA013640.1	2	-1	1	21	1657	1677	AACAGAACCAGAACCAGAGAA	.:::::::::::::::: :	GGUUCUGGUUCUGGUUCUGGU	Cleavage	locus=Scaffold498:392823:401493:+	1
miR415	TEA024262.1	2	-1	1	21	487	507	AACAGAACCAGAACCAGAGAA	.:::::::::::::::: :	GCUUCUGGUUCUGGUUCUGGU	Cleavage	locus=Scaffold4787:384624:386579:+	1
miR415	TEA033216.1	2	-1	1	21	892	912	AACAGAACCAGAACCAGAGAA	.:::::::::::::::: :	AGUUCUGGUUCUGGUUCUGGU	Cleavage	locus=Scaffold404:795877:799181:+	1
miR4350	TEA000979.1	2	-1	1	21	421	441	CAAAUGAUUUUUGUCGUCUUG	:::.:::.::::::::::	GCAGAUGACGAAAAUCAUUUC	Cleavage	locus=Scaffold1019:1213277:1229423:-	1
miR4389	TEA013965.1	2	-1	1	21	79	99	UGGCGGACCUCCGAAUCGGAA	::::::::.::::: ::::::	UUCCGAUUUGGAGGGCCGCCA	Cleavage	locus=Scaffold1626:2556735:2570456:+	1
miR4389	TEA029882.1	2	-1	1	21	3352	3372	UGGCGGACCUCCGAAUCGGAA	::::::::.::::: ::::::	UUCCGAUUUGGAGGGCCGCCA	Cleavage	locus=Scaffold251:35747:45092:+	1
miR4389	TEA017505.1	2	-1	1	21	2261	2281	UGGCGGACCUCCGAAUCGGAA	::::::::.::::: ::::::	UUCCGAUUUGGAGGGCCGCCA	Cleavage	locus=Scaffold2181:540239:552277:-	1
miR4389	TEA007888.1	2	-1	1	21	1624	1644	UGGCGGACCUCCGAAUCGGAA	::::::::.:::::::: :::	UUCCGAUUUGGAGGUCCACCA	Cleavage	locus=Scaffold4362:529938:536010:-	1
miR4389	TEA030886.1	2	-1	1	21	2524	2544	UGGCGGACCUCCGAAUCGGAA	::::::::.:::::::: :::	UUCCGAUUUGGAGGUCCACCA	Cleavage	locus=Scaffold141:2226022:2241846:+	1
miR4389	TEA024555.1	2	-1	1	21	4	24	UGGCGGACCUCCGAAUCGGAA	::::::::.:::::::: :::	UUCCGAUUUGGAGGUCCACCA	Cleavage	locus=Scaffold4339:907960:914296:-	1
miR4389	TEA011888.1	2	-1	1	21	379	399	UGGCGGACCUCCGAAUCGGAA	::::::::.::::: ::::::	UUCCGAUUUGGAGGGCCGCCA	Cleavage	locus=Scaffold7115:815655:816872:+	1
miR4389	TEA025878.1	2	-1	1	21	586	606	UGGCGGACCUCCGAAUCGGAA	::::::::.::::: ::::::	UUCCGAUUUGGAGGGCCGCCA	Cleavage	locus=Scaffold460:314479:326172:+	1
miR4389	TEA013254.1	2	-1	1	21	577	597	UGGCGGACCUCCGAAUCGGAA	::::::::.::::: ::::::	UUCCGAUUUGGAGGCCCGCCA	Cleavage	locus=Scaffold344:4147618:4148331:+	1
miR4389	TEA024198.1	2	-1	1	21	412	432	UGGCGGACCUCCGAAUCGGAA	::::::::.:::::::: :::	UUCCGAUUUGGAGGUCCACCA	Cleavage	locus=Scaffold3245:2978481:2979038:-	1
miR4389	TEA003274.1	2	-1	1	21	391	411	UGGCGGACCUCCGAAUCGGAA	::::::::.::::: ::::::	UUCCGAUUUGGAGGGCCGCCA	Cleavage	locus=Scaffold622:457658:458188:-	1
miR4389	TEA004877.1	2	-1	1	21	382	402	UGGCGGACCUCCGAAUCGGAA	::::::::.::::: ::::::	UUCCGAUUUGGAGGGCCGCCA	Cleavage	locus=Scaffold2601:35958:36479:+	1
miR4389	TEA011238.1	2	-1	1	21	379	399	UGGCGGACCUCCGAAUCGGAA	::::::::.:::::::: :::	UUCCGAUUUGGAGGUCCACCA	Cleavage	locus=Scaffold1185:1101436:1101954:-	1
miR4389	TEA016329.1	2	-1	1	21	379	399	UGGCGGACCUCCGAAUCGGAA	::::::::.:::::::: :::	UUCCGAUUUGGAGGUCCUCCA	Cleavage	locus=Scaffold2459:544645:545163:+	1
miR4389	TEA013133.1	2	-1	1	21	379	399	UGGCGGACCUCCGAAUCGGAA	::::::::.: ::::::::::	UUCCGAUUUGAAGGUCCGCCA	Translation	locus=Scaffold3140:1413649:1414167:-	1
miR4389	TEA023760.1	2	-1	1	21	379	399	UGGCGGACCUCCGAAUCGGAA	::::::::.:::::::: :::	UUCCGAUUUGGAGGUCCACCA	Cleavage	locus=Scaffold3874:804827:805345:-	1
miR4389	TEA009292.1	2	-1	1	21	379	399	UGGCGGACCUCCGAAUCGGAA	::::::::.:::::::: :::	UUCCGAUUUGGAGGUCCACCA	Cleavage	locus=Scaffold1491:204230:204748:+	1
miR4389	TEA031242.1	2	-1	1	21	379	399	UGGCGGACCUCCGAAUCGGAA	::::::::.:::::::: :::	UUCCGAUUUGGAGGUCCACCA	Cleavage	locus=Scaffold10058:81102:81617:-	1
miR4389	TEA004761.1	2	-1	1	21	379	399	UGGCGGACCUCCGAAUCGGAA	::::::::.:::::::: :::	UUCCGAUUUGGAGGUCCACCA	Cleavage	locus=Scaffold2769:614043:614558:+	1
miR4389	TEA019549.1	2	-1	1	21	379	399	UGGCGGACCUCCGAAUCGGAA	::::::::.::::: ::::::	UUCCGAUUUGGAGGCCCGCCA	Cleavage	locus=Scaffold60:1466791:1467300:+	1
miR4389	TEA026459.1	2	-1	1	21	298	318	UGGCGGACCUCCGAAUCGGAA	::::::::.:::::::: :::	UUCCGAUUUGGAGGUCCACCA	Cleavage	locus=Scaffold1100:618712:622246:+	1
miR4389	TEA009075.1	2	-1	1	21	250	270	UGGCGGACCUCCGAAUCGGAA	::::::::.:::::::: :::	UUCCGAUUUGGAGGUCCUCCA	Cleavage	locus=Scaffold744:537969:538358:+	1
miR4389	TEA003111.1	2	-1	1	21	229	249	UGGCGGACCUCCGAAUCGGAA	::::::::.:::::::: :::	UUCCGAUUUGGAGGUCCUCCA	Cleavage	locus=Scaffold539:811146:811511:+	1
miR4389	TEA005504.1	2	-1	1	21	517	537	UGGCGGACCUCCGAAUCGGAA	::::: ::.:::::::::.::	UUCCGUUUUGGAGGUCCGUCA	Cleavage	locus=Scaffold1762:587748:590565:-	1
miR4389	TEA008239.1	2	-1	1	21	379	399	UGGCGGACCUCCGAAUCGGAA	:::.: ::.::::::::::::	UUCUGUUUUGGAGGUCCGCCA	Cleavage	locus=Scaffold7150:274854:275372:-	1
miR4415a-5p	TEA004881.1	2	-1	1	21	194	214	AAGCUGGAGAUGAGAAUCAAG	:::::::::::::::::	CCCUAUUCUCAUCUCCAGCUU	Cleavage	locus=Scaffold2601:450353:454295:+	1
miR4415a-5p	TEA028550.1	2	-1	1	21	189	209	AAGCUGGAGAUGAGAAUCAAG	:: :::::.:::::::.::	GAUGCUUCUCGUCUCCAGUUU	Cleavage	locus=Scaffold950:198220:202694:-	1
miR4416b	TEA018965.1	2	-1	1	21	23	43	UUGGAGAGAGAAGACGCUAUC	:.:.::.::::::::.:::	UCUGGUGUUUUCUCUCUUCAA	Cleavage	locus=Scaffold242:268720:273511:-	1
miR482a	TEA014055.1	2	-1	1	22	1118	1139	UUUCCAAGUCCACCCAUUCCUA	::::: ::::::.::::.::	AUGGAAUUGGUGGAUUUGGGAA	Cleavage	locus=Scaffold1562:1041965:1046112:-	1
miR482a-3p	TEA000181.1	2	-1	1	22	602	623	UUCCCAAGGCCGCCCAUUCCGA	: :::::::::::.::::: ::	UGGGAAUGGGCGGUCUUGGCAA	Cleavage	locus=Scaffold1178:1097626:1104375:-	1
miR5020c	TEA018087.1	2	-1	1	19	871	889	UGGACAUGAAGAAGGUGAC	::.::::: ::::::::::	GUUACCUUGUUCAUGUCCA	Translation	locus=Scaffold1621:168432:171062:-	1
miR5020c	TEA032794.1	2	-1	1	19	793	811	UGGACAUGAAGAAGGUGAC	::.::::: ::::::::::	GUUACCUUGUUCAUGUCCA	Translation	locus=Scaffold730:2148943:2150284:-	1
miR5020c	TEA007031.1	2	-1	1	19	340	358	UGGACAUGAAGAAGGUGAC	::.::::: ::::::::::	GUUACCUUGUUCAUGUCCA	Translation	locus=Scaffold4476:244861:246406:-	1
miR5021	TEA019611.1	2	-1	1	22	1	22	UGGGAAGAAGUACAGAAGAGAA	: :.:::::::.:::::.:.:	AUGUUUUCUGUAUUUCUUUCUA	Cleavage	locus=Scaffold985:238852:240377:+	1
miR5021	TEA031537.1	2	-1	1	22	332	353	UGAGAAAGAAGAAGAACAACAA	::::::::::.:::::::: :	AUGUUGUUCUUUUUCUUUCUGA	Cleavage	locus=Scaffold2839:414270:423612:-	1
miR5021	TEA024416.1	2	-1	1	22	22	43	UGAGAAAGAAGAAGAACAACAA	:: :: :::::::::::::::	UUCUUCUUCUUCUUCUUUCUCU	Cleavage	locus=Scaffold706:1157591:1162508:-	1
miR5021	TEA004186.1	2	-1	1	22	19	40	UGAGAAAGAAGAAGAACAACAA	:: :: :::::::::::::::	UUCUUCUUCUUCUUCUUUCUCU	Cleavage	locus=Scaffold6650:74663:75712:-	1
miR5021	TEA031301.1	2	-1	1	22	274	295	UGAGAAAGAAGAAGAACAACAA	:: :: :::::::::::::::	UUCUUCUUCUUCUUCUUUCUCC	Cleavage	locus=Scaffold640:282737:285871:-	1
miR5021	TEA004995.1	2	-1	1	22	404	425	UGAGAAAGAAGAAGAACAACAA	: ::: :::::.:::::::::.	UGGUUCUUCUUUUUCUUUCUCG	Cleavage	locus=Scaffold2420:1159667:1162194:+	1
miR5021	TEA004014.1	2	-1	1	22	6	27	UGAGAAAGAAGAAGAACAACAA	:: :: ::::::::::::::..	UUCUUCUUCUUCUUCUUUCUUG	Cleavage	locus=Scaffold295:4083906:4084656:+	1
miR5021	TEA026847.1	2	-1	1	22	93	114	UGAGAAAGAAGAAGAACAACAA	:::::: :::::::::.::.	AGGUUGUUAUUCUUCUUUUUCG	Cleavage	locus=Scaffold874:1836824:1845973:-	1
miR5021	TEA030449.1	2	-1	1	22	275	296	UGAGAAAGAAGAAGAACAACAA	:::::::::::::::::	CCCAAGUUCUUCUUCUUUCUCA	Cleavage	locus=Scaffold5385:170729:184211:-	1
miR5021	TEA027126.1	2	-1	1	22	2416	2437	UGAGAAAGAAGAAGAACAACAA	::::.:::::::::.:::	UCUGUGUUUUUCUUCUUUUUCA	Cleavage	locus=Scaffold763:414017:430210:+	1
miR5021	TEA023435.1	2	-1	1	22	1375	1396	UGAGAAAGAAGAAGAACAACAA	::::.:::::::::.:::	UCUGUGUUUUUCUUCUUUUUCA	Cleavage	locus=Scaffold2990:357000:370634:-	1
miR5021	TEA003489.1	2	-1	1	22	2392	2413	UGAGAAAGAAGAAGAACAACAA	: : : ::::::::::::::::	UGGCUCUUCUUCUUCUUUCUCA	Cleavage	locus=Scaffold229:171204:179897:+	1
miR5041-3p	TEA015386.1	2	-1	1	21	198	218	UUUGUAGCAAGAUGAAGAUAA	:::::::::::::.::.:	CCCUCUUCAUCUUGCUGCAGA	Cleavage	locus=Scaffold3114:383267:385401:+	1
miR5041-3p	TEA000405.1	2	-1	1	21	618	638	UUUGUAGCAAGAUGAAGAUAA	::::: ::.::::::::.:	CAAUCUUGAUUUUGCUACAGA	Cleavage	locus=Scaffold3580:1030438:1048213:-	1
miR5049-3p	TEA017560.1	2	-1	1	21	607	627	AUAUAUGGAUGGCGAGAGUAC	::.::: :.:::::::::::	AUAUUCUGGUCAUCCAUAUAU	Cleavage	locus=Scaffold720:2432263:2444319:+	1
miR5066	TEA000123.1	2	-1	1	21	959	979	AGUGAAGAAGUGGAGAUGCCU	: : ::: :::::::::::::	ACGAAUCACCACUUCUUCACU	Cleavage	locus=Scaffold4271:273383:276891:-	1
miR5072	TEA010663.1	2	-1	1	23	1721	1743	UUCGUUCCCCAGCAGAGUCGCCA	::.::::.:::::::.:.:	UAAAGAUUCUGUUGGGGAAUGGA	Cleavage	locus=Scaffold714:241732:248901:+	1
miR5079a	TEA012799.1	2	-1	1	22	67	88	UUUGGAUCUUGAUUUUGGCAUU	:..:: :::::::::::::	ACCGUUAACAUCAAGAUCCAAA	Cleavage	locus=Scaffold262:932402:938412:-	1
miR5143a	TEA014307.1	2	-1	1	22	2320	2341	UGUGGAUGUUGGCGAAGGUGAA	::::::.::.::.::::.::	GGCACCUUUGCUAAUAUCCGCA	Cleavage	locus=Scaffold1472:1440563:1460538:+	1
miR5143a	TEA031881.1	2	-1	1	22	1357	1378	UGUGGAUGUUGGCGAAGGUGAA	..::::.:::::::::::..	AGUGCCUUUGCCAACAUCCAUG	Cleavage	locus=Scaffold4603:932036:938544:-	2
miR5143a	TEA031881.1	2	-1	1	22	2641	2662	UGUGGAUGUUGGCGAAGGUGAA	..::::.:::::::::::..	AGUGCCUUUGCCAACAUCCAUG	Cleavage	locus=Scaffold4603:932036:938544:-	2
miR5143a	TEA031891.1	2	-1	1	22	1237	1258	UGUGGAUGUUGGCGAAGGUGAA	..::::.:::::::::::..	AGUGCCUUUGCCAACAUCCAUG	Cleavage	locus=Scaffold4603:776421:779936:-	1
miR5143a	TEA031900.1	2	-1	1	22	382	403	UGUGGAUGUUGGCGAAGGUGAA	..::::.:::::::::::..	AGUGCCUUUGCCAACAUCCAUG	Cleavage	locus=Scaffold4603:896021:898269:-	1
miR5185a-3p	TEA009504.1	2	-1	1	21	3601	3621	UUGACGACAUUAACUAGAAGC	::::::: :::::.:::::	AGUUCUAGUGAAUGUUGUCAA	Cleavage	locus=Scaffold4091:37790:78720:+	1
miR5227	TEA003687.1	2	-1	1	22	55	76	UGAGAAAAGGAAGAAUGAUGAA	::::..:::::::::::::..	AUCAUUGUUCUUCCUUUUCUUG	Cleavage	locus=Scaffold597:2978330:2986211:+	1
miR5227	TEA024255.1	2	-1	1	22	160	181	UGAGAAAAGGAAGAAUGAUGAA	::::. :::::::::::.:::	GUCAUUCUUCUUCCUUUUUUCA	Cleavage	locus=Scaffold4787:67514:70492:+	1
miR5240	TEA010275.1	2	-1	1	21	714	734	UCUGAAAAAGUUUGGAUUUGG	.:::::.::::: ::::::::	UCAAAUUCAAACAUUUUCAGA	Cleavage	locus=Scaffold2051:1483219:1485838:-	1
miR5240	TEA024686.1	2	-1	1	21	2076	2096	UCUGAAAAAGUUUGGAUUUGG	.:::::.::::: ::::::::	UCAAAUUCAAACAUUUUCAGA	Cleavage	locus=Scaffold2108:24045:27464:+	1
miR5240	TEA000121.1	2	-1	1	21	2868	2888	UCUGAAAAAGUUUGGAUUUGG	.:::::.::::: ::::::::	UCAAAUUCAAACAUUUUCAGA	Cleavage	locus=Scaffold4271:559624:562845:+	1
miR5241a	TEA014276.1	2	-1	1	19	755	773	UGAUGAAUGGAAUAGGCUU	::: :::::::.::.::::	AAGGCUAUUCCGUUUAUCA	Cleavage	locus=Scaffold3355:1291815:1308932:+	1
miR529	TEA023581.1	2	-1	1	21	2421	2440	AAGAAAGAAGAGAAGGUAGAG	::::: ::::::::::::::	GUCUAC-UUCUCUUCUUUCUU	Cleavage	locus=Scaffold5358:74947:87830:+	1
miR5290	TEA020116.1	2	-1	1	23	1091	1113	AUAUUUGGAAGAGAUGAGACAGA	.:::::::::.:::::::	GAAUCUUCAUCUCUUUCAAAUAU	Cleavage	locus=Scaffold1093:303703:306597:-	1
miR5290	TEA020116.1	2	-1	1	22	1092	1113	AUAUUUGGAAGAGAUGAGACAU	.:::::::::.:::::::	AAUCUUCAUCUCUUUCAAAUAU	Cleavage	locus=Scaffold1093:303703:306597:-	1
miR5293	TEA023749.1	2	-1	1	22	193	214	AUGAAGAAUGAAAGGAAGCAAG	: ::::::::::::::.::: :	CCUGCUUCCUUUCAUUUUUCCU	Cleavage	locus=Scaffold105:260959:266236:+	1
miR5293	TEA000142.1	2	-1	1	22	45	66	AUGAAGAAUGAAAGGAAGCAAG	::::: .::::::::::.::	ACUGCUUGUUUUCAUUCUUUAU	Cleavage	locus=Scaffold3096:239241:260000:-	1
miR5298a	TEA033108.1	2	-1	1	22	381	402	CGGAAGAAUGAAGAAUGAAGAA	.: ::::::::::::::::	ACUUACAUUCUUCAUUCUUCCU	Cleavage	locus=Scaffold5126:478291:480372:+	1
miR5298b	TEA008488.1	2	-1	1	22	1094	1115	UUUGGAGACUGAAGAAGAUGAA	::: ::: :::::::::::::	AUCAGCUUGUUCAGUCUCCAAA	Cleavage	locus=Scaffold3924:1190254:1196547:-	1
miR5298b	TEA026809.1	2	-1	1	22	639	660	UUUGGAGACUGAAGAAGAUGAA	::.:::::::::.:.:::.	AGGAUUUUCUUCAGUUUUCAAG	Cleavage	locus=Scaffold874:2103611:2104378:-	1
miR529b	TEA025226.1	2	-1	1	21	668	688	AGAAGUAGAGAACAACAGCUU	::::::::: :::::.:::::	AAGCUGUUGCUCUCUGCUUCU	Cleavage	locus=Scaffold1332:319471:327682:+	1
miR5369	TEA009346.1	2	-1	1	21	1428	1448	UGGGAAAUGGAGGAUGUCAGC	:.::::::: ::.::::::::	GUUGACAUCGUCUAUUUCCCA	Cleavage	locus=Scaffold237:423609:445730:-	1
miR5369	TEA033455.1	2	-1	1	21	760	780	UGGGAAAUGGAGGAUGUCAGC	:.:::::::.::::::::...	GUUGACAUCUUCCAUUUCUUG	Cleavage	locus=Scaffold3154:374170:381037:-	1
miR5372	TEA011045.1	2	-1	1	21	69	89	CUUGUUGAUAAGGCUGUUGUG	::::::::::.:::.:::	ACCAACAGCCUUGUCAGCAAU	Cleavage	locus=Scaffold2077:385914:393481:+	1
miR5372	TEA011045.1	2	-1	1	21	68	88	UUGUUGAUAAGGCUGUUGUGC	::::::::::.:::.:::	CACCAACAGCCUUGUCAGCAA	Cleavage	locus=Scaffold2077:385914:393481:+	1
miR5372	TEA033395.1	2	-1	1	21	3103	3123	UUGUUGAUAAGGCUGUUGUGC	.::::::::: ::::::::	CAGCAACAGCCUGAUCAACAA	Cleavage	locus=Scaffold2440:973026:985172:-	1
miR5380c	TEA027858.1	2	-1	1	21	128	148	AUGAUGAUGAAGAUGAACAUG	::: ::: :::::::::::::	CAUCUUCUUCUUCAUCAUCAU	Cleavage	locus=Scaffold2301:2071416:2074573:+	2
miR5380c	TEA027858.1	2	-1	1	21	101	121	AUGAUGAUGAAGAUGAACAUG	:: ::::::::::::::::	AAUCAUCAUCUUCAUCAUCAU	Cleavage	locus=Scaffold2301:2071416:2074573:+	2
miR5380c	TEA017808.1	2	-1	1	21	899	919	AUGAUGAUGAAGAUGAACAUG	::: ::::::::::::::::	CAUCCUCAUCUUCAUCAUCAU	Cleavage	locus=Scaffold5388:602079:607175:-	1
miR5380c	TEA018163.1	2	-1	1	21	266	286	AUGAUGAUGAAGAUGAACAUG	::: ::: :::::::::::::	CAUCUUCUUCUUCAUCAUCAU	Cleavage	locus=Scaffold1455:199554:199982:+	1
miR5380c	TEA029709.1	2	-1	1	21	5	25	AUGAUGAUGAAGAUGAACAUG	:.: ::: :::::::::::::	CGUCUUCCUCUUCAUCAUCAU	Cleavage	locus=Scaffold1343:1033513:1044032:-	1
miR5380c	TEA008445.1	2	-1	1	21	335	355	AUGAUGAUGAAGAUGAACAUG	.:: ::::::::::::::::	UAUCAUCAUCUUCAUCAUCAU	Cleavage	locus=Scaffold722:1014107:1015420:-	1
miR5380c	TEA021539.1	2	-1	1	21	1757	1777	AUGAUGAUGAAGAUGAACAUG	::::.::: ::::::::::	UUUGUUUAUCAUCAUCAUCAU	Translation	locus=Scaffold1644:824866:847362:+	1
miR5380c	TEA031196.1	2	-1	1	21	132	152	AUGAUGAUGAAGAUGAACAUG	::::..:.::.::::::::	UUUGUUUGUUUUUAUCAUCAU	Cleavage	locus=Scaffold2766:786249:790269:+	1
miR5380c	TEA023942.1	2	-1	1	21	55	75	AUGAUGAUGAAGAUGAACAUG	:: ::: :::::::::::::	GAUCUUCUUCUUCAUCAUCAU	Cleavage	locus=Scaffold9064:502303:504480:+	1
miR5380c	TEA009963.1	2	-1	1	21	335	355	AUGAUGAUGAAGAUGAACAUG	: : :::.::::::::.::::	CUUCUUCGUCUUCAUCGUCAU	Cleavage	locus=Scaffold2262:14091:14519:-	1
miR5380c	TEA018868.1	2	-1	1	21	5	25	AUGAUGAUGAAGAUGAACAUG	: ::::::::::::::::	CUAGCUCAUCUUCAUCAUCAU	Cleavage	locus=Scaffold327:1565439:1566478:-	1
miR5380c	TEA001179.1	2	-1	1	21	5	25	AUGAUGAUGAAGAUGAACAUG	: ::::::::::::::::	CUAGCUCAUCUUCAUCAUCAU	Cleavage	locus=Scaffold1290:3008214:3009311:+	1
miR5380c	TEA004609.1	2	-1	1	21	542	562	AUGAUGAUGAAGAUGAACAUG	: :::.:::::::::::.:	GUUCUUCGUCUUCAUCAUCGU	Cleavage	locus=Scaffold2936:1589283:1590524:+	1
miR5380c	TEA008034.1	2	-1	1	21	267	287	AUGAUGAUGAAGAUGAACAUG	:: :..:::::::::::::	GCUGAUUGUCUUCAUCAUCAU	Cleavage	locus=Scaffold2093:196209:196778:+	1
miR5380c	TEA019533.1	2	-1	1	21	267	287	AUGAUGAUGAAGAUGAACAUG	:: :..:::::::::::::	GCUGAUUGUCUUCAUCAUCAU	Cleavage	locus=Scaffold60:1468021:1468590:-	1
miR5380c	TEA028259.1	2	-1	1	21	50	70	AUGAUGAUGAAGAUGAACAUG	: : ::: :::::::::::::	CUUCUUCUUCUUCAUCAUCAU	Cleavage	locus=Scaffold1199:479270:486686:-	1
miR5380c	TEA027013.1	2	-1	1	21	581	601	AUGAUGAUGAAGAUGAACAUG	: : ::: :::::::::::::	CUUCUUCUUCUUCAUCAUCAU	Cleavage	locus=Scaffold228:5623801:5624571:+	1
miR5380c	TEA012727.1	2	-1	1	22	1283	1304	AUGAAUGUGAUAGAUGGAGUAG	.::::::::::::. :::::	ACGCUCCAUCUAUCAUUUUCAU	Cleavage	locus=Scaffold1770:3936628:3944453:-	1
miR5386	TEA033267.1	2	-1	1	20	393	412	CGUCGGCUGUCGGCGGACUG	::::::::: :.::::::::	CAGUCCGCCAAUAGCCGACG	Translation	locus=Scaffold4160:1143899:1148085:-	1
miR5513	TEA028322.1	2	-1	1	21	1778	1798	AACAAAGGAACAAAAGAAUGA	:::::::::::::.:::: ::	UCAUUCUUUUGUUUCUUUUUU	Cleavage	locus=Scaffold856:164247:167166:+	1
miR5513	TEA004738.1	2	-1	1	21	40	60	AACAAAGGAACAAAAGAAUGA	.:::::::::: :.::::::	CUAUUCUUUUGUGCUUUUGUU	Cleavage	locus=Scaffold786:581439:586873:-	1
miR5556-3p	TEA031718.1	2	-1	1	21	831	851	UCGAAGACAGAAGAAAUCAAA	:::::::::.::::::.:	AAUGAUUUCUUUUGUCUUUGC	Cleavage	locus=Scaffold5399:899362:905527:-	1
miR5559-5p	TEA002110.1	2	-1	1	20	2140	2159	UCUUGGUGAUUGUUUGAGUC	:::::..::::::::::::	GACUCGGACAAUCACCAAGC	Cleavage	locus=Scaffold3690:1733988:1737458:-	1
miR5559-5p	TEA003753.1	2	-1	1	20	149	168	UCUUGGUGAUUGUUUGAGUC	.::::::::::: ::::::	UGCUCAAACAAUCCCCAAGA	Cleavage	locus=Scaffold734:1167983:1173675:+	1
miR5561-5p	TEA001827.1	2	-1	1	22	641	662	CAUUUGGGGAUGACAUUGACAA	:::::::.::::::::: :	ACCUCAAUGUUAUCCCCAAAGG	Cleavage	locus=Scaffold1910:2896597:2912923:-	1
miR5658	TEA029461.1	2	-1	1	21	52	72	AUAGAUGACGAUGAUGAUGAG	:::::::::::: ::::.:::	CUCAUCAUCAUCAUCAUUUAU	Cleavage	locus=Scaffold807:745809:762076:-	1
miR5658	TEA021841.1	2	-1	1	21	378	398	AUAGAUGACGAUGAUGAUGAG	:::::::::::.::::::: :	CUCAUCAUCAUUGUCAUCUUU	Cleavage	locus=Scaffold1713:1589111:1589548:-	1
miR5658	TEA010010.1	2	-1	1	21	12	32	AUAGAUGACGAUGAUGAUGAG	::.:::::::: ::::::::	GUCGUCAUCAUCAUCAUCUAU	Cleavage	locus=Scaffold70:403072:404814:-	1
miR5658	TEA003838.1	2	-1	1	21	1503	1523	AUAGAUGACGAUGAUGAUGAG	::::.::::.::::::::	GCCAUCGUCAUUGUCAUCUAA	Cleavage	locus=Scaffold377:768535:780385:+	1
miR5658	TEA021257.1	2	-1	1	21	114	134	AUAGAUGACGAUGAUGAUGAG	: :::::::::: ::::::.:	CCCAUCAUCAUCAUCAUCUGU	Cleavage	locus=Scaffold2764:259830:260435:+	1
miR5658	TEA032320.1	2	-1	1	21	76	96	AUAGAUGACGAUGAUGAUGAG	:::: ::.::::.::::::	GACAUCCUCGUCGUUAUCUAU	Cleavage	locus=Scaffold174:373976:383553:-	1
miR5665	TEA027768.1	2	-1	1	21	1623	1643	UUGGUGGACAAUGAUCAAGGA	::::.::::::: ::::::	GGCUUGGUCAUUGUACACCAA	Cleavage	locus=Scaffold1107:998003:1004486:-	1
miR5719	TEA013550.1	2	-1	1	21	431	451	UUGUGUGAUCCAAACGACUUC	.:::.::::::::::: :::	UGAGUUGUUUGGAUCACCCAA	Cleavage	locus=Scaffold413:1272525:1276983:+	1
miR5721	TEA013890.1	2	-1	1	24	2218	2242	AAAAAUGGGUAGUGGAGAAG-AUGA	::: :::.:.::::::..::::::	CCAUGCUUUUUCACUACUUAUUUUU	Cleavage	locus=Scaffold598:1243833:1256902:-	1
miR5721	TEA030166.1	2	-1	1	24	628	651	AAAAAUGGGUAGUGGAGAAGAUGA	:::::::::::.:: ::::	UUUGGUUCUCCACUACUCAAUUUU	Cleavage	locus=Scaffold97:130378:132314:+	1
miR5819	TEA026089.1	2	-1	1	21	52	72	AGGAGGAGAGAGAACGGCGGC	::::::: ::::::::::::	GCCGCCGAUCUCUCUCCUCCG	Cleavage	locus=Scaffold2137:351902:352942:+	1
miR5819	TEA007810.1	2	-1	1	21	267	287	AGGAGGAGAGAGAACGGCGGC	: ::.::::.::::::::..:	GACGUCGUUUUCUCUCCUUUU	Cleavage	locus=Scaffold153:100959:128555:+	1
miR5819	TEA011300.1	2	-1	1	21	1825	1845	AGGAGGAGAGAGAACGGCGGC	:: :: ::::::::::::::	UCCACCUUUCUCUCUCCUCCU	Cleavage	locus=Scaffold7882:156286:178708:-	2
miR5819	TEA011300.1	2	-1	1	21	1876	1896	AGGAGGAGAGAGAACGGCGGC	:: :: ::::::::::::::	CCCACCUUUCUCUCUCCUCCU	Cleavage	locus=Scaffold7882:156286:178708:-	2
miR5819	TEA020880.1	2	-1	1	21	47	67	AGGAGGAGAGAGAACGGCGGC	::: : ::::::::::::::	CCCGACUUUCUCUCUCCUCCU	Cleavage	locus=Scaffold2112:3554095:3565467:-	1
miR5819	TEA019102.1	2	-1	1	21	44	64	AGGAGGAGAGAGAACGGCGGC	::: ::::::::::::::	UUAGCCUUUCUCUCUCCUCCU	Cleavage	locus=Scaffold1695:1853787:1855361:+	1
miR5819	TEA016636.1	2	-1	1	21	1845	1865	AGGAGGAGAGAGAACGGCGGC	::.:: ::::::::::.::	AGCGUCGCUCUCUCUCCUUCU	Cleavage	locus=Scaffold2245:2480790:2511228:-	1
miR5819	TEA025078.1	2	-1	1	21	850	870	AGGAGGAGAGAGAACGGCGGC	: ::::::::::::.:.::	CACACCGUUCUCUCUCUUUCU	Cleavage	locus=Scaffold3629:942776:945595:-	1
miR5830	TEA027807.1	2	-1	1	22	286	307	AUGGAUGAGGUGAUGUGGACAA	:::.::::::::::::::.:	GUGUUCACAUCACCUCAUCUAA	Cleavage	locus=Scaffold9:1115986:1124155:+	1
miR6110-5p	TEA014641.1	2	-1	1	22	817	838	CUUGUAACUUUGAUGAUGUGGC	.:::::::::::: :::::	CAAGCAUCAUCAAAGUCACAAG	Cleavage	locus=Scaffold741:1056369:1058662:-	1
miR6149a	TEA014628.1	2	-1	1	21	189	209	UUGCAUACGCACCUGAAUCGG	::::::::::::::: ::.::	CCGAUUCAGGUGCGUCUGUAA	Cleavage	locus=Scaffold741:1931222:1932932:-	1
miR6149a	TEA013215.1	2	-1	1	21	159	179	UUGCAUACGCACCUGAAUCGG	.::::::::::::: :::.::	UCGAUUCAGGUGCGCAUGUAA	Cleavage	locus=Scaffold274:1475:1930:-	1
miR6149a	TEA020717.1	2	-1	1	21	66	86	UUGCAUACGCACCUGAAUCGG	:: : :::::::::::::::	ACGUUGCAGGUGCGUAUGCAA	Cleavage	locus=Scaffold1672:378066:379238:+	1
miR6170	TEA031842.1	2	-1	1	22	605	626	CAAGAAGACAGAAGCAGAAGGA	::.::::::: ::::::::	GAGUUUUGCUUCUCUCUUCUUG	Cleavage	locus=Scaffold1628:709457:740084:-	1
miR6170	TEA029444.1	2	-1	1	20	325	344	CAGAAAAGUAGAGAGGUGAU	.:.::::::::::::::.:	GUUACCUCUCUACUUUUUUA	Cleavage	locus=Scaffold1051:136794:139944:-	1
miR6170	TEA021572.1	2	-1	1	21	224	244	CGGAGAAAUAGAAGAGAGGGA	::::.::::::.:::::::	ACCCUUUCUUCUGUUUCUCCU	Cleavage	locus=Scaffold1918:540602:541492:+	1
miR6195	TEA009179.1	2	-1	1	21	1107	1127	UGAGUAGCAGUAGUAGGGAUA	:. .:::.:::::::::::::	UGCUCCUGCUACUGCUACUCA	Cleavage	locus=Scaffold1816:3477643:3478833:-	1
miR6196	TEA028596.1	2	-1	1	22	1104	1125	AGGACGAGAGAGAGGAGAAGCA	: ::::::::::.:::: ::::	UCCUUCUCCUCUUUCUCCUCCU	Cleavage	locus=Scaffold2142:2434643:2447342:-	1
miR6196	TEA014929.1	2	-1	1	22	30	51	AGGACGAGAGAGAGGAGAAGCA	: :::::.::::::::: ::::	UCCUUCUUCUCUCUCUCCUCCU	Cleavage	locus=Scaffold4866:847154:850004:+	1
miR6196	TEA010010.1	2	-1	1	22	53	74	AGGACGAGAGAGAGGAGAAGCA	: .:::::.:::::::: ::::	UCUUUCUCUUCUCUCUCCUCCU	Cleavage	locus=Scaffold70:403072:404814:-	1
miR6196	TEA001028.1	2	-1	1	22	29	50	AGGACGAGAGAGAGGAGAAGCA	:::::.:::::::: ::::	CCAUUCUCUUCUCUCUCUUCCU	Cleavage	locus=Scaffold10485:257585:261040:-	1
miR6196	TEA029868.1	2	-1	1	22	340	361	AGGACGAGAGAGAGGAGAAGCA	::::::::::::: ::.::	CAGUUCUCCUCUCUCUGGUUCU	Cleavage	locus=Scaffold661:693806:697572:-	1
miR6196	TEA028596.1	2	-1	1	21	1105	1125	AGGACGAGAGAGAGGAGAAGC	::::::::::.:::: ::::	CCUUCUCCUCUUUCUCCUCCU	Cleavage	locus=Scaffold2142:2434643:2447342:-	1
miR6196	TEA014929.1	2	-1	1	21	31	51	AGGACGAGAGAGAGGAGAAGC	:::::.::::::::: ::::	CCUUCUUCUCUCUCUCCUCCU	Cleavage	locus=Scaffold4866:847154:850004:+	1
miR6196	TEA010010.1	2	-1	1	21	54	74	AGGACGAGAGAGAGGAGAAGC	.:::::.:::::::: ::::	CUUUCUCUUCUCUCUCCUCCU	Cleavage	locus=Scaffold70:403072:404814:-	1
miR6196	TEA001028.1	2	-1	1	21	30	50	AGGACGAGAGAGAGGAGAAGC	:::::.:::::::: ::::	CAUUCUCUUCUCUCUCUUCCU	Cleavage	locus=Scaffold10485:257585:261040:-	1
miR6196	TEA029868.1	2	-1	1	21	341	361	AGGACGAGAGAGAGGAGAAGC	::::::::::::: ::.::	AGUUCUCCUCUCUCUGGUUCU	Cleavage	locus=Scaffold661:693806:697572:-	1
miR6196	TEA007698.1	2	-1	1	21	205	225	GAGGAGAGGAGAGGAGAGGAA	:::::::.: :::::::::::	UUCCUCUUCGCUCCUCUCCUC	Cleavage	locus=Scaffold5979:383713:401894:-	1
miR6196	TEA013402.1	2	-1	1	21	592	612	GAGGAGAGGAGAGGAGAGGAA	:::::.::::.::::.::::.	UUCCUUUCCUUUCCUUUCCUU	Cleavage	locus=Scaffold3611:1084559:1091546:-	1
miR6196	TEA011179.1	2	-1	1	21	1922	1942	GAGGAGAGGAGAGGAGAGGAA	: ..::::.:::::::::.::	UCUUUCUCUUCUCCUCUCUUC	Cleavage	locus=Scaffold212:3210627:3220742:-	1
miR6196	TEA027365.1	2	-1	1	21	97	117	GAGGAGAGGAGAGGAGAGGAA	::::::.::::.:::::.:.	CUCCUCUUCUCUUCUCUCUUU	Cleavage	locus=Scaffold844:2315815:2317797:+	1
miR6196	TEA019122.1	2	-1	1	21	154	174	GAGGAGAGGAGAGGAGAGGAA	:::::::::: :::::.:::	CUCCUCUCCUCCCCUCUUCUC	Translation	locus=Scaffold1695:3335305:3341076:-	1
miR6196	TEA024182.1	2	-1	1	21	72	92	GAGGAGAGGAGAGGAGAGGAA	:.::::.::::.:::::.::	CUUCUCUUCUCUUCUCUCUUC	Cleavage	locus=Scaffold6604:75305:75667:-	1
miR6196	TEA022577.1	2	-1	1	21	330	350	GAGGAGAGGAGAGGAGAGGAA	: ..::::.:::::::::.::	UCUUUCUCUUCUCCUCUCUUC	Cleavage	locus=Scaffold502:1609454:1625435:-	1
miR6196	TEA012808.1	2	-1	1	21	112	132	GAGGAGAGGAGAGGAGAGGAA	: .:::::::.:.:::::.::	UCUCUCUCCUUUUCUCUCUUC	Cleavage	locus=Scaffold262:583194:647298:+	1
miR6196	TEA027443.1	2	-1	1	21	144	164	GAGGAGAGGAGAGGAGAGGAA	: .:::::::::: :::::::	UCUCUCUCCUCUCGUCUCCUC	Cleavage	locus=Scaffold4311:1201493:1205629:+	1
miR6196	TEA030574.1	2	-1	1	21	751	771	GAGGAGAGGAGAGGAGAGGAA	: .:::::.::::.::::.::	UCUCUCUCUUCUCUUCUCUUC	Cleavage	locus=Scaffold2170:863822:865204:+	1
miR6196	TEA007813.1	2	-1	1	21	832	852	GAGGAGAGGAGAGGAGAGGAA	: ..::::.:::::::::.::	UCUUUCUCUUCUCCUCUCUUC	Cleavage	locus=Scaffold153:1098854:1100639:-	1
miR6196	TEA018506.1	2	-1	1	21	44	64	GAGGAGAGGAGAGGAGAGGAA	:::::.:::::.:::.::.	CCCCUCUUCUCUCUUCUUCUU	Cleavage	locus=Scaffold684:1489396:1507372:-	1
miR6196	TEA014120.1	2	-1	1	21	249	269	GAGGAGAGGAGAGGAGAGGAA	: ::::::::. :::::::::	UCCCUCUCCUUCCCUCUCCUC	Translation	locus=Scaffold1182:981921:982706:+	1
miR6196	TEA013504.1	2	-1	1	21	24	44	GAGGAGAGGAGAGGAGAGGAA	: ..:::::::::::::.::.	UGUUUCUCCUCUCCUCUUCUU	Cleavage	locus=Scaffold980:123067:124868:+	1
miR6196	TEA003262.1	2	-1	1	21	87	107	GAGGAGAGGAGAGGAGAGGAA	: .:::::::: :::::::::	UCUCUCUCCUCCCCUCUCCUC	Translation	locus=Scaffold622:364462:365136:+	1
miR6196	TEA033881.1	2	-1	1	21	171	191	GAGGAGAGGAGAGGAGAGGAA	:.::::.::::.::::.::	AGCUUCUCUUCUCUUCUCUUC	Cleavage	locus=Scaffold2790:620866:622676:+	1
miR6196	TEA033158.1	2	-1	1	21	317	337	GAGGAGAGGAGAGGAGAGGAA	: ..::::.:::::::::.::	UCUUUCUCUUCUCCUCUCUUC	Cleavage	locus=Scaffold371:149207:154146:-	1
miR6196	TEA014449.1	2	-1	1	21	540	560	GAGGAGAGGAGAGGAGAGGAA	: ::::::. :::::::::::	UCCCUCUCUCCUCCUCUCCUC	Cleavage	locus=Scaffold41:5652522:5653568:-	1
miR6196	TEA007219.1	2	-1	1	21	841	861	GAGGAGAGGAGAGGAGAGGAA	.:::::.:::..:::::::	CCUCUCUCUUCUUUUCUCCUC	Cleavage	locus=Scaffold3345:40505:49699:-	1
miR6196	TEA032900.1	2	-1	1	21	383	403	GAGGAGAGGAGAGGAGAGGAA	:::::.:::::: ::::::	CACCUCUUCUCUCCCCUCCUC	Cleavage	locus=Scaffold1598:1082018:1084686:-	1
miR6196	TEA013949.1	2	-1	1	21	105	125	GAGGAGAGGAGAGGAGAGGAA	: .:::::.::::.::::.::	UCUCUCUCUUCUCUUCUCUUC	Cleavage	locus=Scaffold1626:2862899:2878001:+	1
miR6196	TEA010010.1	2	-1	1	24	51	74	AGGACGAGAGAGAGGAGAAGCAGA	:.: .:::::.:::::::: ::::	UUUCUUUCUCUUCUCUCUCCUCCU	Cleavage	locus=Scaffold70:403072:404814:-	1
miR6196	TEA028596.1	2	-1	1	24	1102	1125	AGGACGAGAGAGAGGAGAAGCAGA	.: ::::::::::.:::: ::::	GUUCCUUCUCCUCUUUCUCCUCCU	Cleavage	locus=Scaffold2142:2434643:2447342:-	1
miR6196	TEA014929.1	2	-1	1	24	28	51	AGGACGAGAGAGAGGAGAAGCAGA	.: :::::.::::::::: ::::	CUUCCUUCUUCUCUCUCUCCUCCU	Cleavage	locus=Scaffold4866:847154:850004:+	1
miR6196	TEA001028.1	2	-1	1	24	27	50	AGGACGAGAGAGAGGAGAAGCAGA	:::::.:::::::: ::::	CACCAUUCUCUUCUCUCUCUUCCU	Cleavage	locus=Scaffold10485:257585:261040:-	1
miR6196	TEA029868.1	2	-1	1	24	338	361	AGGACGAGAGAGAGGAGAAGCAGA	::::::::::::: ::.::	CCCAGUUCUCCUCUCUCUGGUUCU	Cleavage	locus=Scaffold661:693806:697572:-	1
miR6260	TEA015739.1	2	-1	1	22	1150	1171	UGGAGUGAGAGACAUGGUGAAU	::::::: :::::::.::::	GAUCACCAUCUCUCUCAUUCCA	Cleavage	locus=Scaffold3188:104697:109910:+	1
miR6260	TEA033087.1	2	-1	1	22	7163	7184	UGGAGUGAGAGACAUGGUGAAU	::::::::::.:::::...	GAGCACCAUGUCUUUCACUUUG	Cleavage	locus=Scaffold1429:757079:791527:+	1
miR6267b	TEA006750.1	2	-1	1	22	17	38	AUUAGUAGAGGAGUUAAACAAU	::::: .:::::::::.::	GGAGUUUAUUUCCUCUACUGAU	Cleavage	locus=Scaffold2803:1099693:1101369:-	1
miR6284	TEA020340.1	2	-1	1	21	271	291	UUUGGACAAUGAGGAAGAAUU	.:::::::.:: :::::::::	GAUUCUUCUUCUUUGUCCAAA	Translation	locus=Scaffold814:2574901:2584177:+	1
miR6287	TEA024469.1	2	-1	1	21	3300	3320	UCAAAAGUGGAAGGAUUGGGC	..::::::::::::: ::::	CUUCAAUCCUUCCACUCUUGA	Cleavage	locus=Scaffold1525:1059368:1099181:+	1
miR6287	TEA017053.1	2	-1	1	21	467	487	CAAAAGUGGAAGGAUUGGGCC	:: :::.:::.::::::::	AACCAAAUUCUUUCACUUUUG	Cleavage	locus=Scaffold1656:535455:536815:-	1
miR6448	TEA001118.1	2	-1	1	22	3608	3629	UAGGGGAUAGAAUUAACAAGGC	::::::::::::::.::.:	AGCUUGUUAAUUCUAUUCCUUC	Cleavage	locus=Scaffold2798:198053:217293:+	1
miR6469	TEA023847.1	2	-1	1	21	121	141	UGGAGAAGAAGGAUUCAUGUA	:::.::.:::::::::::	CCAAUGGAUUCUUCUUCUCCA	Cleavage	locus=Scaffold953:1059501:1069779:-	1
miR6469	TEA001762.1	2	-1	1	21	358	378	UGGAGAAGAAGGAUUCAUGUA	: :: :::::::::::::::	UUCACAAAUCCUUCUUCUCCA	Cleavage	locus=Scaffold619:49776:54318:-	1
miR6484	TEA028627.1	2	-1	1	21	414	434	UUAAUGGGCUCUGCAGAACGG	: ::::::..::::.::::.:	CAGUUCUGUGGAGCUCAUUGA	Cleavage	locus=Scaffold6749:405690:413059:+	1
miR7122a	TEA019959.1	2	-1	1	22	296	317	UUAAACAGAGAAAUCACGGUGG	:::::::::::::::: ::::.	CCACCGUGAUUUCUCUUUUUAG	Cleavage	locus=Scaffold65:2262634:2264511:+	1
miR7122a	TEA003408.1	2	-1	1	22	374	395	UUAAACAGAGAAAUCACGGUGG	:: :::: .:::::.:::::::	CCUCCGUUGUUUCUUUGUUUAA	Cleavage	locus=Scaffold1358:23518:25407:+	1
miR7716-5p	TEA012533.1	2	-1	1	22	13	34	UCAUUGCUAGAGGAAGAACAAG	.::::::::::: :::.:::::	UUUGUUCUUCCUGUAGUAAUGA	Translation	locus=Scaffold887:223223:226234:+	1
miR7716-5p	TEA012534.1	2	-1	1	22	13	34	UCAUUGCUAGAGGAAGAACAAG	.::::::::::: :::.:::::	UUUGUUCUUCCUGUAGUAAUGA	Translation	locus=Scaffold887:801355:804405:+	1
miR7716-5p	TEA012313.1	2	-1	1	22	13	34	UCAUUGCUAGAGGAAGAACAAG	.::::::::::: :::.:::::	UUUGUUCUUCCUGUAGUAAUGA	Translation	locus=Scaffold6218:82552:99119:-	1
miR7716-5p	TEA025063.1	2	-1	1	22	13	34	UCAUUGCUAGAGGAAGAACAAG	.::::::::::: :::.:::::	UUUGUUCUUCCUGUAGUAAUGA	Translation	locus=Scaffold3629:156402:191694:-	1
miR7716-5p	TEA004677.1	2	-1	1	22	334	355	UCAUUGCUAGAGGAAGAACAAG	.::::::::::: :::.:::::	UUUGUUCUUCCUGUAGUAAUGA	Translation	locus=Scaffold1520:1542192:1573502:+	1
miR7716-5p	TEA002266.1	2	-1	1	22	13	34	UCAUUGCUAGAGGAAGAACAAG	::::::::::: :::.:::::	GUUGUUCUUCCUAUAGUAAUGA	Translation	locus=Scaffold7778:485708:500838:-	1
miR7716-5p	TEA000165.1	2	-1	1	22	13	34	UCAUUGCUAGAGGAAGAACAAG	:::::::::: :::.:::::	UAUGUUCUUCCUGUAGUAAUGA	Translation	locus=Scaffold2398:931260:934254:-	1
miR7716-5p	TEA025077.1	2	-1	1	22	13	34	UCAUUGCUAGAGGAAGAACAAG	:::::::::: :::.:::::	UAUGUUCUUCCUGUAGUAAUGA	Translation	locus=Scaffold3629:299088:324773:-	1
miR7716-5p	TEA017110.1	2	-1	1	22	14	35	UCAUUGCUAGAGGAAGAACAAG	::::::.::.:.:.:::::	UGAGUUCUUUCUUUGGUAAUGA	Cleavage	locus=Scaffold2456:212715:213782:+	1
miR7782-3p	TEA013069.1	2	-1	1	24	101	124	AACCUUGCUCUGAUACCAUGUAGA	.: ..:::::::::::: :::::	AUUUUGUGGUAUCAGAGCCAGGUU	Cleavage	locus=Scaffold523:1087997:1101018:-	1
miR7782-3p	TEA030997.1	2	-1	1	24	442	465	AACCUUGCUCUGAUACCAUGUAGA	: .:::::::::::::::: :	GUCAAGUGGUAUCAGAGCAAGGAU	Cleavage	locus=Scaffold1299:343276:350517:-	1
miR8122-3p	TEA028041.1	2	-1	1	23	329	350	UGAAGGGAAGAUUGUGGAAGCAG	::: :::::::::::: :.::::	CUG-UUCCACAAUCUUGCUUUCA	Cleavage	locus=Scaffold520:247510:251166:+	1
miR8136	TEA020033.1	2	-1	1	22	3798	3819	UAAAGUGGCAUAUGGGAAUAAA	:::::::::: :::.::::	ACGAUUCCCAUAUCCCAUUUUA	Cleavage	locus=Scaffold1667:146034:151765:+	1
miR8154	TEA010857.1	2	-1	1	21	15	35	CAGAGGAGGAGAAAGAGGAAA	:::.::::::::.::::::	AUUCUUCUUUCUCUUCCUCUU	Cleavage	locus=Scaffold1921:698891:701442:-	1
miR8154	TEA005874.1	2	-1	1	21	2473	2493	CAGAGGAGGAGAAAGAGGAAA	: :::::::::::.::.:::	UAUCCUCUUUCUCUUCUUCUU	Cleavage	locus=Scaffold2541:32319:40126:+	1
miR8154	TEA016749.1	2	-1	1	21	1058	1078	CAGAGGAGGAGAAAGAGGAAA	::::::::::.:.:::::	ACCCCUCUUUCUCUUUCUCUG	Cleavage	locus=Scaffold4768:262630:269115:-	1
miR8154	TEA007079.1	2	-1	1	21	42	62	CAGAGGAGGAGAAAGAGGAAA	:::::::::::.::::.:	CCUCCUCUUUCUCUUCCUUUC	Cleavage	locus=Scaffold1837:242133:254137:+	1
miR8154	TEA028596.1	2	-1	1	21	1108	1128	CAGAGGAGGAGAAAGAGGAAA	: ::::::::::::::::. :	UCUCCUCUUUCUCCUCCUUCG	Cleavage	locus=Scaffold2142:2434643:2447342:-	1
miR8154	TEA029992.1	2	-1	1	21	54	74	CAGAGGAGGAGAAAGAGGAAA	:.::::::::::::.:::	CAUUCUCUUUCUCCUCUUCUC	Cleavage	locus=Scaffold279:557109:557885:-	1
miR8154	TEA024658.1	2	-1	1	21	39	59	CAGAGGAGGAGAAAGAGGAAA	::::::: ::::::.::::	CCUCCUCUUCCUCCUCUUCUG	Cleavage	locus=Scaffold656:628576:630440:+	1
miR8154	TEA025794.1	2	-1	1	21	1455	1475	CAGAGGAGGAGAAAGAGGAAA	::::: ::::::::::::	CGUCCUCGUUCUCCUCCUCUC	Cleavage	locus=Scaffold1135:628143:639850:-	1
miR8154	TEA015743.1	2	-1	1	21	376	396	CAGAGGAGGAGAAAGAGGAAA	:::: ::::::.::::.::	CAUCCUAUUUCUCUUCCUUUG	Cleavage	locus=Scaffold3188:451402:462130:+	1
miR8154	TEA008943.1	2	-1	1	20	96	115	CGAGGAGGAGAGAGAGGAGA	:::.:::::::::::.::	CCUCUUCUCUCUCCUCUUCA	Cleavage	locus=Scaffold1085:2056150:2071005:-	1
miR8154	TEA010981.1	2	-1	1	20	21	40	CGAGGAGGAGAGAGAGGAGA	::::.:::::::::::::.	UCUCUUCUCUCUCCUCCUUU	Cleavage	locus=Scaffold1563:388186:392289:+	1
miR8154	TEA024570.1	2	-1	1	20	829	848	CGAGGAGGAGAGAGAGGAGA	::::::::::::.::.:::	UCUCCUCUCUCUUCUUCUCU	Cleavage	locus=Scaffold420:207411:233518:+	1
miR8154	TEA028596.1	2	-1	1	20	1108	1127	CGAGGAGGAGAGAGAGGAGA	::::::::.:::::::::.	UCUCCUCUUUCUCCUCCUUC	Cleavage	locus=Scaffold2142:2434643:2447342:-	1
miR8154	TEA008318.1	2	-1	1	20	1084	1103	CGAGGAGGAGAGAGAGGAGA	:: ::::::::::::::::	UCACCUCUCUCUCCUCCUCC	Cleavage	locus=Scaffold3081:783601:794873:-	1
miR8154	TEA006552.1	2	-1	1	20	59	78	CGAGGAGGAGAGAGAGGAGA	:::.::::::::.:::::	CCUCUUCUCUCUCUUCCUCC	Cleavage	locus=Scaffold181:2105696:2127447:-	1
miR8154	TEA017562.1	2	-1	1	20	210	229	CGAGGAGGAGAGAGAGGAGA	.:.:::::::::::::::	CUUUCUCUCUCUCCUCCUCC	Cleavage	locus=Scaffold720:2373983:2399541:-	1
miR8154	TEA026118.1	2	-1	1	20	218	237	CGAGGAGGAGAGAGAGGAGA	:: ::::::::::::::::	UCCCCUCUCUCUCCUCCUCU	Cleavage	locus=Scaffold966:911224:916874:+	1
miR8154	TEA025219.1	2	-1	1	20	216	235	CGAGGAGGAGAGAGAGGAGA	:::::::::::::::::	CGUCCUCUCUCUCCUCCUCU	Cleavage	locus=Scaffold4206:1091350:1100145:-	1
miR8154	TEA015577.1	2	-1	1	20	85	104	CGAGGAGGAGAGAGAGGAGA	:: .:::::::::.::::::	UCCUCUCUCUCUCUUCCUCG	Cleavage	locus=Scaffold455:2502833:2532452:-	1
miR8154	TEA031047.1	2	-1	1	20	328	347	CGAGGAGGAGAGAGAGGAGA	::..::::::::.::.:::	GCUUUUCUCUCUCUUCUUCG	Cleavage	locus=Scaffold4370:110828:121098:-	1
miR8154	TEA022504.1	2	-1	1	20	237	256	CGAGGAGGAGAGAGAGGAGA	:::.:::::::::::.::	CCUCUUCUCUCUCCUCUUCA	Cleavage	locus=Scaffold1866:1204112:1212830:-	2
miR8154	TEA022504.1	2	-1	1	20	318	337	CGAGGAGGAGAGAGAGGAGA	:..:::::::::::::::	CGUUUUCUCUCUCCUCCUCG	Cleavage	locus=Scaffold1866:1204112:1212830:-	2
miR8154	TEA027365.1	2	-1	1	20	87	106	CGAGGAGGAGAGAGAGGAGA	::.::::::::::::.::	CCUUCUCUCUCUCCUCUUCU	Cleavage	locus=Scaffold844:2315815:2317797:+	1
miR8154	TEA007972.1	2	-1	1	20	111	130	CGAGGAGGAGAGAGAGGAGA	.:.:::::::::::::::	CUUUCUCUCUCUCCUCCUCC	Cleavage	locus=Scaffold1452:457969:473209:-	1
miR8154	TEA000025.1	2	-1	1	20	681	700	CGAGGAGGAGAGAGAGGAGA	::.::::::::.::::::	CAUCUUCUCUCUCUUCCUCG	Cleavage	locus=Scaffold2542:1729010:1739495:+	1
miR8154	TEA014199.1	2	-1	1	20	198	217	CGAGGAGGAGAGAGAGGAGA	:::::::::::::::::	CGCCCUCUCUCUCCUCCUCG	Cleavage	locus=Scaffold2985:530301:531245:-	1
miR8154	TEA005086.1	2	-1	1	20	135	154	CGAGGAGGAGAGAGAGGAGA	::.::::::::::::::.	GCUUCUCUCUCUCCUCCUUC	Cleavage	locus=Scaffold2370:522497:524865:-	1
miR8154	TEA023868.1	2	-1	1	20	203	222	CGAGGAGGAGAGAGAGGAGA	::.::::.::::::::::	CCUUCUCUUUCUCCUCCUCC	Cleavage	locus=Scaffold2466:499784:501385:-	1
miR8154	TEA015134.1	2	-1	1	20	37	56	CGAGGAGGAGAGAGAGGAGA	.:.:::::::::::::::	GUUUCUCUCUCUCCUCCUCC	Cleavage	locus=Scaffold2508:572015:576974:+	1
miR8154	TEA023093.1	2	-1	1	20	91	110	CGAGGAGGAGAGAGAGGAGA	.::.::::::::::::::	CUUCUUCUCUCUCCUCCUCU	Cleavage	locus=Scaffold947:297155:302685:-	1
miR8154	TEA029152.1	2	-1	1	20	111	130	CGAGGAGGAGAGAGAGGAGA	.:.:::::::::::::::	CUUUCUCUCUCUCCUCCUCC	Cleavage	locus=Scaffold2684:654766:659195:+	1
miR8154	TEA001497.1	2	-1	1	20	87	106	CGAGGAGGAGAGAGAGGAGA	:::.:::::::::::.::	CCUCUUCUCUCUCCUCUUCA	Cleavage	locus=Scaffold558:50372:54208:-	1
miR8154	TEA018693.1	2	-1	1	20	294	313	CGAGGAGGAGAGAGAGGAGA	:::.:::::::::::.::	CCUCUUCUCUCUCCUCUUCA	Cleavage	locus=Scaffold2373:565820:568489:-	2
miR8154	TEA018693.1	2	-1	1	20	375	394	CGAGGAGGAGAGAGAGGAGA	:..:::::::::::::::	CGUUUUCUCUCUCCUCCUCG	Cleavage	locus=Scaffold2373:565820:568489:-	2
miR8154	TEA033881.1	2	-1	1	20	1039	1058	CGAGGAGGAGAGAGAGGAGA	::..::::::::::::::	CCUUUUCUCUCUCCUCCUCC	Cleavage	locus=Scaffold2790:620866:622676:+	1
miR8154	TEA004937.1	2	-1	1	20	149	168	CGAGGAGGAGAGAGAGGAGA	:::.::::::::.:::::	CCUCUUCUCUCUCUUCCUCU	Cleavage	locus=Scaffold974:2524094:2530447:-	1
miR8154	TEA001984.1	2	-1	1	20	26	45	CGAGGAGGAGAGAGAGGAGA	.::.::::::::::::::	CUUCUUCUCUCUCCUCCUCA	Cleavage	locus=Scaffold1467:1849316:1851272:+	1
miR8154	TEA006369.1	2	-1	1	20	30	49	CGAGGAGGAGAGAGAGGAGA	: ::::::::::::::::	CCCCCUCUCUCUCCUCCUCC	Cleavage	locus=Scaffold709:2585913:2599167:-	1
miR8154	TEA018506.1	2	-1	1	20	46	65	CGAGGAGGAGAGAGAGGAGA	:::.:::::::.::.::.:	CCUCUUCUCUCUUCUUCUUG	Cleavage	locus=Scaffold684:1489396:1507372:-	1
miR8154	TEA015246.1	2	-1	1	20	33	52	CGAGGAGGAGAGAGAGGAGA	.::::: ::::::::::::	CUUCCUCCCUCUCCUCCUCG	Cleavage	locus=Scaffold409:2543824:2545071:+	1
miR8154	TEA000817.1	2	-1	1	20	36	55	CGAGGAGGAGAGAGAGGAGA	:::.:.::::::::::::	CCUCUUUUCUCUCCUCCUCU	Cleavage	locus=Scaffold3759:1358418:1359062:+	1
miR8154	TEA021158.1	2	-1	1	20	54	73	CGAGGAGGAGAGAGAGGAGA	:::.:::::::::::::.	CCUCUUCUCUCUCCUCCUUU	Cleavage	locus=Scaffold2220:563837:564391:+	1
miR8154	TEA017881.1	2	-1	1	20	71	90	CGAGGAGGAGAGAGAGGAGA	:::.:.::::::::::::	CCUCUUUUCUCUCCUCCUCA	Cleavage	locus=Scaffold5016:233411:235050:+	1
miR8154	TEA028950.1	2	-1	1	20	122	141	CGAGGAGGAGAGAGAGGAGA	::.::::::::.::::::	ACUUCUCUCUCUUCUCCUCC	Cleavage	locus=Scaffold3581:339512:339988:-	1
miR8154	TEA015909.1	2	-1	1	20	120	139	CGAGGAGGAGAGAGAGGAGA	.::::::::::::::.::	CUUCCUCUCUCUCCUCUUCA	Cleavage	locus=Scaffold2323:2355133:2355513:-	1
miR8154	TEA017511.1	2	-1	1	20	400	419	CGAGGAGGAGAGAGAGGAGA	:::::::.:::.::..:::	GCUCCUCUUUCUUCUUUUCG	Cleavage	locus=Scaffold2181:513886:514765:+	1
miR8154	TEA022482.1	2	-1	1	20	11	30	CGAGGAGGAGAGAGAGGAGA	: ::::::::::::::::	CCACCUCUCUCUCCUCCUCC	Cleavage	locus=Scaffold878:385245:393069:+	1
miR8154	TEA012845.1	2	-1	1	20	42	61	CGAGGAGGAGAGAGAGGAGA	::::: ::::::::::::	CCUCCUGUCUCUCCUCCUCC	Cleavage	locus=Scaffold809:2570298:2571362:-	1
miR827-5p	TEA027268.1	2	-1	1	21	22	42	UUUGCUUGGUGGUGUUUUAAC	:::::::::.: :::::::::	GUUAAAACAUCCCCAAGCAAA	Translation	locus=Scaffold1289:583915:600228:-	1
miR827-5p	TEA028037.1	2	-1	1	21	112	132	UUUGCUUGGUGGUGUUUUAAC	::::::::::.:.::::::..	GUUAAAACACUAUCAAGCAGG	Cleavage	locus=Scaffold520:460510:469200:+	1
miR831-5p	TEA022341.1	2	-1	1	24	1329	1352	AGAAGCGAUACAAGGAGUUAGAAG	::: ::::::::.::::.:	CUGGCAACGCCUUGUAUUGCUUUU	Cleavage	locus=Scaffold1065:1792974:1803529:-	1
miR837-3p	TEA030751.1	2	-1	1	24	114	137	AGAACAAGAACAAGAAGACGAUGA	:.:: :.::::::::::::::.:	UUAUGCUUUUCUUGUUCUUGUUUU	Cleavage	locus=Scaffold394:148280:149650:-	1
miR837-3p	TEA015188.1	2	-1	1	24	49	71	AGAACAAGAACAAGAAGACGAUGA	..:.: :::::::::::::::::	GUGUUG-CUUCUUGUUCUUGUUCU	Cleavage	locus=Scaffold1167:1176561:1179475:-	1
miR837-3p	TEA003496.1	2	-1	1	24	609	632	AGAACAAGAACAAGAAGACGAUGA	:: : ::::::::::::::::	UGUUCUUGUUCUUGUUCUUGUUCU	Cleavage	locus=Scaffold229:600896:606131:-	1
miR842	TEA031101.1	2	-1	1	21	627	647	UCUGAGUCAGAGCUGUCAUCC	:::::::::.:: ::::::::	GGAUGACAGUUCCGACUCAGA	Cleavage	locus=Scaffold1778:1049208:1050217:+	1
miR842	TEA025834.1	2	-1	1	21	377	397	UCUGAGUCAGAGCUGUCAUCC	: :::.:.:::.::.::::::	GCAUGGCGGCUUUGGCUCAGA	Cleavage	locus=Scaffold1250:1105893:1107200:-	1
miR845b	TEA022429.1	2	-1	1	24	699	722	CGCUCUGAUACCAAGUUGUAAUGC	: :: :::::::::::::::::	ACUUUUCAACUUGGUAUCAGAGCU	Cleavage	locus=Scaffold16400:69266:80793:-	1
miR845c	TEA024269.1	2	-1	1	24	334	357	AGGCUCUGAUACCAAGUUGUGACG	: :.::::::::::::.::::: :	CAUUACAACUUGGUAUUAGAGCAU	Cleavage	locus=Scaffold1872:151861:159180:-	1
miR845c	TEA012483.1	2	-1	1	24	82	105	AGGCUCUGAUACCAAGUUGUGACG	: :. :::.::::::::::::: :	CUUUUCAAUUUGGUAUCAGAGCAU	Cleavage	locus=Scaffold2733:603815:617606:+	1
miR845c	TEA012471.1	2	-1	1	24	15	38	UUAGGCUCUGAUACCAAGUUGUGA	:. :::.:::::::::::::.:..	UUUCAAUUUGGUAUCAGAGCUUGG	Cleavage	locus=Scaffold56:752506:759240:+	1
miR845c	TEA028252.1	2	-1	1	24	209	232	UUAGGCUCUGAUACCAAGUUGUGA	:. .::.:::::::::::::.:..	UUCUAAUUUGGUAUCAGAGCUUGG	Cleavage	locus=Scaffold1199:916148:919417:-	1
miR854a	TEA021024.1	2	-1	1	21	124	144	GGAGGAGGAUAUGGAGGAGGA	:::::.::.:::::::::::	UCCUCUUCUAUAUCCUCCUCA	Cleavage	locus=Scaffold2986:284803:294281:-	1
miR854a	TEA019529.1	2	-1	1	21	79	99	GGAGGAGGAUAUGGAGGAGGA	::.:::::::::::: :::::	UCUUCCUCCAUAUCCACCUCC	Cleavage	locus=Scaffold60:884902:886545:-	1
miR854a	TEA005904.1	2	-1	1	21	79	99	GGAGGAGGAUAUGGAGGAGGA	::.:::::::::::: :::::	UCUUCCUCCAUAUCCACCUCC	Cleavage	locus=Scaffold372:4420619:4425347:-	1
miR854a	TEA001322.1	2	-1	1	21	21	41	GGAGGAGGAUAUGGAGGAGGA	::.::.::.::.:::::::::	UCUUCUUCUAUGUCCUCCUCC	Cleavage	locus=Scaffold1611:1872535:1875726:+	1
miR854a	TEA003611.1	2	-1	1	21	124	144	GGAGGAGGAUAUGGAGGAGGA	:::::.::.:::::::::::	UCCUCUUCUAUAUCCUCCUCA	Cleavage	locus=Scaffold4267:264753:269837:-	1
miR854a	TEA007722.1	2	-1	1	21	286	306	GGAGGAGGAUAUGGAGGAGGA	:.::::::::: :::::::.:	UUCUCCUCCAUUUCCUCCUUC	Translation	locus=Scaffold3229:72902:73663:-	1
miR854a	TEA007638.1	2	-1	1	21	480	500	GGAGGAGGAUAUGGAGGAGGA	::::.::::: :::::::::	CCCUCUUCCAUCUCCUCCUCC	Translation	locus=Scaffold1775:1116321:1121481:-	1
miR854a	TEA019596.1	2	-1	1	21	25	45	GGAGGAGGAUAUGGAGGAGGA	.:::::::::::.: :::::	CUCUCCUCCAUAUUCACCUCC	Cleavage	locus=Scaffold985:1085203:1102278:+	1
miR854a	TEA028361.1	2	-1	1	21	382	402	GGAGGAGGAUAUGGAGGAGGA	.:::.:::: ::::::::::	GUCUCUUCCAAAUCCUCCUCC	Translation	locus=Scaffold856:167927:171578:-	1
miR854a	TEA022890.1	2	-1	1	21	565	585	GGAGGAGGAUAUGGAGGAGGA	::::::::.:.:::::::	AUGUCCUCCAUGUUCUCCUCC	Cleavage	locus=Scaffold757:1309571:1315260:-	1
miR854a	TEA026299.1	2	-1	1	21	864	884	GGAGGAGGAUAUGGAGGAGGA	.:::::::::: :::::::	AAUUCCUCCAUAUGCUCCUCC	Cleavage	locus=Scaffold1492:930266:944825:-	1
miR854a	TEA010383.1	2	-1	1	21	315	335	GGAGGAGGAUAUGGAGGAGGA	.:::::::::: :::::::	AAUUCCUCCAUAUGCUCCUCC	Cleavage	locus=Scaffold3482:202168:208083:-	1
miR857	TEA024286.1	2	-1	1	21	206	226	UUUGUUUGGUUGAAGGUAUAU	:: ::::.::::::::::.	CAAUUCCUUUAACCAAACAAG	Cleavage	locus=Scaffold3136:134298:138881:+	1
miR857	TEA006719.1	2	-1	1	21	590	610	UUUGUUUGGUUGAAGGUAUAU	:: ::::.::::::::::.	CAAUUCCUUUAACCAAACAAG	Cleavage	locus=Scaffold3810:258981:267756:+	1
miR865-5p	TEA018921.1	2	-1	1	21	148	168	UGAAAUUGGAUCUAGUUGAAG	::::::::: .::::::::	AGUCAACUAGAGUCAAUUUCA	Translation	locus=Scaffold89:1362010:1365922:-	1
miR8691	TEA023792.1	2	-1	1	21	2260	2280	AGAUGAAUGAGAAAGAAGCAA	::::: ::::.:::.::::	GGGCUUCAUUCUUAUUUAUCU	Cleavage	locus=Scaffold349:2806140:2815567:-	1
miR8691	TEA003221.1	2	-1	1	22	31	52	CAGAUAUGAGAAAGGAUAGCAG	:: ::.::: ::::::::::::	CUUCUGUCCAUUCUCAUAUCUG	Cleavage	locus=Scaffold2076:462793:469483:-	1
miR8692	TEA014990.1	2	-1	1	24	172	195	AGAACAGGUGGCGCUGACGUGACG	:: ::: :::::::::::::	ACCAACUUCAUCGCCACCUGUUCU	Cleavage	locus=Scaffold5359:103682:109517:-	1
miR8695	TEA017777.1	2	-1	1	22	760	781	AGGAUGCUGAAAAGAAUGGUGA	:.::.::::::::::::::.:	UUACUAUUCUUUUCAGCAUUCC	Cleavage	locus=Scaffold546:2109895:2131633:-	1
miR8743b	TEA006810.1	2	-1	1	24	192	215	UUUGGAAGUAUGUAAAAUGUGUAU	.::::::::::::::.::.	UUUGGCAUUUUACAUACUUUCAGC	Cleavage	locus=Scaffold7774:744236:749724:-	1
miR8743b	TEA022425.1	2	-1	1	24	431	454	UUUGGAAGUAUGUAAAAUGUGUAU	:::::: :::::::.::::	CAAGCCAUUUUCCAUACUUUCAAA	Cleavage	locus=Scaffold16400:198663:220836:-	1
miR8762d	TEA008617.1	2	-1	1	22	135	156	UGUAACUUUGAUGAUGUGGCUU	.::::::::::::::.::	CACAUACAUCAUCAAAGUUGCA	Cleavage	locus=Scaffold347:214214:214609:+	1
miR8762d	TEA011890.1	2	-1	1	22	246	267	UGUAACUUUGAUGAUGUGGCUU	.::::::::::::::.::	CACGUACAUCAUCAAAGUUGCA	Cleavage	locus=Scaffold7115:272268:278400:+	1
miR8762d	TEA008617.1	2	-1	1	22	136	157	UUGUAACUUUGAUGAUGUGGCU	.::::::::::::::.::	ACAUACAUCAUCAAAGUUGCAU	Cleavage	locus=Scaffold347:214214:214609:+	1
miR8762d	TEA011890.1	2	-1	1	22	247	268	UUGUAACUUUGAUGAUGUGGCU	.::::::::::::::.::	ACGUACAUCAUCAAAGUUGCAU	Cleavage	locus=Scaffold7115:272268:278400:+	1
miR8766	TEA010048.1	2	-1	1	21	432	452	UUUUGUGGAAUAGAAAGUCGU	:.:::::::::::::.::	CGAAUUUUCUAUUCCACAGAA	Cleavage	locus=Scaffold3847:345369:351889:-	1
miR8770	TEA028925.1	2	-1	1	22	28	49	UGAAGGUGGAAGAAAUGGCAAU	:: :::::::::.:::.::::	AUACCCAUUUCUUUCACUUUCA	Cleavage	locus=Scaffold3816:243463:244788:+	1
miR8777	TEA014993.1	2	-1	1	21	518	538	UUUCCAAUGAAGAAGAUGACG	: :::::::::::.: :::::	CUUCAUCUUCUUCGUGGGAAA	Cleavage	locus=Scaffold5359:160430:161047:+	1
miR8777	TEA008281.1	2	-1	1	21	142	162	UUUCCAAUGAAGAAGAUGACG	::::::::::::: ::.::	UCUCAUCUUCUUCAUCGGGAA	Cleavage	locus=Scaffold2348:168154:178469:+	1
miR8786a	TEA017891.1	2	-1	1	24	1308	1331	UUUGAAGUGAUGUGGUAGAAAGAU	:: :..:::::::::::::	GAACAUCAAUUACAUCACUUCAAA	Cleavage	locus=Scaffold2251:447864:457217:-	1
miR9475-3p	TEA023892.1	2	-1	1	24	2363	2386	CAUACAUGUAGAGAUCGUAAUAUU	: ::.:::.:.:::::::.::	GGAACUAUGAUUUUUACAUGUGUG	Cleavage	locus=Scaffold366:437896:443681:+	1
miR9496	TEA004140.1	2	-1	1	22	2404	2425	CUGGUUGGGAUAGAAUGGGGCC	: :: :::::::.::::.:::	CGGCCAAUUCUAUUCCAAUCAG	Cleavage	locus=Scaffold1850:253689:289405:+	1
miR9556-5p	TEA032826.1	2	-1	1	21	343	363	AUCAAUGGUGAUUGUAGGUUC	:..::::.::::::.:::::	CAGUCUACGAUCACCGUUGAU	Cleavage	locus=Scaffold1196:275546:278982:+	1
miR9556-5p	TEA007902.1	2	-1	1	21	577	597	AUCAAUGGUGAUUGUAGGUUC	::::. .::::::::::::	CUACCUGGGAUCACCAUUGAU	Cleavage	locus=Scaffold4362:518658:522062:-	1
miR9563b-3p	TEA026834.1	2	-1	1	24	47	70	AGAGAUUGAAGAGAUGAUUGUUAC	.:..::::::::::::::.::	UCGAUGAUCAUCUCUUCAAUUUCG	Cleavage	locus=Scaffold874:372595:387087:-	1
miR9563b-3p	TEA026846.1	2	-1	1	24	65	88	AGAGAUUGAAGAGAUGAUUGUUAC	.:..::::::::::::::.::	UCGAUGAUCAUCUCUUCAAUUUCG	Cleavage	locus=Scaffold874:626136:642573:-	1
miR9563b-3p	TEA000096.1	2	-1	1	24	273	296	AGAGAUUGAAGAGAUGAUUGUUAC	:: :: :: :::::::::::::	UGAAGAAACAGCUCUUCAAUCUCU	Cleavage	locus=Scaffold3930:134579:137501:+	1
miR9563b-3p	TEA002388.1	2	-1	1	24	276	299	AGAGAUUGAAGAGAUGAUUGUUAC	:: :: :: :::::::::::::	UGAAGAAACAGCUCUUCAAUCUCU	Cleavage	locus=Scaffold7172:518786:523304:-	1
miR9563b-3p	TEA002393.1	2	-1	1	24	726	749	AGAGAUUGAAGAGAUGAUUGUUAC	:: :: :: :::::::::::::	UGAAGAAACAGCUCUUCAAUCUCU	Cleavage	locus=Scaffold7172:459594:469556:-	1
miR9563b-3p	TEA001949.1	2	-1	1	24	1242	1265	AGAGAUUGAAGAGAUGAUUGUUAC	::::::.::::::.:.:.:	GAGUAAAUCAUUUCUUCAGUUUUU	Cleavage	locus=Scaffold13376:179651:187566:+	1
miR9563b-3p	TEA002221.1	2	-1	1	24	1242	1265	AGAGAUUGAAGAGAUGAUUGUUAC	::::::.::::::.:.:.:	GAGUAAAUCAUUUCUUCAGUUUUU	Cleavage	locus=Scaffold3767:115987:131294:-	1
miR9667-5p	TEA003615.1	2	-1	1	21	1003	1023	CAAUAAGGCAAACAAGAAUGU	.:::: ::::::::.::.:::	GCAUUGUUGUUUGCUUUGUUG	Cleavage	locus=Scaffold7475:257565:263674:+	1
novel_mir_100	TEA032915.1	0	-1	1	22	468	489	AGAGGAGGAGGAGGAGGAGGAG	::::::::::::::::::::::	CUCCUCCUCCUCCUCCUCCUCU	Cleavage	locus=Scaffold1598:602150:622371:+	1
novel_mir_100	TEA023789.1	0	-1	1	22	25	46	AGAGGAGGAGGAGGAGGAGGAG	::::::::::::::::::::::	CUCCUCCUCCUCCUCCUCCUCU	Cleavage	locus=Scaffold349:3102331:3106786:+	1
novel_mir_100	TEA003588.1	0	-1	1	22	218	239	AGAGGAGGAGGAGGAGGAGGAG	::::::::::::::::::::::	CUCCUCCUCCUCCUCCUCCUCU	Cleavage	locus=Scaffold2924:1124442:1126259:-	1
novel_mir_100	TEA016264.1	0	-1	1	22	108	129	AGAGGAGGAGGAGGAGGAGGAG	::::::::::::::::::::::	CUCCUCCUCCUCCUCCUCCUCU	Cleavage	locus=Scaffold435:2767522:2771029:+	1
novel_mir_100	TEA024415.1	0	-1	1	22	638	659	AGAGGAGGAGGAGGAGGAGGAG	::::::::::::::::::::::	CUCCUCCUCCUCCUCCUCCUCU	Cleavage	locus=Scaffold706:1247450:1260167:-	1
novel_mir_100	TEA026408.1	0	-1	1	22	285	306	AGAGGAGGAGGAGGAGGAGGAG	::::::::::::::::::::::	CUCCUCCUCCUCCUCCUCCUCU	Cleavage	locus=Scaffold535:112244:123198:+	9
novel_mir_100	TEA005025.1	0	-1	1	22	243	264	AGAGGAGGAGGAGGAGGAGGAG	::::::::::::::::::::::	CUCCUCCUCCUCCUCCUCCUCU	Cleavage	locus=Scaffold5:1918853:1921576:+	1
novel_mir_100	TEA013692.1	0	-1	1	22	398	419	AGAGGAGGAGGAGGAGGAGGAG	::::::::::::::::::::::	CUCCUCCUCCUCCUCCUCCUCU	Cleavage	locus=Scaffold2546:579718:594798:-	1
novel_mir_100	TEA006966.1	0	-1	1	22	1055	1076	AGAGGAGGAGGAGGAGGAGGAG	::::::::::::::::::::::	CUCCUCCUCCUCCUCCUCCUCU	Cleavage	locus=Scaffold2078:236185:240142:+	1
novel_mir_100	TEA008223.1	0	-1	1	22	331	352	AGAGGAGGAGGAGGAGGAGGAG	.:::::::::::::::::::::	UUCCUCCUCCUCCUCCUCCUCU	Cleavage	locus=Scaffold14032:197100:201698:+	1
novel_mir_100	TEA014390.1	0	-1	1	22	992	1013	AGAGGAGGAGGAGGAGGAGGAG	::::::::::::::::::::::	CUCCUCCUCCUCCUCCUCCUCU	Cleavage	locus=Scaffold4972:95643:98202:+	1
novel_mir_100	TEA012803.1	0	-1	1	22	38	59	AGAGGAGGAGGAGGAGGAGGAG	::::::::::::::::::::::	CUCCUCCUCCUCCUCCUCCUCU	Cleavage	locus=Scaffold262:1511598:1518640:-	1
novel_mir_100	TEA026014.1	0	-1	1	22	99	120	AGAGGAGGAGGAGGAGGAGGAG	::::::::::::::::::::::	CUCCUCCUCCUCCUCCUCCUCU	Cleavage	locus=Scaffold2555:1177201:1184160:+	1
novel_mir_100	TEA010058.1	0	-1	1	22	462	483	AGAGGAGGAGGAGGAGGAGGAG	::::::::::::::::::::::	CUCCUCCUCCUCCUCCUCCUCU	Cleavage	locus=Scaffold1989:2697160:2698092:-	1
novel_mir_100	TEA007234.1	0	-1	1	22	738	759	AGAGGAGGAGGAGGAGGAGGAG	::::::::::::::::::::::	CUCCUCCUCCUCCUCCUCCUCU	Cleavage	locus=Scaffold3038:650520:655284:-	2
novel_mir_100	TEA024987.1	0	-1	1	22	101	122	AGAGGAGGAGGAGGAGGAGGAG	::::::::::::::::::::::	CUCCUCCUCCUCCUCCUCCUCU	Cleavage	locus=Scaffold492:2461418:2470107:+	2
novel_mir_100	TEA031059.1	0	-1	1	22	48	69	AGAGGAGGAGGAGGAGGAGGAG	::::::::::::::::::::::	CUCCUCCUCCUCCUCCUCCUCU	Cleavage	locus=Scaffold1571:1575552:1576268:-	1
novel_mir_100	TEA011955.1	0	-1	1	22	210	231	AGAGGAGGAGGAGGAGGAGGAG	.:::::::::::::::::::::	UUCCUCCUCCUCCUCCUCCUCU	Cleavage	locus=Scaffold4229:1113542:1124213:-	1
novel_mir_100	TEA002879.1	0	-1	1	22	1043	1064	AGAGGAGGAGGAGGAGGAGGAG	::.:::::::::::::::::::	CUUCUCCUCCUCCUCCUCCUCU	Cleavage	locus=Scaffold2806:913706:929938:-	1
novel_mir_100	TEA028950.1	0	-1	1	22	135	156	AGAGGAGGAGGAGGAGGAGGAG	::::::::::::::::::::::	CUCCUCCUCCUCCUCCUCCUCU	Cleavage	locus=Scaffold3581:339512:339988:-	1
novel_mir_100	TEA006319.1	0	-1	1	22	246	267	AGAGGAGGAGGAGGAGGAGGAG	:::::::::::::::::::::	GUCCUCCUCCUCCUCCUCCUCU	Cleavage	locus=Scaffold2905:735571:743240:+	1
novel_mir_100	TEA028142.1	0	-1	1	22	54	75	AGAGGAGGAGGAGGAGGAGGAG	.:::::::::::::::::::::	UUCCUCCUCCUCCUCCUCCUCU	Cleavage	locus=Scaffold2150:111120:120599:-	1
novel_mir_100	TEA008647.1	0	-1	1	22	3391	3412	AGAGGAGGAGGAGGAGGAGGAG	::::::::::::::::::::	AACCUCCUCCUCCUCCUCCUCU	Cleavage	locus=Scaffold217:20822:32935:-	1
novel_mir_100	TEA006469.1	0	-1	1	22	198	219	AGAGGAGGAGGAGGAGGAGGAG	: ::::::::::::::::::::	CCCCUCCUCCUCCUCCUCCUCU	Cleavage	locus=Scaffold3198:957123:988975:+	1
novel_mir_100	TEA024090.1	0	-1	1	22	1987	2008	AGAGGAGGAGGAGGAGGAGGAG	::::::::::::::::::::	AACCUCCUCCUCCUCCUCCUCU	Cleavage	locus=Scaffold1689:802991:815792:-	1
novel_mir_100	TEA002526.1	0	-1	1	22	40	61	AGAGGAGGAGGAGGAGGAGGAG	: ::::::::::::::::::::	CCCCUCCUCCUCCUCCUCCUCU	Cleavage	locus=Scaffold1379:756280:757188:-	1
novel_mir_101	TEA018792.1	0	-1	1	21	1894	1914	UUGUGUUACGAGAUCGUCUGU	:::::::::::::::::::::	ACAGACGAUCUCGUAACACAA	Cleavage	locus=Scaffold875:219235:228097:-	1
novel_mir_109	TEA032504.1	0	-1	1	21	168	188	UGAGUGACAGGAAACGGGCGG	:::::::::::::::::::::	CCGCCCGUUUCCUGUCACUCA	Cleavage	locus=Scaffold892:955136:959293:+	1
novel_mir_123	TEA009957.1	0	-1	1	22	563	584	GAGGGGAAGAGGGAAUGGAGAG	::::::::::::::::::::::	CUCUCCAUUCCCUCUUCCCCUC	Cleavage	locus=Scaffold3123:141400:153854:-	1
novel_mir_14	TEA018001.1	0	-1	1	20	226	245	GAGAGGGAGGGAGAGAGAGA	::::::::::::::::::::	UCUCUCUCUCCCUCCCUCUC	Cleavage	locus=Scaffold5273:595105:607249:-	1
novel_mir_143	TEA028780.1	0	-1	1	21	120	140	AGAGGAGAGGAGAGGAGAGGA	:::::::::::::::::::::	UCCUCUCCUCUCCUCUCCUCU	Cleavage	locus=Scaffold674:644716:646735:+	1
novel_mir_143	TEA020913.1	0	-1	1	21	145	165	AGAGGAGAGGAGAGGAGAGGA	:::::::::::::::::::::	UCCUCUCCUCUCCUCUCCUCU	Cleavage	locus=Scaffold2112:4179714:4181864:-	1
novel_mir_143	TEA024228.1	0	-1	1	21	60	80	AGAGGAGAGGAGAGGAGAGGA	:::::::::::::::::::::	UCCUCUCCUCUCCUCUCCUCU	Cleavage	locus=Scaffold4554:406173:407433:+	1
novel_mir_143	TEA009872.1	0	-1	1	21	681	701	AGAGGAGAGGAGAGGAGAGGA	:.:::::::::::::::::::	UUCUCUCCUCUCCUCUCCUCU	Cleavage	locus=Scaffold2102:1035869:1058903:+	1
novel_mir_143	TEA010416.1	0	-1	1	21	1349	1369	AGAGGAGAGGAGAGGAGAGGA	.:::::::::::::::::::	CUCUCUCCUCUCCUCUCCUCU	Cleavage	locus=Scaffold1411:1033864:1048682:-	1
novel_mir_143	TEA031586.1	0	-1	1	21	172	192	AGAGGAGAGGAGAGGAGAGGA	.:::::::::::::::::::	CUCUCUCCUCUCCUCUCCUCU	Cleavage	locus=Scaffold2980:874286:886334:+	1
novel_mir_149	TEA018001.1	0	-1	1	22	224	245	GAGAGGGAGGGAGAGAGAGAGA	:::::::::::::::::::::	ACUCUCUCUCUCCCUCCCUCUC	Cleavage	locus=Scaffold5273:595105:607249:-	1
novel_mir_153	TEA006319.1	0	-1	1	21	248	268	CAGAGGAGGAGGAGGAGGAGG	:::::::::::::::::::::	CCUCCUCCUCCUCCUCCUCUG	Cleavage	locus=Scaffold2905:735571:743240:+	1
novel_mir_153	TEA014390.1	0	-1	1	21	994	1014	CAGAGGAGGAGGAGGAGGAGG	:::::::::::::::::::::	CCUCCUCCUCCUCCUCCUCUG	Cleavage	locus=Scaffold4972:95643:98202:+	1
novel_mir_153	TEA022482.1	0	-1	1	21	20	40	CAGAGGAGGAGGAGGAGGAGG	.::::::::::::::::::::	UCUCCUCCUCCUCCUCCUCUG	Cleavage	locus=Scaffold878:385245:393069:+	1
novel_mir_153	TEA028010.1	0	-1	1	21	21	41	CAGAGGAGGAGGAGGAGGAGG	::::::::::::::::::::	GCUCCUCCUCCUCCUCCUCUG	Cleavage	locus=Scaffold5800:180244:225658:+	1
novel_mir_153	TEA007680.1	0	-1	1	21	365	385	CAGAGGAGGAGGAGGAGGAGG	:::::::::::::::::::	AAUCCUCCUCCUCCUCCUCUG	Cleavage	locus=Scaffold560:870974:874039:+	1
novel_mir_153	TEA010395.1	0	-1	1	21	95	115	CAGAGGAGGAGGAGGAGGAGG	.:::::::::::::::::::	GUUCCUCCUCCUCCUCCUCUG	Cleavage	locus=Scaffold3482:1053496:1054131:+	1
novel_mir_167	TEA018001.1	0	-1	1	21	225	245	GAGAGGGAGGGAGAGAGAGAG	:::::::::::::::::::::	CUCUCUCUCUCCCUCCCUCUC	Cleavage	locus=Scaffold5273:595105:607249:-	1
novel_mir_18	TEA004684.1	0	-1	1	22	668	689	CUUGCAAUUGUGGAUUUAGGGA	::::::::::::::::::::::	UCCCUAAAUCCACAAUUGCAAG	Cleavage	locus=Scaffold1520:1156930:1157835:+	1
novel_mir_183	TEA023338.1	0	-1	1	20	630	649	AAGGUUCUGAAAAGCGGUUG	::::::::::::::::::::	CAACCGCUUUUCAGAACCUU	Cleavage	locus=Scaffold2074:585395:587647:+	1
novel_mir_22	TEA011640.1	0	-1	1	21	2406	2426	GGUGGAGGUGGAGGUGGAGGU	:::::::::::::::::::::	ACCUCCACCUCCACCUCCACC	Cleavage	locus=Scaffold3537:816179:838164:-	3
novel_mir_22	TEA026329.1	0	-1	1	21	2103	2123	GGUGGAGGUGGAGGUGGAGGU	:::::::::::::::::::::	ACCUCCACCUCCACCUCCACC	Cleavage	locus=Scaffold1492:114356:160100:-	1
novel_mir_22	TEA019197.1	0	-1	1	21	534	554	GGUGGAGGUGGAGGUGGAGGU	:::::::::::::::::::::	ACCUCCACCUCCACCUCCACC	Cleavage	locus=Scaffold1296:1479902:1482531:+	1
novel_mir_22	TEA027853.1	0	-1	1	21	505	525	GGUGGAGGUGGAGGUGGAGGU	:::::::::::::::::::::	ACCUCCACCUCCACCUCCACC	Cleavage	locus=Scaffold2301:863184:867229:-	1
novel_mir_22	TEA028275.1	0	-1	1	21	91	111	GGUGGAGGUGGAGGUGGAGGU	:::::::::::::::::::::	ACCUCCACCUCCACCUCCACC	Cleavage	locus=Scaffold1199:791192:798504:-	1
novel_mir_22	TEA026410.1	0	-1	1	21	14	34	GGUGGAGGUGGAGGUGGAGGU	:::::::::::::::::::::	ACCUCCACCUCCACCUCCACC	Cleavage	locus=Scaffold535:655209:667450:+	1
novel_mir_22	TEA024391.1	0	-1	1	21	166	186	GGUGGAGGUGGAGGUGGAGGU	:::::::::::::::::::::	ACCUCCACCUCCACCUCCACC	Cleavage	locus=Scaffold2250:392633:395248:-	2
novel_mir_22	TEA017441.1	0	-1	1	21	1002	1022	GGUGGAGGUGGAGGUGGAGGU	:::::::::::::::::::::	ACCUCCACCUCCACCUCCACC	Cleavage	locus=Scaffold6167:346205:348161:-	1
novel_mir_22	TEA002585.1	0	-1	1	21	63	83	GGUGGAGGUGGAGGUGGAGGU	:::::::::::::::::::::	ACCUCCACCUCCACCUCCACC	Cleavage	locus=Scaffold1894:1096000:1108414:-	1
novel_mir_22	TEA029241.1	0	-1	1	21	70	90	GGUGGAGGUGGAGGUGGAGGU	:::::::::::::::::::::	ACCUCCACCUCCACCUCCACC	Cleavage	locus=Scaffold47:1268077:1268961:+	2
novel_mir_22	TEA031402.1	0	-1	1	21	142	162	GGUGGAGGUGGAGGUGGAGGU	:::::::::::::::::::::	ACCUCCACCUCCACCUCCACC	Cleavage	locus=Scaffold1937:468249:468893:-	1
novel_mir_22	TEA017743.1	0	-1	1	21	114	134	GGUGGAGGUGGAGGUGGAGGU	:::::::::::::::::::::	ACCUCCACCUCCACCUCCACC	Cleavage	locus=Scaffold7312:389960:390397:-	2
novel_mir_22	TEA008293.1	0	-1	1	21	117	137	GGUGGAGGUGGAGGUGGAGGU	:::::::::::::::::::::	ACCUCCACCUCCACCUCCACC	Cleavage	locus=Scaffold811:104204:104617:-	2
novel_mir_22	TEA002230.1	0	-1	1	21	90	110	GGUGGAGGUGGAGGUGGAGGU	:::::::::::::::::::::	ACCUCCACCUCCACCUCCACC	Cleavage	locus=Scaffold1983:2021704:2022114:-	1
novel_mir_22	TEA017599.1	0	-1	1	21	207	227	GGUGGAGGUGGAGGUGGAGGU	:.:::::::::::::::::::	AUCUCCACCUCCACCUCCACC	Cleavage	locus=Scaffold1839:853865:855360:-	1
novel_mir_22	TEA016345.1	0	-1	1	21	484	504	GGUGGAGGUGGAGGUGGAGGU	.::::::::::::::::::::	GCCUCCACCUCCACCUCCACC	Cleavage	locus=Scaffold2459:771526:773526:+	2
novel_mir_22	TEA005052.1	0	-1	1	21	1214	1234	GGUGGAGGUGGAGGUGGAGGU	::::::::::::::::::::	UCCUCCACCUCCACCUCCACC	Cleavage	locus=Scaffold5:2241550:2279815:+	1
novel_mir_22	TEA026203.1	0	-1	1	21	552	572	GGUGGAGGUGGAGGUGGAGGU	::::::::::::::::::::	UCCUCCACCUCCACCUCCACC	Cleavage	locus=Scaffold3907:338675:347374:-	1
novel_mir_22	TEA031301.1	0	-1	1	21	158	178	GGUGGAGGUGGAGGUGGAGGU	.::::::::::::::::::::	GCCUCCACCUCCACCUCCACC	Cleavage	locus=Scaffold640:282737:285871:-	2
novel_mir_23	TEA023338.1	0	-1	1	21	629	649	AAGGUUCUGAAAAGCGGUUGC	:::::::::::::::::::::	GCAACCGCUUUUCAGAACCUU	Cleavage	locus=Scaffold2074:585395:587647:+	1
novel_mir_37	TEA028311.1	0	-1	1	21	57	77	AAGGAAGAAGAAGAAGAAGAA	:::::::::::::::::::::	UUCUUCUUCUUCUUCUUCCUU	Cleavage	locus=Scaffold2214:854297:876994:+	1
novel_mir_37	TEA015484.1	0	-1	1	21	1406	1426	AAGGAAGAAGAAGAAGAAGAA	:::::::::::::::::::::	UUCUUCUUCUUCUUCUUCCUU	Cleavage	locus=Scaffold2952:207563:213027:-	1
novel_mir_37	TEA003836.1	0	-1	1	21	65	85	AAGGAAGAAGAAGAAGAAGAA	:::::::::::::::::::::	UUCUUCUUCUUCUUCUUCCUU	Cleavage	locus=Scaffold324:641801:648793:+	1
novel_mir_37	TEA018811.1	0	-1	1	21	482	502	AAGGAAGAAGAAGAAGAAGAA	:::::::::::::::::::::	UUCUUCUUCUUCUUCUUCCUU	Cleavage	locus=Scaffold875:1654675:1657234:+	1
novel_mir_37	TEA005168.1	0	-1	1	21	132	152	AAGGAAGAAGAAGAAGAAGAA	:::::::::::::::::::::	UUCUUCUUCUUCUUCUUCCUU	Cleavage	locus=Scaffold2625:316035:317757:+	1
novel_mir_37	TEA015037.1	0	-1	1	21	363	383	AAGGAAGAAGAAGAAGAAGAA	:::::::::::::::::::::	UUCUUCUUCUUCUUCUUCCUU	Cleavage	locus=Scaffold95:1025314:1030564:+	1
novel_mir_37	TEA026224.1	0	-1	1	21	1607	1627	AAGGAAGAAGAAGAAGAAGAA	::::::::::::::::::::	AUCUUCUUCUUCUUCUUCCUU	Cleavage	locus=Scaffold3992:252275:271218:-	1
novel_mir_37	TEA027443.1	0	-1	1	21	1255	1275	AAGGAAGAAGAAGAAGAAGAA	::::::::::::::::::::	CUCUUCUUCUUCUUCUUCCUU	Cleavage	locus=Scaffold4311:1201493:1205629:+	2
novel_mir_58	TEA019993.1	0	-1	1	21	232	252	CAGAGGAGGGUUUUGGUCUUU	:::::::::::::::::::::	AAAGACCAAAACCCUCCUCUG	Cleavage	locus=Scaffold3285:135745:144621:+	1
novel_mir_72	TEA008223.1	0	-1	1	21	333	353	AAGAGGAGGAGGAGGAGGAGG	:::::::::::::::::::::	CCUCCUCCUCCUCCUCCUCUU	Cleavage	locus=Scaffold14032:197100:201698:+	1
novel_mir_72	TEA023789.1	0	-1	1	21	27	47	AAGAGGAGGAGGAGGAGGAGG	:::::::::::::::::::::	CCUCCUCCUCCUCCUCCUCUU	Cleavage	locus=Scaffold349:3102331:3106786:+	1
novel_mir_72	TEA024415.1	0	-1	1	21	640	660	AAGAGGAGGAGGAGGAGGAGG	:::::::::::::::::::::	CCUCCUCCUCCUCCUCCUCUU	Cleavage	locus=Scaffold706:1247450:1260167:-	1
novel_mir_72	TEA013692.1	0	-1	1	21	400	420	AAGAGGAGGAGGAGGAGGAGG	:::::::::::::::::::::	CCUCCUCCUCCUCCUCCUCUU	Cleavage	locus=Scaffold2546:579718:594798:-	1
novel_mir_72	TEA006966.1	0	-1	1	21	1057	1077	AAGAGGAGGAGGAGGAGGAGG	:::::::::::::::::::::	CCUCCUCCUCCUCCUCCUCUU	Cleavage	locus=Scaffold2078:236185:240142:+	1
novel_mir_72	TEA026014.1	0	-1	1	21	101	121	AAGAGGAGGAGGAGGAGGAGG	:::::::::::::::::::::	CCUCCUCCUCCUCCUCCUCUU	Cleavage	locus=Scaffold2555:1177201:1184160:+	1
novel_mir_72	TEA007234.1	0	-1	1	21	740	760	AAGAGGAGGAGGAGGAGGAGG	:::::::::::::::::::::	CCUCCUCCUCCUCCUCCUCUU	Cleavage	locus=Scaffold3038:650520:655284:-	2
novel_mir_72	TEA024987.1	0	-1	1	21	103	123	AAGAGGAGGAGGAGGAGGAGG	:::::::::::::::::::::	CCUCCUCCUCCUCCUCCUCUU	Cleavage	locus=Scaffold492:2461418:2470107:+	1
novel_mir_72	TEA031059.1	0	-1	1	21	50	70	AAGAGGAGGAGGAGGAGGAGG	:::::::::::::::::::::	CCUCCUCCUCCUCCUCCUCUU	Cleavage	locus=Scaffold1571:1575552:1576268:-	1
novel_mir_72	TEA008696.1	0	-1	1	21	93	113	AAGAGGAGGAGGAGGAGGAGG	::::::::::::::::::::	GCUCCUCCUCCUCCUCCUCUU	Cleavage	locus=Scaffold2360:820392:840698:+	1
novel_mir_72	TEA002879.1	0	-1	1	21	1045	1065	AAGAGGAGGAGGAGGAGGAGG	.::::::::::::::::::::	UCUCCUCCUCCUCCUCCUCUU	Cleavage	locus=Scaffold2806:913706:929938:-	1
novel_mir_73	TEA002660.1	0	-1	1	21	754	774	UGAGACUCCCUGAUUUUGGCC	:::::::::::::::::::::	GGCCAAAAUCAGGGAGUCUCA	Cleavage	locus=Scaffold2552:350958:355483:+	1
novel_mir_73	TEA030934.1	0	-1	1	21	967	987	UGAGACUCCCUGAUUUUGGCC	:::::::::::::::::::::	GGCCAAAAUCAGGGAGUCUCA	Cleavage	locus=Scaffold2758:1989369:1991016:-	1
novel_mir_90	TEA032915.1	0	-1	1	23	467	489	AGAGGAGGAGGAGGAGGAGGAGG	:::::::::::::::::::::::	CCUCCUCCUCCUCCUCCUCCUCU	Cleavage	locus=Scaffold1598:602150:622371:+	1
novel_mir_90	TEA023789.1	0	-1	1	23	24	46	AGAGGAGGAGGAGGAGGAGGAGG	:::::::::::::::::::::::	CCUCCUCCUCCUCCUCCUCCUCU	Cleavage	locus=Scaffold349:3102331:3106786:+	1
novel_mir_90	TEA003588.1	0	-1	1	23	217	239	AGAGGAGGAGGAGGAGGAGGAGG	:::::::::::::::::::::::	CCUCCUCCUCCUCCUCCUCCUCU	Cleavage	locus=Scaffold2924:1124442:1126259:-	1
novel_mir_90	TEA016264.1	0	-1	1	23	107	129	AGAGGAGGAGGAGGAGGAGGAGG	:::::::::::::::::::::::	CCUCCUCCUCCUCCUCCUCCUCU	Cleavage	locus=Scaffold435:2767522:2771029:+	1
novel_mir_90	TEA024415.1	0	-1	1	23	637	659	AGAGGAGGAGGAGGAGGAGGAGG	:::::::::::::::::::::::	CCUCCUCCUCCUCCUCCUCCUCU	Cleavage	locus=Scaffold706:1247450:1260167:-	1
novel_mir_90	TEA026408.1	0	-1	1	23	284	306	AGAGGAGGAGGAGGAGGAGGAGG	:::::::::::::::::::::::	CCUCCUCCUCCUCCUCCUCCUCU	Cleavage	locus=Scaffold535:112244:123198:+	8
novel_mir_90	TEA005025.1	0	-1	1	23	242	264	AGAGGAGGAGGAGGAGGAGGAGG	:::::::::::::::::::::::	CCUCCUCCUCCUCCUCCUCCUCU	Cleavage	locus=Scaffold5:1918853:1921576:+	1
novel_mir_90	TEA013692.1	0	-1	1	23	397	419	AGAGGAGGAGGAGGAGGAGGAGG	:::::::::::::::::::::::	CCUCCUCCUCCUCCUCCUCCUCU	Cleavage	locus=Scaffold2546:579718:594798:-	1
novel_mir_90	TEA008223.1	0	-1	1	23	330	352	AGAGGAGGAGGAGGAGGAGGAGG	:.:::::::::::::::::::::	CUUCCUCCUCCUCCUCCUCCUCU	Cleavage	locus=Scaffold14032:197100:201698:+	1
novel_mir_90	TEA006966.1	0	-1	1	23	1054	1076	AGAGGAGGAGGAGGAGGAGGAGG	:::::::::::::::::::::::	CCUCCUCCUCCUCCUCCUCCUCU	Cleavage	locus=Scaffold2078:236185:240142:+	1
novel_mir_90	TEA014390.1	0	-1	1	23	991	1013	AGAGGAGGAGGAGGAGGAGGAGG	:::::::::::::::::::::::	CCUCCUCCUCCUCCUCCUCCUCU	Cleavage	locus=Scaffold4972:95643:98202:+	1
novel_mir_90	TEA026014.1	0	-1	1	23	98	120	AGAGGAGGAGGAGGAGGAGGAGG	:::::::::::::::::::::::	CCUCCUCCUCCUCCUCCUCCUCU	Cleavage	locus=Scaffold2555:1177201:1184160:+	1
novel_mir_90	TEA010058.1	0	-1	1	23	461	483	AGAGGAGGAGGAGGAGGAGGAGG	:::::::::::::::::::::::	CCUCCUCCUCCUCCUCCUCCUCU	Cleavage	locus=Scaffold1989:2697160:2698092:-	1
novel_mir_90	TEA007234.1	0	-1	1	23	737	759	AGAGGAGGAGGAGGAGGAGGAGG	:::::::::::::::::::::::	CCUCCUCCUCCUCCUCCUCCUCU	Cleavage	locus=Scaffold3038:650520:655284:-	2
novel_mir_90	TEA024987.1	0	-1	1	23	100	122	AGAGGAGGAGGAGGAGGAGGAGG	:::::::::::::::::::::::	CCUCCUCCUCCUCCUCCUCCUCU	Cleavage	locus=Scaffold492:2461418:2470107:+	2
novel_mir_90	TEA031059.1	0	-1	1	23	47	69	AGAGGAGGAGGAGGAGGAGGAGG	:::::::::::::::::::::::	CCUCCUCCUCCUCCUCCUCCUCU	Cleavage	locus=Scaffold1571:1575552:1576268:-	1
novel_mir_90	TEA011955.1	0	-1	1	23	209	231	AGAGGAGGAGGAGGAGGAGGAGG	:.:::::::::::::::::::::	CUUCCUCCUCCUCCUCCUCCUCU	Cleavage	locus=Scaffold4229:1113542:1124213:-	1
novel_mir_90	TEA012803.1	0	-1	1	23	37	59	AGAGGAGGAGGAGGAGGAGGAGG	.::::::::::::::::::::::	UCUCCUCCUCCUCCUCCUCCUCU	Cleavage	locus=Scaffold262:1511598:1518640:-	1
novel_mir_90	TEA028142.1	0	-1	1	23	53	75	AGAGGAGGAGGAGGAGGAGGAGG	:.:::::::::::::::::::::	CUUCCUCCUCCUCCUCCUCCUCU	Cleavage	locus=Scaffold2150:111120:120599:-	1
novel_mir_90	TEA002879.1	0	-1	1	23	1042	1064	AGAGGAGGAGGAGGAGGAGGAGG	.::.:::::::::::::::::::	UCUUCUCCUCCUCCUCCUCCUCU	Cleavage	locus=Scaffold2806:913706:929938:-	1
novel_mir_90	TEA028950.1	0	-1	1	23	134	156	AGAGGAGGAGGAGGAGGAGGAGG	.::::::::::::::::::::::	UCUCCUCCUCCUCCUCCUCCUCU	Cleavage	locus=Scaffold3581:339512:339988:-	1
novel_mir_90	TEA006319.1	0	-1	1	23	245	267	AGAGGAGGAGGAGGAGGAGGAGG	:::::::::::::::::::::	AGUCCUCCUCCUCCUCCUCCUCU	Cleavage	locus=Scaffold2905:735571:743240:+	1
novel_mir_90	TEA002526.1	0	-1	1	23	39	61	AGAGGAGGAGGAGGAGGAGGAGG	:: ::::::::::::::::::::	CCCCCUCCUCCUCCUCCUCCUCU	Cleavage	locus=Scaffold1379:756280:757188:-	1
novel_mir_90	TEA006469.1	0	-1	1	23	197	219	AGAGGAGGAGGAGGAGGAGGAGG	.: ::::::::::::::::::::	UCCCCUCCUCCUCCUCCUCCUCU	Cleavage	locus=Scaffold3198:957123:988975:+	1
novel_mir_90	TEA008647.1	0	-1	1	23	3390	3412	AGAGGAGGAGGAGGAGGAGGAGG	::::::::::::::::::::	CAACCUCCUCCUCCUCCUCCUCU	Cleavage	locus=Scaffold217:20822:32935:-	1
novel_mir_100	TEA033714.1	0.5	-1	1	22	3484	3505	AGAGGAGGAGGAGGAGGAGGAG	:::::::::::::::::.::::	CUCCUCCUCCUCCUCCUUCUCU	Cleavage	locus=Scaffold5220:610858:623321:+	1
novel_mir_100	TEA027871.1	0.5	-1	1	22	2618	2639	AGAGGAGGAGGAGGAGGAGGAG	:::::::::.::::::::::::	CUCCUCCUCUUCCUCCUCCUCU	Cleavage	locus=Scaffold286:402401:428629:+	1
novel_mir_100	TEA026952.1	0.5	-1	1	22	177	198	AGAGGAGGAGGAGGAGGAGGAG	::::::::::::::.:::::::	CUCCUCCUCCUCCUUCUCCUCU	Cleavage	locus=Scaffold2358:497930:500404:+	1
novel_mir_100	TEA032573.1	0.5	-1	1	22	37	58	AGAGGAGGAGGAGGAGGAGGAG	::::::::.:::::::::::::	CUCCUCCUUCUCCUCCUCCUCU	Cleavage	locus=Scaffold8:734026:737233:-	1
novel_mir_100	TEA000376.1	0.5	-1	1	22	220	241	AGAGGAGGAGGAGGAGGAGGAG	:::::::::::::::::.::::	CUCCUCCUCCUCCUCCUUCUCU	Cleavage	locus=Scaffold306:506527:515069:+	1
novel_mir_100	TEA005615.1	0.5	-1	1	22	29	50	AGAGGAGGAGGAGGAGGAGGAG	::::::::::::::::::::.:	CUCCUCCUCCUCCUCCUCCUUU	Cleavage	locus=Scaffold1048:1705212:1715042:-	1
novel_mir_100	TEA020651.1	0.5	-1	1	22	92	113	AGAGGAGGAGGAGGAGGAGGAG	::::::::::::::::::::.:	CUCCUCCUCCUCCUCCUCCUUU	Cleavage	locus=Scaffold675:1983603:1988688:-	1
novel_mir_100	TEA026687.1	0.5	-1	1	22	1473	1494	AGAGGAGGAGGAGGAGGAGGAG	::::::::::::::::::::.:	CUCCUCCUCCUCCUCCUCCUUU	Cleavage	locus=Scaffold408:527059:540485:-	1
novel_mir_100	TEA012743.1	0.5	-1	1	22	52	73	AGAGGAGGAGGAGGAGGAGGAG	:::.::::::::::::::::::	CUCUUCCUCCUCCUCCUCCUCU	Cleavage	locus=Scaffold1770:324505:326380:+	1
novel_mir_100	TEA017746.1	0.5	-1	1	22	18	39	AGAGGAGGAGGAGGAGGAGGAG	::::::::::::::::::::.:	CUCCUCCUCCUCCUCCUCCUUU	Cleavage	locus=Scaffold3591:241623:272766:+	1
novel_mir_100	TEA010160.1	0.5	-1	1	22	129	150	AGAGGAGGAGGAGGAGGAGGAG	:::::::::::::::.::::::	CUCCUCCUCCUCCUCUUCCUCU	Cleavage	locus=Scaffold17709:48822:51983:+	1
novel_mir_100	TEA029060.1	0.5	-1	1	22	99	120	AGAGGAGGAGGAGGAGGAGGAG	::.::::::::::::::::::	AUCUUCCUCCUCCUCCUCCUCU	Cleavage	locus=Scaffold1881:854906:862794:+	1
novel_mir_100	TEA012116.1	0.5	-1	1	22	392	413	AGAGGAGGAGGAGGAGGAGGAG	::::::::::::::::::::.:	CUCCUCCUCCUCCUCCUCCUUU	Cleavage	locus=Scaffold897:714914:715597:-	1
novel_mir_100	TEA002438.1	0.5	-1	1	22	143	164	AGAGGAGGAGGAGGAGGAGGAG	::.:::::::::::::::.:::	CUUCUCCUCCUCCUCCUCUUCU	Cleavage	locus=Scaffold3382:155284:157128:+	1
novel_mir_100	TEA005745.1	0.5	-1	1	22	35	56	AGAGGAGGAGGAGGAGGAGGAG	:::::::::::::::::.::::	CUCCUCCUCCUCCUCCUUCUCU	Cleavage	locus=Scaffold3668:75485:76153:+	1
novel_mir_100	TEA015713.1	0.5	-1	1	22	85	106	AGAGGAGGAGGAGGAGGAGGAG	.::::.::::::::::::::::	UUCCUUCUCCUCCUCCUCCUCU	Cleavage	locus=Scaffold3698:740730:742266:+	1
novel_mir_100	TEA010671.1	0.5	-1	1	22	386	407	AGAGGAGGAGGAGGAGGAGGAG	::::::::.::::::::::::	GUCCUCCUCUUCCUCCUCCUCU	Cleavage	locus=Scaffold714:1103194:1111363:-	1
novel_mir_100	TEA007019.1	0.5	-1	1	22	49	70	AGAGGAGGAGGAGGAGGAGGAG	:::::::::::.:::::::::	AUCCUCCUCCUCUUCCUCCUCU	Cleavage	locus=Scaffold4094:260409:263842:+	1
novel_mir_104	TEA028251.1	0.5	-1	1	22	938	959	GAGGAGGGAGGAGAGAUGGCGA	:::::::::::.:::::::	CACCCAUCUCUCCUUCCUCCUC	Cleavage	locus=Scaffold1199:887582:901506:+	1
novel_mir_105	TEA025455.1	0.5	-1	1	21	59	79	AUGCUGUGUUUGGUUGGGGGA	:::::::::::.:::::::::	UCCCCCAACCAGACACAGCAU	Cleavage	locus=Scaffold1880:1204942:1207669:+	1
novel_mir_109	TEA005572.1	0.5	-1	1	21	252	272	UGAGUGACAGGAAACGGGCGG	:::::::::::::.:::::	GAGCCCGUUUCCUGUUACUCA	Cleavage	locus=Scaffold2205:1129220:1131899:+	1
novel_mir_114	TEA012235.1	0.5	-1	1	23	71	93	AGAAGAAGAAAGAUGAGAGAAAU	:: :::::::::::::::.::::	AUCUCUCUCAUCUUUCUUUUUCU	Cleavage	locus=Scaffold26708:66321:82162:+	1
novel_mir_116	TEA012451.1	0.5	-1	1	21	57	77	UUUGGUAAAACUUUUGGUAGA	:::::.:::::::::::::::	UCUACUAAAAGUUUUACCAAA	Cleavage	locus=Scaffold2527:857185:866161:-	1
novel_mir_132	TEA012235.1	0.5	-1	1	22	72	93	AGAAGAAGAAAGAUGAGAGAAA	: :::::::::::::::.::::	UCUCUCUCAUCUUUCUUUUUCU	Cleavage	locus=Scaffold26708:66321:82162:+	1
novel_mir_134	TEA012451.1	0.5	-1	1	22	56	77	UUUGGUAAAACUUUUGGUAGAA	::::::.:::::::::::::::	UUCUACUAAAAGUUUUACCAAA	Cleavage	locus=Scaffold2527:857185:866161:-	1
novel_mir_135	TEA028976.1	0.5	-1	1	20	6696	6715	AGGGAGGGAGAGAGAGAGAA	:::::::::::::::::.::	UUCUCUCUCUCUCCCUCUCU	Cleavage	locus=Scaffold157:827611:882293:+	1
novel_mir_135	TEA000830.1	0.5	-1	1	20	147	166	AGGGAGGGAGAGAGAGAGAA	::::::::::::::::.:::	UUCUCUCUCUCUCCCUUCCU	Cleavage	locus=Scaffold3759:291476:303169:+	1
novel_mir_135	TEA009231.1	0.5	-1	1	20	1332	1351	AGGGAGGGAGAGAGAGAGAA	:::::::::::::::::.::	UUCUCUCUCUCUCCCUCUCU	Cleavage	locus=Scaffold5226:87639:98666:+	1
novel_mir_135	TEA025989.1	0.5	-1	1	20	1034	1053	AGGGAGGGAGAGAGAGAGAA	:::::::::::::.::::::	UUCUCUCUCUCUCUCUCCCU	Cleavage	locus=Scaffold143:258263:309535:-	1
novel_mir_135	TEA029460.1	0.5	-1	1	20	752	771	AGGGAGGGAGAGAGAGAGAA	:::::::::::::.::::::	UUCUCUCUCUCUCUCUCCCU	Cleavage	locus=Scaffold807:862161:881517:+	1
novel_mir_135	TEA026430.1	0.5	-1	1	20	3284	3303	AGGGAGGGAGAGAGAGAGAA	:::::::.:::::::::::	AUCUCUCUUUCUCCCUCCCU	Cleavage	locus=Scaffold201:1179460:1208670:+	1
novel_mir_135	TEA022203.1	0.5	-1	1	20	94	113	AGGGAGGGAGAGAGAGAGAA	::::::::::::::::.::	AUCUCUCUCUCUCCCUCUCU	Cleavage	locus=Scaffold382:2380628:2388257:+	1
novel_mir_135	TEA034008.1	0.5	-1	1	20	375	394	AGGGAGGGAGAGAGAGAGAA	::::::::::::.::::::	CUCUCUCUCUCUCUCUCCCU	Cleavage	locus=Scaffold1987:2162526:2168025:-	1
novel_mir_135	TEA016173.1	0.5	-1	1	20	58	77	AGGGAGGGAGAGAGAGAGAA	::::::::::::.::::::	CUCUCUCUCUCUCUCUCCCU	Cleavage	locus=Scaffold411:5322099:5326706:-	1
novel_mir_135	TEA024182.1	0.5	-1	1	20	92	111	AGGGAGGGAGAGAGAGAGAA	::::::::::::::::.::	CUCUCUCUCUCUCCCUCUCU	Cleavage	locus=Scaffold6604:75305:75667:-	1
novel_mir_14	TEA024619.1	0.5	-1	1	20	106	125	GAGAGGGAGGGAGAGAGAGA	::::::::::.:::::::::	UCUCUCUCUCUCUCCCUCUC	Cleavage	locus=Scaffold7674:174473:188303:-	2
novel_mir_14	TEA022203.1	0.5	-1	1	20	97	116	GAGAGGGAGGGAGAGAGAGA	::::::::::::::.:::::	UCUCUCUCUCCCUCUCUCUC	Cleavage	locus=Scaffold382:2380628:2388257:+	1
novel_mir_14	TEA034008.1	0.5	-1	1	20	378	397	GAGAGGGAGGGAGAGAGAGA	::::::::::.:::::::::	UCUCUCUCUCUCUCCCUCUC	Cleavage	locus=Scaffold1987:2162526:2168025:-	1
novel_mir_14	TEA029460.1	0.5	-1	1	20	755	774	GAGAGGGAGGGAGAGAGAGA	::::::::::.:::::::::	UCUCUCUCUCUCUCCCUCUC	Cleavage	locus=Scaffold807:862161:881517:+	1
novel_mir_14	TEA011752.1	0.5	-1	1	20	1372	1391	GAGAGGGAGGGAGAGAGAGA	::::::::::.:::::::::	UCUCUCUCUCUCUCCCUCUC	Cleavage	locus=Scaffold13025:5498:10800:-	1
novel_mir_14	TEA016173.1	0.5	-1	1	20	61	80	GAGAGGGAGGGAGAGAGAGA	::::::::::.:::::::::	UCUCUCUCUCUCUCCCUCUC	Cleavage	locus=Scaffold411:5322099:5326706:-	1
novel_mir_14	TEA029172.1	0.5	-1	1	20	158	177	GAGAGGGAGGGAGAGAGAGA	::::::::::.:::::::::	UCUCUCUCUCUCUCCCUCUC	Cleavage	locus=Scaffold1451:318051:320549:-	1
novel_mir_14	TEA024182.1	0.5	-1	1	20	91	110	GAGAGGGAGGGAGAGAGAGA	::::::::::.:::::::::	UCUCUCUCUCUCUCCCUCUC	Cleavage	locus=Scaffold6604:75305:75667:-	1
novel_mir_14	TEA030011.1	0.5	-1	1	20	280	299	GAGAGGGAGGGAGAGAGAGA	::::::::::::::::::.	CCUCUCUCUCCCUCCCUCUU	Cleavage	locus=Scaffold1313:812904:816842:+	2
novel_mir_142	TEA006389.1	0.5	-1	1	21	439	459	CUAAUUAGGUGGCAGUGGGUC	::.::::::::::::::::::	GAUCCACUGCCACCUAAUUAG	Cleavage	locus=Scaffold4133:824891:826597:-	1
novel_mir_143	TEA030470.1	0.5	-1	1	21	31	51	AGAGGAGAGGAGAGGAGAGGA	:.::::.::::::::::::::	UUCUCUUCUCUCCUCUCCUCU	Cleavage	locus=Scaffold11723:312647:325961:+	1
novel_mir_149	TEA024619.1	0.5	-1	1	22	108	129	GAGAGGGAGGGAGAGAGAGAGA	::::::::::::::::.:::::	UCUCUCUCUCUCCCUCUCUCUC	Cleavage	locus=Scaffold7674:174473:188303:-	2
novel_mir_149	TEA022203.1	0.5	-1	1	22	95	116	GAGAGGGAGGGAGAGAGAGAGA	::::::::::::::::.:::::	UCUCUCUCUCUCCCUCUCUCUC	Cleavage	locus=Scaffold382:2380628:2388257:+	1
novel_mir_149	TEA034008.1	0.5	-1	1	22	376	397	GAGAGGGAGGGAGAGAGAGAGA	::::::::::::.:::::::::	UCUCUCUCUCUCUCUCCCUCUC	Cleavage	locus=Scaffold1987:2162526:2168025:-	1
novel_mir_149	TEA029460.1	0.5	-1	1	22	753	774	GAGAGGGAGGGAGAGAGAGAGA	::::::::::::.:::::::::	UCUCUCUCUCUCUCUCCCUCUC	Cleavage	locus=Scaffold807:862161:881517:+	1
novel_mir_149	TEA016173.1	0.5	-1	1	22	59	80	GAGAGGGAGGGAGAGAGAGAGA	::::::::::::.:::::::::	UCUCUCUCUCUCUCUCCCUCUC	Cleavage	locus=Scaffold411:5322099:5326706:-	1
novel_mir_149	TEA029172.1	0.5	-1	1	22	156	177	GAGAGGGAGGGAGAGAGAGAGA	::::::::::::.:::::::::	UCUCUCUCUCUCUCUCCCUCUC	Cleavage	locus=Scaffold1451:318051:320549:-	1
novel_mir_149	TEA011752.1	0.5	-1	1	22	1370	1391	GAGAGGGAGGGAGAGAGAGAGA	:::::::::::.:::::::::	CCUCUCUCUCUCUCUCCCUCUC	Cleavage	locus=Scaffold13025:5498:10800:-	1
novel_mir_149	TEA024182.1	0.5	-1	1	22	89	110	GAGAGGGAGGGAGAGAGAGAGA	.::::::::::.:::::::::	CUUCUCUCUCUCUCUCCCUCUC	Cleavage	locus=Scaffold6604:75305:75667:-	1
novel_mir_149	TEA030011.1	0.5	-1	1	22	278	299	GAGAGGGAGGGAGAGAGAGAGA	: ::::::::::::::::::.	GCCCUCUCUCUCCCUCCCUCUU	Cleavage	locus=Scaffold1313:812904:816842:+	2
novel_mir_153	TEA005118.1	0.5	-1	1	21	344	364	CAGAGGAGGAGGAGGAGGAGG	.::::::::::::.:::::::	UCUCCUCCUCCUCUUCCUCUG	Cleavage	locus=Scaffold1857:3379056:3404546:-	1
novel_mir_153	TEA010160.1	0.5	-1	1	21	131	151	CAGAGGAGGAGGAGGAGGAGG	:::::::::::::.:::::::	CCUCCUCCUCCUCUUCCUCUG	Cleavage	locus=Scaffold17709:48822:51983:+	1
novel_mir_153	TEA012116.1	0.5	-1	1	21	394	414	CAGAGGAGGAGGAGGAGGAGG	::::::::::::::::::.::	CCUCCUCCUCCUCCUCCUUUG	Cleavage	locus=Scaffold897:714914:715597:-	1
novel_mir_153	TEA016861.1	0.5	-1	1	21	69	89	CAGAGGAGGAGGAGGAGGAGG	:.::.::::::::::::::::	CUUCUUCCUCCUCCUCCUCUG	Cleavage	locus=Scaffold4128:307794:314038:+	1
novel_mir_167	TEA024619.1	0.5	-1	1	21	109	129	GAGAGGGAGGGAGAGAGAGAG	:::::::::::::::.:::::	CUCUCUCUCUCCCUCUCUCUC	Cleavage	locus=Scaffold7674:174473:188303:-	2
novel_mir_167	TEA022203.1	0.5	-1	1	21	96	116	GAGAGGGAGGGAGAGAGAGAG	:::::::::::::::.:::::	CUCUCUCUCUCCCUCUCUCUC	Cleavage	locus=Scaffold382:2380628:2388257:+	1
novel_mir_167	TEA034008.1	0.5	-1	1	21	377	397	GAGAGGGAGGGAGAGAGAGAG	:::::::::::.:::::::::	CUCUCUCUCUCUCUCCCUCUC	Cleavage	locus=Scaffold1987:2162526:2168025:-	1
novel_mir_167	TEA029460.1	0.5	-1	1	21	754	774	GAGAGGGAGGGAGAGAGAGAG	:::::::::::.:::::::::	CUCUCUCUCUCUCUCCCUCUC	Cleavage	locus=Scaffold807:862161:881517:+	1
novel_mir_167	TEA011752.1	0.5	-1	1	21	1371	1391	GAGAGGGAGGGAGAGAGAGAG	:::::::::::.:::::::::	CUCUCUCUCUCUCUCCCUCUC	Cleavage	locus=Scaffold13025:5498:10800:-	1
novel_mir_167	TEA016173.1	0.5	-1	1	21	60	80	GAGAGGGAGGGAGAGAGAGAG	:::::::::::.:::::::::	CUCUCUCUCUCUCUCCCUCUC	Cleavage	locus=Scaffold411:5322099:5326706:-	1
novel_mir_167	TEA029172.1	0.5	-1	1	21	157	177	GAGAGGGAGGGAGAGAGAGAG	:::::::::::.:::::::::	CUCUCUCUCUCUCUCCCUCUC	Cleavage	locus=Scaffold1451:318051:320549:-	1
novel_mir_167	TEA024182.1	0.5	-1	1	21	90	110	GAGAGGGAGGGAGAGAGAGAG	.::::::::::.:::::::::	UUCUCUCUCUCUCUCCCUCUC	Cleavage	locus=Scaffold6604:75305:75667:-	1
novel_mir_167	TEA030011.1	0.5	-1	1	21	279	299	GAGAGGGAGGGAGAGAGAGAG	: ::::::::::::::::::.	CCCUCUCUCUCCCUCCCUCUU	Cleavage	locus=Scaffold1313:812904:816842:+	2
novel_mir_183	TEA021091.1	0.5	-1	1	20	140	159	AAGGUUCUGAAAAGCGGUUG	.:::.:::::::::::::::	UAACUGCUUUUCAGAACCUU	Cleavage	locus=Scaffold2268:1043788:1054414:+	1
novel_mir_22	TEA003474.1	0.5	-1	1	21	441	461	GGUGGAGGUGGAGGUGGAGGU	:::::::::::::::::::.:	ACCUCCACCUCCACCUCCAUC	Cleavage	locus=Scaffold1336:1335774:1342436:-	2
novel_mir_22	TEA002192.1	0.5	-1	1	21	1652	1672	GGUGGAGGUGGAGGUGGAGGU	::::::.::::::::::::::	ACCUCCGCCUCCACCUCCACC	Cleavage	locus=Scaffold2450:111207:121490:-	2
novel_mir_22	TEA016371.1	0.5	-1	1	21	189	209	GGUGGAGGUGGAGGUGGAGGU	:::::::::::::::::::.:	ACCUCCACCUCCACCUCCAUC	Cleavage	locus=Scaffold2459:777363:778936:+	3
novel_mir_22	TEA015578.1	0.5	-1	1	21	962	982	GGUGGAGGUGGAGGUGGAGGU	::::::::::::::::.::::	ACCUCCACCUCCACCUUCACC	Cleavage	locus=Scaffold455:975284:986424:+	1
novel_mir_22	TEA005725.1	0.5	-1	1	21	191	211	GGUGGAGGUGGAGGUGGAGGU	:::::::::::::.:::::::	ACCUCCACCUCCAUCUCCACC	Cleavage	locus=Scaffold2448:796652:797752:-	1
novel_mir_22	TEA032267.1	0.5	-1	1	21	2403	2423	GGUGGAGGUGGAGGUGGAGGU	.::::::::::::.:::::::	GCCUCCACCUCCAUCUCCACC	Cleavage	locus=Scaffold2291:635238:640958:-	2
novel_mir_22	TEA023686.1	0.5	-1	1	21	1376	1396	GGUGGAGGUGGAGGUGGAGGU	.:::::.::::::::::::::	GCCUCCGCCUCCACCUCCACC	Cleavage	locus=Scaffold5087:64440:83422:-	2
novel_mir_22	TEA028494.1	0.5	-1	1	21	1108	1128	GGUGGAGGUGGAGGUGGAGGU	.:::::.::::::::::::::	GCCUCCGCCUCCACCUCCACC	Cleavage	locus=Scaffold5689:804061:810954:+	2
novel_mir_22	TEA005314.1	0.5	-1	1	21	849	869	GGUGGAGGUGGAGGUGGAGGU	.:::::::::::::::::.::	GCCUCCACCUCCACCUCCGCC	Cleavage	locus=Scaffold2184:1814497:1820487:+	2
novel_mir_22	TEA008376.1	0.5	-1	1	21	408	428	GGUGGAGGUGGAGGUGGAGGU	.:::::::::::::::::.::	GCCUCCACCUCCACCUCCGCC	Cleavage	locus=Scaffold5490:586281:586787:-	1
novel_mir_22	TEA013608.1	0.5	-1	1	21	210	230	GGUGGAGGUGGAGGUGGAGGU	.:::::.:::::::::::::	CUCUCCAUCUCCACCUCCACC	Cleavage	locus=Scaffold304:1055421:1060677:+	1
novel_mir_22	TEA010172.1	0.5	-1	1	21	60	80	GGUGGAGGUGGAGGUGGAGGU	.::::::::::.::::::::	UUCUCCACCUCCGCCUCCACC	Cleavage	locus=Scaffold1303:1830295:1831821:+	1
novel_mir_23	TEA021091.1	0.5	-1	1	21	139	159	AAGGUUCUGAAAAGCGGUUGC	:.:::.:::::::::::::::	GUAACUGCUUUUCAGAACCUU	Cleavage	locus=Scaffold2268:1043788:1054414:+	1
novel_mir_30	TEA030868.1	0.5	-1	1	21	52	72	UUUGGGUAAAGAUUUGGAAAG	: :::::::::::::.:::::	CAUUCCAAAUCUUUAUCCAAA	Cleavage	locus=Scaffold1604:647843:657464:+	1
novel_mir_31	TEA025455.1	0.5	-1	1	21	15	35	AAAUGGAAAAGGUAGGUGAAA	:::::::::.:::::::::::	UUUCACCUAUCUUUUCCAUUU	Cleavage	locus=Scaffold1880:1204942:1207669:+	1
novel_mir_37	TEA028425.1	0.5	-1	1	21	3940	3960	AAGGAAGAAGAAGAAGAAGAA	::::::::::::::::::.::	UUCUUCUUCUUCUUCUUCUUU	Cleavage	locus=Scaffold1026:1115538:1133362:+	2
novel_mir_37	TEA000459.1	0.5	-1	1	21	37	57	AAGGAAGAAGAAGAAGAAGAA	::::::::::::::::::.::	UUCUUCUUCUUCUUCUUCUUU	Cleavage	locus=Scaffold267:94614:97988:+	1
novel_mir_37	TEA024416.1	0.5	-1	1	21	19	39	AAGGAAGAAGAAGAAGAAGAA	::::::::::::::::::.::	UUCUUCUUCUUCUUCUUCUUU	Cleavage	locus=Scaffold706:1157591:1162508:-	1
novel_mir_37	TEA000462.1	0.5	-1	1	21	34	54	AAGGAAGAAGAAGAAGAAGAA	::::::::::::::::::.::	UUCUUCUUCUUCUUCUUCUUU	Cleavage	locus=Scaffold267:42265:45217:-	1
novel_mir_37	TEA005874.1	0.5	-1	1	21	2548	2568	AAGGAAGAAGAAGAAGAAGAA	::::::::::::::::::.::	UUCUUCUUCUUCUUCUUCUUU	Cleavage	locus=Scaffold2541:32319:40126:+	1
novel_mir_37	TEA015996.1	0.5	-1	1	21	43	63	AAGGAAGAAGAAGAAGAAGAA	::::::::::::::::::.::	UUCUUCUUCUUCUUCUUCUUU	Cleavage	locus=Scaffold3872:570338:572494:-	1
novel_mir_37	TEA013272.1	0.5	-1	1	21	13	33	AAGGAAGAAGAAGAAGAAGAA	::::::::::::::::::.::	UUCUUCUUCUUCUUCUUCUUU	Cleavage	locus=Scaffold178:957277:962741:+	1
novel_mir_37	TEA018446.1	0.5	-1	1	21	54	74	AAGGAAGAAGAAGAAGAAGAA	::::::::::::::::::.::	UUCUUCUUCUUCUUCUUCUUU	Cleavage	locus=Scaffold402:42931:47154:-	1
novel_mir_37	TEA019481.1	0.5	-1	1	21	1687	1707	AAGGAAGAAGAAGAAGAAGAA	::::::::::::::::::.::	UUCUUCUUCUUCUUCUUCUUU	Cleavage	locus=Scaffold5602:422888:438549:-	2
novel_mir_37	TEA008909.1	0.5	-1	1	21	234	254	AAGGAAGAAGAAGAAGAAGAA	:::::::::::::::::.:::	UUCUUCUUCUUCUUCUUUCUU	Cleavage	locus=Scaffold1440:1520293:1537704:+	1
novel_mir_37	TEA019883.1	0.5	-1	1	21	930	950	AAGGAAGAAGAAGAAGAAGAA	::::::::::::::::::.::	UUCUUCUUCUUCUUCUUCUUU	Cleavage	locus=Scaffold660:129249:135955:+	1
novel_mir_37	TEA009576.1	0.5	-1	1	21	158	178	AAGGAAGAAGAAGAAGAAGAA	::::::::::::::::::.::	UUCUUCUUCUUCUUCUUCUUU	Cleavage	locus=Scaffold3646:828806:834011:-	2
novel_mir_37	TEA015547.1	0.5	-1	1	21	84	104	AAGGAAGAAGAAGAAGAAGAA	::::::::::::::::::.::	UUCUUCUUCUUCUUCUUCUUU	Cleavage	locus=Scaffold2145:3600335:3612996:-	1
novel_mir_37	TEA003791.1	0.5	-1	1	21	59	79	AAGGAAGAAGAAGAAGAAGAA	:::::::::::::::::.:::	UUCUUCUUCUUCUUCUUUCUU	Cleavage	locus=Scaffold3539:169596:182537:+	1
novel_mir_37	TEA006455.1	0.5	-1	1	21	87	107	AAGGAAGAAGAAGAAGAAGAA	::::::::::::::::::.::	UUCUUCUUCUUCUUCUUCUUU	Cleavage	locus=Scaffold3198:558868:565444:-	1
novel_mir_37	TEA030710.1	0.5	-1	1	21	81	101	AAGGAAGAAGAAGAAGAAGAA	::::::::::::::::::.::	UUCUUCUUCUUCUUCUUCUUU	Cleavage	locus=Scaffold1514:796479:801436:+	1
novel_mir_37	TEA004186.1	0.5	-1	1	21	16	36	AAGGAAGAAGAAGAAGAAGAA	::::::::::::::::::.::	UUCUUCUUCUUCUUCUUCUUU	Cleavage	locus=Scaffold6650:74663:75712:-	1
novel_mir_37	TEA014026.1	0.5	-1	1	21	285	305	AAGGAAGAAGAAGAAGAAGAA	::::::::::::::::::.::	UUCUUCUUCUUCUUCUUCUUU	Cleavage	locus=Scaffold292:367586:376562:-	1
novel_mir_37	TEA022102.1	0.5	-1	1	21	408	428	AAGGAAGAAGAAGAAGAAGAA	::::::::::::::::::.::	UUCUUCUUCUUCUUCUUCUUU	Cleavage	locus=Scaffold5186:217130:218556:+	1
novel_mir_37	TEA016955.1	0.5	-1	1	21	123	143	AAGGAAGAAGAAGAAGAAGAA	::::::::::::::::::.::	UUCUUCUUCUUCUUCUUCUUU	Cleavage	locus=Scaffold1409:638542:642373:+	1
novel_mir_37	TEA030094.1	0.5	-1	1	21	255	275	AAGGAAGAAGAAGAAGAAGAA	:::::::::::::::::.:::	UUCUUCUUCUUCUUCUUUCUU	Cleavage	locus=Scaffold1128:1581876:1591250:-	1
novel_mir_37	TEA004014.1	0.5	-1	1	21	6	26	AAGGAAGAAGAAGAAGAAGAA	:::::::::::::::::.:::	UUCUUCUUCUUCUUCUUUCUU	Cleavage	locus=Scaffold295:4083906:4084656:+	1
novel_mir_37	TEA031301.1	0.5	-1	1	21	271	291	AAGGAAGAAGAAGAAGAAGAA	::::::::::::::::::.::	UUCUUCUUCUUCUUCUUCUUU	Cleavage	locus=Scaffold640:282737:285871:-	1
novel_mir_37	TEA002527.1	0.5	-1	1	21	1503	1523	AAGGAAGAAGAAGAAGAAGAA	:::::::::::::::::.::	CUCUUCUUCUUCUUCUUCUUU	Cleavage	locus=Scaffold1379:1454128:1464977:-	2
novel_mir_37	TEA020657.1	0.5	-1	1	21	216	236	AAGGAAGAAGAAGAAGAAGAA	:::::::::::::::::.::	GUCUUCUUCUUCUUCUUCUUU	Cleavage	locus=Scaffold8757:451437:474730:+	1
novel_mir_37	TEA011267.1	0.5	-1	1	21	78	98	AAGGAAGAAGAAGAAGAAGAA	:::::::::::::::::.::	AUCUUCUUCUUCUUCUUCUUU	Cleavage	locus=Scaffold5276:604417:605252:-	1
novel_mir_37	TEA019006.1	0.5	-1	1	21	34	54	AAGGAAGAAGAAGAAGAAGAA	:::::::::::::::::.::	CUCUUCUUCUUCUUCUUCUUU	Cleavage	locus=Scaffold3185:385975:386364:-	1
novel_mir_37	TEA026687.1	0.5	-1	1	21	1510	1530	AAGGAAGAAGAAGAAGAAGAA	: ::::::::::::::::.::	UCCUUCUUCUUCUUCUUCUUU	Cleavage	locus=Scaffold408:527059:540485:-	1
novel_mir_37	TEA011911.1	0.5	-1	1	21	314	334	AAGGAAGAAGAAGAAGAAGAA	: .::::::::::::::::::	UCUUUCUUCUUCUUCUUCCUU	Cleavage	locus=Scaffold288:1166808:1192471:+	2
novel_mir_72	TEA027871.1	0.5	-1	1	21	2620	2640	AAGAGGAGGAGGAGGAGGAGG	:::::::.:::::::::::::	CCUCCUCUUCCUCCUCCUCUU	Cleavage	locus=Scaffold286:402401:428629:+	1
novel_mir_72	TEA026952.1	0.5	-1	1	21	179	199	AAGAGGAGGAGGAGGAGGAGG	::::::::::::.::::::::	CCUCCUCCUCCUUCUCCUCUU	Cleavage	locus=Scaffold2358:497930:500404:+	1
novel_mir_72	TEA032573.1	0.5	-1	1	21	39	59	AAGAGGAGGAGGAGGAGGAGG	::::::.::::::::::::::	CCUCCUUCUCCUCCUCCUCUU	Cleavage	locus=Scaffold8:734026:737233:-	1
novel_mir_72	TEA000376.1	0.5	-1	1	21	222	242	AAGAGGAGGAGGAGGAGGAGG	:::::::::::::::.:::::	CCUCCUCCUCCUCCUUCUCUU	Cleavage	locus=Scaffold306:506527:515069:+	1
novel_mir_72	TEA010946.1	0.5	-1	1	21	374	394	AAGAGGAGGAGGAGGAGGAGG	::::::::::::::::::.::	CCUCCUCCUCCUCCUCCUUUU	Cleavage	locus=Scaffold3216:359840:373662:-	1
novel_mir_72	TEA026687.1	0.5	-1	1	21	1475	1495	AAGAGGAGGAGGAGGAGGAGG	::::::::::::::::::.::	CCUCCUCCUCCUCCUCCUUUU	Cleavage	locus=Scaffold408:527059:540485:-	1
novel_mir_72	TEA009548.1	0.5	-1	1	21	1900	1920	AAGAGGAGGAGGAGGAGGAGG	.:::::::::::::::.::::	UCUCCUCCUCCUCCUCUUCUU	Cleavage	locus=Scaffold2594:499421:527869:-	1
novel_mir_72	TEA017746.1	0.5	-1	1	21	20	40	AAGAGGAGGAGGAGGAGGAGG	::::::::::::::::::.::	CCUCCUCCUCCUCCUCCUUUU	Cleavage	locus=Scaffold3591:241623:272766:+	1
novel_mir_72	TEA014267.1	0.5	-1	1	21	96	116	AAGAGGAGGAGGAGGAGGAGG	::::::::::.::::::::::	CCUCCUCCUCUUCCUCCUCUU	Cleavage	locus=Scaffold6937:1052929:1055407:+	1
novel_mir_72	TEA024658.1	0.5	-1	1	21	36	56	AAGAGGAGGAGGAGGAGGAGG	::::::::::.::::::::::	CCUCCUCCUCUUCCUCCUCUU	Cleavage	locus=Scaffold656:628576:630440:+	1
novel_mir_72	TEA014782.1	0.5	-1	1	21	80	100	AAGAGGAGGAGGAGGAGGAGG	:.::.::::::::::::::::	CUUCUUCCUCCUCCUCCUCUU	Cleavage	locus=Scaffold1417:594807:605471:+	1
novel_mir_72	TEA021754.1	0.5	-1	1	21	398	418	AAGAGGAGGAGGAGGAGGAGG	::::.::::::::::::::::	CCUCUUCCUCCUCCUCCUCUU	Cleavage	locus=Scaffold214:1890549:1891202:+	1
novel_mir_72	TEA005745.1	0.5	-1	1	21	37	57	AAGAGGAGGAGGAGGAGGAGG	:::::::::::::::.:::::	CCUCCUCCUCCUCCUUCUCUU	Cleavage	locus=Scaffold3668:75485:76153:+	1
novel_mir_72	TEA002438.1	0.5	-1	1	21	145	165	AAGAGGAGGAGGAGGAGGAGG	.:::::::::::::::.::::	UCUCCUCCUCCUCCUCUUCUU	Cleavage	locus=Scaffold3382:155284:157128:+	1
novel_mir_72	TEA013113.1	0.5	-1	1	21	54	74	AAGAGGAGGAGGAGGAGGAGG	:.:::::::::::.:::::::	CUUCCUCCUCCUCUUCCUCUU	Cleavage	locus=Scaffold190:195827:199847:+	1
novel_mir_72	TEA027443.1	0.5	-1	1	21	1220	1240	AAGAGGAGGAGGAGGAGGAGG	:.::.::::::::::::::::	CUUCUUCCUCCUCCUCCUCUU	Cleavage	locus=Scaffold4311:1201493:1205629:+	2
novel_mir_72	TEA026720.1	0.5	-1	1	21	238	258	AAGAGGAGGAGGAGGAGGAGG	::.:::::::::::::::::	ACUUCUCCUCCUCCUCCUCUU	Cleavage	locus=Scaffold2189:419183:438682:-	1
novel_mir_72	TEA028490.1	0.5	-1	1	21	835	855	AAGAGGAGGAGGAGGAGGAGG	.::::::::::::.:::::::	UCUCCUCCUCCUCUUCCUCUU	Cleavage	locus=Scaffold5689:529116:534505:-	1
novel_mir_72	TEA006333.1	0.5	-1	1	21	225	245	AAGAGGAGGAGGAGGAGGAGG	..:::::.:::::::::::::	UUUCCUCUUCCUCCUCCUCUU	Cleavage	locus=Scaffold1627:548942:554695:-	1
novel_mir_72	TEA024140.1	0.5	-1	1	21	33	53	AAGAGGAGGAGGAGGAGGAGG	:.::::::::::::::::.::	CUUCCUCCUCCUCCUCCUUUU	Cleavage	locus=Scaffold3490:373672:374220:-	1
novel_mir_72	TEA022775.1	0.5	-1	1	21	1843	1863	AAGAGGAGGAGGAGGAGGAGG	.:::::.:::::::::::::	GUUCCUCUUCCUCCUCCUCUU	Cleavage	locus=Scaffold1059:578867:603519:+	1
novel_mir_90	TEA033714.1	0.5	-1	1	23	3483	3505	AGAGGAGGAGGAGGAGGAGGAGG	::::::::::::::::::.::::	CCUCCUCCUCCUCCUCCUUCUCU	Cleavage	locus=Scaffold5220:610858:623321:+	1
novel_mir_90	TEA027871.1	0.5	-1	1	23	2617	2639	AGAGGAGGAGGAGGAGGAGGAGG	::::::::::.::::::::::::	CCUCCUCCUCUUCCUCCUCCUCU	Cleavage	locus=Scaffold286:402401:428629:+	1
novel_mir_90	TEA026952.1	0.5	-1	1	23	176	198	AGAGGAGGAGGAGGAGGAGGAGG	:::::::::::::::.:::::::	CCUCCUCCUCCUCCUUCUCCUCU	Cleavage	locus=Scaffold2358:497930:500404:+	1
novel_mir_90	TEA032573.1	0.5	-1	1	23	36	58	AGAGGAGGAGGAGGAGGAGGAGG	:::::::::.:::::::::::::	CCUCCUCCUUCUCCUCCUCCUCU	Cleavage	locus=Scaffold8:734026:737233:-	1
novel_mir_90	TEA000376.1	0.5	-1	1	23	219	241	AGAGGAGGAGGAGGAGGAGGAGG	::::::::::::::::::.::::	CCUCCUCCUCCUCCUCCUUCUCU	Cleavage	locus=Scaffold306:506527:515069:+	1
novel_mir_90	TEA005615.1	0.5	-1	1	23	28	50	AGAGGAGGAGGAGGAGGAGGAGG	:::::::::::::::::::::.:	CCUCCUCCUCCUCCUCCUCCUUU	Cleavage	locus=Scaffold1048:1705212:1715042:-	1
novel_mir_90	TEA020651.1	0.5	-1	1	23	91	113	AGAGGAGGAGGAGGAGGAGGAGG	:::::::::::::::::::::.:	CCUCCUCCUCCUCCUCCUCCUUU	Cleavage	locus=Scaffold675:1983603:1988688:-	1
novel_mir_90	TEA026687.1	0.5	-1	1	23	1472	1494	AGAGGAGGAGGAGGAGGAGGAGG	:::::::::::::::::::::.:	CCUCCUCCUCCUCCUCCUCCUUU	Cleavage	locus=Scaffold408:527059:540485:-	1
novel_mir_90	TEA012743.1	0.5	-1	1	23	51	73	AGAGGAGGAGGAGGAGGAGGAGG	::::.::::::::::::::::::	CCUCUUCCUCCUCCUCCUCCUCU	Cleavage	locus=Scaffold1770:324505:326380:+	1
novel_mir_90	TEA010160.1	0.5	-1	1	23	128	150	AGAGGAGGAGGAGGAGGAGGAGG	::::::::::::::::.::::::	CCUCCUCCUCCUCCUCUUCCUCU	Cleavage	locus=Scaffold17709:48822:51983:+	1
novel_mir_90	TEA012116.1	0.5	-1	1	23	391	413	AGAGGAGGAGGAGGAGGAGGAGG	:::::::::::::::::::::.:	CCUCCUCCUCCUCCUCCUCCUUU	Cleavage	locus=Scaffold897:714914:715597:-	1
novel_mir_90	TEA015713.1	0.5	-1	1	23	84	106	AGAGGAGGAGGAGGAGGAGGAGG	:.::::.::::::::::::::::	CUUCCUUCUCCUCCUCCUCCUCU	Cleavage	locus=Scaffold3698:740730:742266:+	1
novel_mir_90	TEA017746.1	0.5	-1	1	23	17	39	AGAGGAGGAGGAGGAGGAGGAGG	.::::::::::::::::::::.:	UCUCCUCCUCCUCCUCCUCCUUU	Cleavage	locus=Scaffold3591:241623:272766:+	1
novel_mir_90	TEA029060.1	0.5	-1	1	23	98	120	AGAGGAGGAGGAGGAGGAGGAGG	::.::::::::::::::::::	GAUCUUCCUCCUCCUCCUCCUCU	Cleavage	locus=Scaffold1881:854906:862794:+	1
novel_mir_90	TEA026720.1	0.5	-1	1	23	235	257	AGAGGAGGAGGAGGAGGAGGAGG	::: ::.::::::::::::::::	CCUACUUCUCCUCCUCCUCCUCU	Cleavage	locus=Scaffold2189:419183:438682:-	1
novel_mir_90	TEA002438.1	0.5	-1	1	23	142	164	AGAGGAGGAGGAGGAGGAGGAGG	::.:::::::::::::::.:::	ACUUCUCCUCCUCCUCCUCUUCU	Cleavage	locus=Scaffold3382:155284:157128:+	1
novel_mir_90	TEA005745.1	0.5	-1	1	23	34	56	AGAGGAGGAGGAGGAGGAGGAGG	:::::::::::::::::.::::	GCUCCUCCUCCUCCUCCUUCUCU	Cleavage	locus=Scaffold3668:75485:76153:+	1
novel_mir_100	TEA026408.1	1	-1	1	22	105	126	AGAGGAGGAGGAGGAGGAGGAG	:::::::::::::::::::::	CUCCUCCUCCUCCUCCUCCUCC	Cleavage	locus=Scaffold535:112244:123198:+	9
novel_mir_100	TEA026408.1	1	-1	1	22	126	147	AGAGGAGGAGGAGGAGGAGGAG	:::::::::::::::::::::	CUCCUCCUCCUCCUCCUCCUCC	Cleavage	locus=Scaffold535:112244:123198:+	9
novel_mir_100	TEA026408.1	1	-1	1	22	147	168	AGAGGAGGAGGAGGAGGAGGAG	:::::::::::::::::::::	CUCCUCCUCCUCCUCCUCCUCC	Cleavage	locus=Scaffold535:112244:123198:+	9
novel_mir_100	TEA026408.1	1	-1	1	22	168	189	AGAGGAGGAGGAGGAGGAGGAG	:::::::::::::::::::::	CUCCUCCUCCUCCUCCUCCUCC	Cleavage	locus=Scaffold535:112244:123198:+	9
novel_mir_100	TEA026408.1	1	-1	1	22	189	210	AGAGGAGGAGGAGGAGGAGGAG	:::::::::::::::::::::	CUCCUCCUCCUCCUCCUCCUCC	Cleavage	locus=Scaffold535:112244:123198:+	9
novel_mir_100	TEA026408.1	1	-1	1	22	210	231	AGAGGAGGAGGAGGAGGAGGAG	:::::::::::::::::::::	CUCCUCCUCCUCCUCCUCCUCC	Cleavage	locus=Scaffold535:112244:123198:+	9
novel_mir_100	TEA026408.1	1	-1	1	22	231	252	AGAGGAGGAGGAGGAGGAGGAG	:::::::::::::::::::::	CUCCUCCUCCUCCUCCUCCUCC	Cleavage	locus=Scaffold535:112244:123198:+	9
novel_mir_100	TEA026408.1	1	-1	1	22	252	273	AGAGGAGGAGGAGGAGGAGGAG	:::::::::::::::::::::	CUCCUCCUCCUCCUCCUCCUCC	Cleavage	locus=Scaffold535:112244:123198:+	9
novel_mir_100	TEA012927.1	1	-1	1	22	159	180	AGAGGAGGAGGAGGAGGAGGAG	:::::::::::::::::::::	CUCCUCCUCCUCCUCCUCCUCC	Cleavage	locus=Scaffold204:608265:631547:-	1
novel_mir_100	TEA011640.1	1	-1	1	22	2024	2045	AGAGGAGGAGGAGGAGGAGGAG	:::::::::::::::::::::	CUCCUCCUCCUCCUCCUCCUCC	Cleavage	locus=Scaffold3537:816179:838164:-	2
novel_mir_100	TEA011640.1	1	-1	1	22	2226	2247	AGAGGAGGAGGAGGAGGAGGAG	: :::::::::::::::::::	CACCUCCUCCUCCUCCUCCUCC	Cleavage	locus=Scaffold3537:816179:838164:-	2
novel_mir_100	TEA027072.1	1	-1	1	22	1898	1919	AGAGGAGGAGGAGGAGGAGGAG	:::::::::::::::::::::	CUCCUCCUCCUCCUCCUCCUCC	Cleavage	locus=Scaffold228:1800618:1819147:+	1
novel_mir_100	TEA009548.1	1	-1	1	22	1901	1922	AGAGGAGGAGGAGGAGGAGGAG	:::::::::::::::.::.:::	CUCCUCCUCCUCCUCUUCUUCU	Cleavage	locus=Scaffold2594:499421:527869:-	1
novel_mir_100	TEA010097.1	1	-1	1	22	3109	3130	AGAGGAGGAGGAGGAGGAGGAG	:::::::::::::::::::::	CUCCUCCUCCUCCUCCUCCUCC	Cleavage	locus=Scaffold1989:1287011:1306489:-	1
novel_mir_100	TEA021933.1	1	-1	1	22	2373	2394	AGAGGAGGAGGAGGAGGAGGAG	:::::::::::::::::::::	CUCCUCCUCCUCCUCCUCCUCC	Cleavage	locus=Scaffold5484:17605:20802:-	1
novel_mir_100	TEA011300.1	1	-1	1	22	1889	1910	AGAGGAGGAGGAGGAGGAGGAG	:::::::::::::::::::::	CUCCUCCUCCUCCUCCUCCUCC	Cleavage	locus=Scaffold7882:156286:178708:-	1
novel_mir_100	TEA001092.1	1	-1	1	22	2806	2827	AGAGGAGGAGGAGGAGGAGGAG	:::::::::::::::::::::	CUCCUCCUCCUCCUCCUCCUCC	Cleavage	locus=Scaffold8462:32970:51202:-	1
novel_mir_100	TEA007782.1	1	-1	1	22	456	477	AGAGGAGGAGGAGGAGGAGGAG	:::::::::::::::::::::	CUCCUCCUCCUCCUCCUCCUCC	Cleavage	locus=Scaffold4469:257732:260671:-	1
novel_mir_100	TEA014333.1	1	-1	1	22	780	801	AGAGGAGGAGGAGGAGGAGGAG	:::::::::::::::::::::	CUCCUCCUCCUCCUCCUCCUCC	Cleavage	locus=Scaffold1852:118270:122829:+	1
novel_mir_100	TEA021928.1	1	-1	1	22	159	180	AGAGGAGGAGGAGGAGGAGGAG	:::::::::::::::::::::	CUCCUCCUCCUCCUCCUCCUCC	Cleavage	locus=Scaffold1039:439692:447099:+	1
novel_mir_100	TEA006987.1	1	-1	1	22	113	134	AGAGGAGGAGGAGGAGGAGGAG	:::::::::::::::::::::	CUCCUCCUCCUCCUCCUCCUCC	Cleavage	locus=Scaffold2078:1499002:1506854:-	1
novel_mir_100	TEA004471.1	1	-1	1	22	942	963	AGAGGAGGAGGAGGAGGAGGAG	:::::::::::::::::::::	CUCCUCCUCCUCCUCCUCCUCC	Cleavage	locus=Scaffold6164:332898:343950:-	1
novel_mir_100	TEA002286.1	1	-1	1	22	123	144	AGAGGAGGAGGAGGAGGAGGAG	:::::::::::::::::::::	CUCCUCCUCCUCCUCCUCCUCC	Cleavage	locus=Scaffold569:371728:397780:-	1
novel_mir_100	TEA011556.1	1	-1	1	22	90	111	AGAGGAGGAGGAGGAGGAGGAG	:::::::::::::::::::::	CUCCUCCUCCUCCUCCUCCUCC	Cleavage	locus=Scaffold3501:413770:430556:+	1
novel_mir_100	TEA007765.1	1	-1	1	22	1484	1505	AGAGGAGGAGGAGGAGGAGGAG	:::::::::::::::::::::	CUCCUCCUCCUCCUCCUCCUCC	Cleavage	locus=Scaffold390:1943204:1959004:-	1
novel_mir_100	TEA014782.1	1	-1	1	22	78	99	AGAGGAGGAGGAGGAGGAGGAG	:::.::.:::::::::::::::	CUCUUCUUCCUCCUCCUCCUCU	Cleavage	locus=Scaffold1417:594807:605471:+	1
novel_mir_100	TEA018785.1	1	-1	1	22	858	879	AGAGGAGGAGGAGGAGGAGGAG	:::::::::::::::::::::	CUCCUCCUCCUCCUCCUCCUCC	Cleavage	locus=Scaffold875:1873573:1887130:+	1
novel_mir_100	TEA003606.1	1	-1	1	22	164	185	AGAGGAGGAGGAGGAGGAGGAG	:::::::::::::::::::::	CUCCUCCUCCUCCUCCUCCUCC	Cleavage	locus=Scaffold4267:981205:989961:-	1
novel_mir_100	TEA013548.1	1	-1	1	22	321	342	AGAGGAGGAGGAGGAGGAGGAG	:::::::::::::::::::::	CUCCUCCUCCUCCUCCUCCUCC	Cleavage	locus=Scaffold413:1830534:1839337:+	33
novel_mir_100	TEA013548.1	1	-1	1	22	342	363	AGAGGAGGAGGAGGAGGAGGAG	:::::::::::::::::::::	CUCCUCCUCCUCCUCCUCCUCC	Cleavage	locus=Scaffold413:1830534:1839337:+	33
novel_mir_100	TEA013548.1	1	-1	1	22	363	384	AGAGGAGGAGGAGGAGGAGGAG	:::::::::::::::::::::	CUCCUCCUCCUCCUCCUCCUCC	Cleavage	locus=Scaffold413:1830534:1839337:+	33
novel_mir_100	TEA013548.1	1	-1	1	22	384	405	AGAGGAGGAGGAGGAGGAGGAG	:::::::::::::::::::::	CUCCUCCUCCUCCUCCUCCUCC	Cleavage	locus=Scaffold413:1830534:1839337:+	33
novel_mir_100	TEA013548.1	1	-1	1	22	405	426	AGAGGAGGAGGAGGAGGAGGAG	:::::::::::::::::::::	CUCCUCCUCCUCCUCCUCCUCC	Cleavage	locus=Scaffold413:1830534:1839337:+	33
novel_mir_100	TEA013548.1	1	-1	1	22	426	447	AGAGGAGGAGGAGGAGGAGGAG	:::::::::::::::::::::	CUCCUCCUCCUCCUCCUCCUCC	Cleavage	locus=Scaffold413:1830534:1839337:+	33
novel_mir_100	TEA013548.1	1	-1	1	22	447	468	AGAGGAGGAGGAGGAGGAGGAG	:::::::::::::::::::::	CUCCUCCUCCUCCUCCUCCUCC	Cleavage	locus=Scaffold413:1830534:1839337:+	33
novel_mir_100	TEA013548.1	1	-1	1	22	468	489	AGAGGAGGAGGAGGAGGAGGAG	:::::::::::::::::::::	CUCCUCCUCCUCCUCCUCCUCC	Cleavage	locus=Scaffold413:1830534:1839337:+	33
novel_mir_100	TEA013548.1	1	-1	1	22	489	510	AGAGGAGGAGGAGGAGGAGGAG	:::::::::::::::::::::	CUCCUCCUCCUCCUCCUCCUCC	Cleavage	locus=Scaffold413:1830534:1839337:+	33
novel_mir_100	TEA013548.1	1	-1	1	22	510	531	AGAGGAGGAGGAGGAGGAGGAG	:::::::::::::::::::::	CUCCUCCUCCUCCUCCUCCUCC	Cleavage	locus=Scaffold413:1830534:1839337:+	33
novel_mir_100	TEA013548.1	1	-1	1	22	531	552	AGAGGAGGAGGAGGAGGAGGAG	:::::::::::::::::::::	CUCCUCCUCCUCCUCCUCCUCC	Cleavage	locus=Scaffold413:1830534:1839337:+	33
novel_mir_100	TEA013548.1	1	-1	1	22	552	573	AGAGGAGGAGGAGGAGGAGGAG	:::::::::::::::::::::	CUCCUCCUCCUCCUCCUCCUCC	Cleavage	locus=Scaffold413:1830534:1839337:+	33
novel_mir_100	TEA013548.1	1	-1	1	22	573	594	AGAGGAGGAGGAGGAGGAGGAG	:::::::::::::::::::::	CUCCUCCUCCUCCUCCUCCUCC	Cleavage	locus=Scaffold413:1830534:1839337:+	33
novel_mir_100	TEA013548.1	1	-1	1	22	594	615	AGAGGAGGAGGAGGAGGAGGAG	:::::::::::::::::::::	CUCCUCCUCCUCCUCCUCCUCC	Cleavage	locus=Scaffold413:1830534:1839337:+	33
novel_mir_100	TEA013548.1	1	-1	1	22	615	636	AGAGGAGGAGGAGGAGGAGGAG	:::::::::::::::::::::	CUCCUCCUCCUCCUCCUCCUCC	Cleavage	locus=Scaffold413:1830534:1839337:+	33
novel_mir_100	TEA013548.1	1	-1	1	22	636	657	AGAGGAGGAGGAGGAGGAGGAG	:::::::::::::::::::::	CUCCUCCUCCUCCUCCUCCUCC	Cleavage	locus=Scaffold413:1830534:1839337:+	33
novel_mir_100	TEA013548.1	1	-1	1	22	657	678	AGAGGAGGAGGAGGAGGAGGAG	:::::::::::::::::::::	CUCCUCCUCCUCCUCCUCCUCC	Cleavage	locus=Scaffold413:1830534:1839337:+	33
novel_mir_100	TEA013548.1	1	-1	1	22	678	699	AGAGGAGGAGGAGGAGGAGGAG	:::::::::::::::::::::	CUCCUCCUCCUCCUCCUCCUCC	Cleavage	locus=Scaffold413:1830534:1839337:+	33
novel_mir_100	TEA013548.1	1	-1	1	22	699	720	AGAGGAGGAGGAGGAGGAGGAG	:::::::::::::::::::::	CUCCUCCUCCUCCUCCUCCUCC	Cleavage	locus=Scaffold413:1830534:1839337:+	33
novel_mir_100	TEA013548.1	1	-1	1	22	720	741	AGAGGAGGAGGAGGAGGAGGAG	:::::::::::::::::::::	CUCCUCCUCCUCCUCCUCCUCC	Cleavage	locus=Scaffold413:1830534:1839337:+	33
novel_mir_100	TEA013548.1	1	-1	1	22	741	762	AGAGGAGGAGGAGGAGGAGGAG	:::::::::::::::::::::	CUCCUCCUCCUCCUCCUCCUCC	Cleavage	locus=Scaffold413:1830534:1839337:+	33
novel_mir_100	TEA013548.1	1	-1	1	22	762	783	AGAGGAGGAGGAGGAGGAGGAG	:::::::::::::::::::::	CUCCUCCUCCUCCUCCUCCUCC	Cleavage	locus=Scaffold413:1830534:1839337:+	33
novel_mir_100	TEA013548.1	1	-1	1	22	783	804	AGAGGAGGAGGAGGAGGAGGAG	:::::::::::::::::::::	CUCCUCCUCCUCCUCCUCCUCC	Cleavage	locus=Scaffold413:1830534:1839337:+	33
novel_mir_100	TEA013548.1	1	-1	1	22	804	825	AGAGGAGGAGGAGGAGGAGGAG	:::::::::::::::::::::	CUCCUCCUCCUCCUCCUCCUCC	Cleavage	locus=Scaffold413:1830534:1839337:+	33
novel_mir_100	TEA013548.1	1	-1	1	22	825	846	AGAGGAGGAGGAGGAGGAGGAG	:::::::::::::::::::::	CUCCUCCUCCUCCUCCUCCUCC	Cleavage	locus=Scaffold413:1830534:1839337:+	33
novel_mir_100	TEA013548.1	1	-1	1	22	846	867	AGAGGAGGAGGAGGAGGAGGAG	:::::::::::::::::::::	CUCCUCCUCCUCCUCCUCCUCC	Cleavage	locus=Scaffold413:1830534:1839337:+	33
novel_mir_100	TEA013548.1	1	-1	1	22	867	888	AGAGGAGGAGGAGGAGGAGGAG	:::::::::::::::::::::	CUCCUCCUCCUCCUCCUCCUCC	Cleavage	locus=Scaffold413:1830534:1839337:+	33
novel_mir_100	TEA013548.1	1	-1	1	22	888	909	AGAGGAGGAGGAGGAGGAGGAG	:::::::::::::::::::::	CUCCUCCUCCUCCUCCUCCUCC	Cleavage	locus=Scaffold413:1830534:1839337:+	33
novel_mir_100	TEA013548.1	1	-1	1	22	909	930	AGAGGAGGAGGAGGAGGAGGAG	:::::::::::::::::::::	CUCCUCCUCCUCCUCCUCCUCC	Cleavage	locus=Scaffold413:1830534:1839337:+	33
novel_mir_100	TEA013548.1	1	-1	1	22	930	951	AGAGGAGGAGGAGGAGGAGGAG	:::::::::::::::::::::	CUCCUCCUCCUCCUCCUCCUCC	Cleavage	locus=Scaffold413:1830534:1839337:+	33
novel_mir_100	TEA013548.1	1	-1	1	22	951	972	AGAGGAGGAGGAGGAGGAGGAG	:::::::::::::::::::::	CUCCUCCUCCUCCUCCUCCUCC	Cleavage	locus=Scaffold413:1830534:1839337:+	33
novel_mir_100	TEA013548.1	1	-1	1	22	972	993	AGAGGAGGAGGAGGAGGAGGAG	:::::::::::::::::::::	CUCCUCCUCCUCCUCCUCCUCC	Cleavage	locus=Scaffold413:1830534:1839337:+	33
novel_mir_100	TEA013548.1	1	-1	1	22	993	1014	AGAGGAGGAGGAGGAGGAGGAG	:::::::::::::::::::::	CUCCUCCUCCUCCUCCUCCUCC	Cleavage	locus=Scaffold413:1830534:1839337:+	33
novel_mir_100	TEA017222.1	1	-1	1	22	259	280	AGAGGAGGAGGAGGAGGAGGAG	:::::::::::::::::::::	CUCCUCCUCCUCCUCCUCCUCC	Cleavage	locus=Scaffold2155:399415:405052:+	1
novel_mir_100	TEA014314.1	1	-1	1	22	482	503	AGAGGAGGAGGAGGAGGAGGAG	:::::::::::::::::::::	CUCCUCCUCCUCCUCCUCCUCC	Cleavage	locus=Scaffold10148:294539:297548:-	1
novel_mir_100	TEA000623.1	1	-1	1	22	123	144	AGAGGAGGAGGAGGAGGAGGAG	:::::::::::::::::::::	CUCCUCCUCCUCCUCCUCCUCC	Cleavage	locus=Scaffold8161:560047:569018:-	1
novel_mir_100	TEA012277.1	1	-1	1	22	1724	1745	AGAGGAGGAGGAGGAGGAGGAG	:::::::::::::::::::::	CUCCUCCUCCUCCUCCUCCUCC	Cleavage	locus=Scaffold7211:197565:202347:-	1
novel_mir_100	TEA013233.1	1	-1	1	22	1142	1163	AGAGGAGGAGGAGGAGGAGGAG	:::::::::::::::::::::	CUCCUCCUCCUCCUCCUCCUCC	Cleavage	locus=Scaffold344:455232:462780:-	1
novel_mir_100	TEA002432.1	1	-1	1	22	56	77	AGAGGAGGAGGAGGAGGAGGAG	:::::::::::::::::::::	CUCCUCCUCCUCCUCCUCCUCC	Cleavage	locus=Scaffold3382:1217905:1225545:-	1
novel_mir_100	TEA006006.1	1	-1	1	22	84	105	AGAGGAGGAGGAGGAGGAGGAG	:::::::::::::::::::::	CUCCUCCUCCUCCUCCUCCUCC	Cleavage	locus=Scaffold175:497783:500628:-	1
novel_mir_100	TEA016181.1	1	-1	1	22	129	150	AGAGGAGGAGGAGGAGGAGGAG	:::::::::::::::::::::	CUCCUCCUCCUCCUCCUCCUCC	Cleavage	locus=Scaffold411:3142771:3145418:+	1
novel_mir_100	TEA010994.1	1	-1	1	22	210	231	AGAGGAGGAGGAGGAGGAGGAG	:::::::::::::::::::::	CUCCUCCUCCUCCUCCUCCUCC	Cleavage	locus=Scaffold1563:939304:948256:-	1
novel_mir_100	TEA012326.1	1	-1	1	22	144	165	AGAGGAGGAGGAGGAGGAGGAG	:::::::::::::::::::::	CUCCUCCUCCUCCUCCUCCUCC	Cleavage	locus=Scaffold4291:1226035:1227541:+	1
novel_mir_100	TEA029851.1	1	-1	1	22	312	333	AGAGGAGGAGGAGGAGGAGGAG	:::::::::::::::::::::	CUCCUCCUCCUCCUCCUCCUCC	Cleavage	locus=Scaffold661:1813096:1821138:+	1
novel_mir_100	TEA000792.1	1	-1	1	22	102	123	AGAGGAGGAGGAGGAGGAGGAG	:::::::::::::::::::::	CUCCUCCUCCUCCUCCUCCUCC	Cleavage	locus=Scaffold593:97724:99082:+	1
novel_mir_100	TEA029378.1	1	-1	1	22	71	92	AGAGGAGGAGGAGGAGGAGGAG	:::::::::::::::::::::	CUCCUCCUCCUCCUCCUCCUCC	Cleavage	locus=Scaffold592:1546518:1549799:-	1
novel_mir_100	TEA014357.1	1	-1	1	22	279	300	AGAGGAGGAGGAGGAGGAGGAG	:::::::::::::::::::::	CUCCUCCUCCUCCUCCUCCUCC	Cleavage	locus=Scaffold81:672528:679296:-	1
novel_mir_100	TEA012519.1	1	-1	1	22	1020	1041	AGAGGAGGAGGAGGAGGAGGAG	:::.::.:::::::::::::::	CUCUUCUUCCUCCUCCUCCUCU	Cleavage	locus=Scaffold4078:727600:743707:-	1
novel_mir_100	TEA010146.1	1	-1	1	22	853	874	AGAGGAGGAGGAGGAGGAGGAG	:::::::::::::::::::::	CUCCUCCUCCUCCUCCUCCUCC	Cleavage	locus=Scaffold1539:505464:508873:-	1
novel_mir_100	TEA007439.1	1	-1	1	22	1411	1432	AGAGGAGGAGGAGGAGGAGGAG	::::::.:::::.:::::::::	CUCCUCUUCCUCUUCCUCCUCU	Cleavage	locus=Scaffold2148:421107:425348:-	1
novel_mir_100	TEA001048.1	1	-1	1	22	567	588	AGAGGAGGAGGAGGAGGAGGAG	:::::::::::::::::::::	CUCCUCCUCCUCCUCCUCCUCC	Cleavage	locus=Scaffold2774:57336:61180:+	1
novel_mir_100	TEA027718.1	1	-1	1	22	72	93	AGAGGAGGAGGAGGAGGAGGAG	:::::::::::::::::::::	CUCCUCCUCCUCCUCCUCCUCC	Cleavage	locus=Scaffold969:264945:266174:+	1
novel_mir_100	TEA027623.1	1	-1	1	22	260	281	AGAGGAGGAGGAGGAGGAGGAG	:::::::::::::::::::::	CUCCUCCUCCUCCUCCUCCUCC	Cleavage	locus=Scaffold1230:375043:376269:+	1
novel_mir_100	TEA021592.1	1	-1	1	22	87	108	AGAGGAGGAGGAGGAGGAGGAG	:::::::::::::::::::::	CUCCUCCUCCUCCUCCUCCUCC	Cleavage	locus=Scaffold2513:570454:571665:-	1
novel_mir_100	TEA013610.1	1	-1	1	22	491	512	AGAGGAGGAGGAGGAGGAGGAG	:::::::::::::::::::::	CUCCUCCUCCUCCUCCUCCUCC	Cleavage	locus=Scaffold304:811235:819178:-	1
novel_mir_100	TEA005677.1	1	-1	1	22	817	838	AGAGGAGGAGGAGGAGGAGGAG	:::::::::::::::::::::	CUCCUCCUCCUCCUCCUCCUCC	Cleavage	locus=Scaffold3329:1590546:1592401:+	1
novel_mir_100	TEA012880.1	1	-1	1	22	329	350	AGAGGAGGAGGAGGAGGAGGAG	:::::::::::::::::::::	CUCCUCCUCCUCCUCCUCCUCC	Cleavage	locus=Scaffold1154:661661:664290:-	1
novel_mir_100	TEA011661.1	1	-1	1	22	38	59	AGAGGAGGAGGAGGAGGAGGAG	:::::::::::::::::::::	CUCCUCCUCCUCCUCCUCCUCC	Cleavage	locus=Scaffold8148:96295:97882:+	1
novel_mir_100	TEA015859.1	1	-1	1	22	128	149	AGAGGAGGAGGAGGAGGAGGAG	:::::::::::::::::::::	CUCCUCCUCCUCCUCCUCCUCC	Cleavage	locus=Scaffold2377:186401:189797:-	1
novel_mir_100	TEA028780.1	1	-1	1	22	244	265	AGAGGAGGAGGAGGAGGAGGAG	:::::::::::::::::::::	CUCCUCCUCCUCCUCCUCCUCA	Cleavage	locus=Scaffold674:644716:646735:+	1
novel_mir_100	TEA012145.1	1	-1	1	22	530	551	AGAGGAGGAGGAGGAGGAGGAG	:::::::::::::::::::::	CUCCUCCUCCUCCUCCUCCUCC	Cleavage	locus=Scaffold2606:257485:258967:+	1
novel_mir_100	TEA031377.1	1	-1	1	22	197	218	AGAGGAGGAGGAGGAGGAGGAG	:::::::::::::::::::::	CUCCUCCUCCUCCUCCUCCUCC	Cleavage	locus=Scaffold4098:77439:78683:+	2
novel_mir_100	TEA009639.1	1	-1	1	22	941	962	AGAGGAGGAGGAGGAGGAGGAG	:::::::::::::::::::::	CUCCUCCUCCUCCUCCUCCUCC	Cleavage	locus=Scaffold1466:1788670:1791290:+	1
novel_mir_100	TEA015586.1	1	-1	1	22	41	62	AGAGGAGGAGGAGGAGGAGGAG	:::::::::::::::::::::	CUCCUCCUCCUCCUCCUCCUCA	Cleavage	locus=Scaffold1508:343079:354666:-	1
novel_mir_100	TEA007704.1	1	-1	1	22	214	235	AGAGGAGGAGGAGGAGGAGGAG	:::::::::::::::::::::	CUCCUCCUCCUCCUCCUCCUCC	Cleavage	locus=Scaffold5542:469776:471039:-	1
novel_mir_100	TEA008873.1	1	-1	1	22	159	180	AGAGGAGGAGGAGGAGGAGGAG	:::::::::::::::::::::	CUCCUCCUCCUCCUCCUCCUCC	Cleavage	locus=Scaffold16946:9465:13186:-	1
novel_mir_100	TEA026381.1	1	-1	1	22	108	129	AGAGGAGGAGGAGGAGGAGGAG	:::::::::::::::::::::	CUCCUCCUCCUCCUCCUCCUCC	Cleavage	locus=Scaffold7231:111238:129446:+	1
novel_mir_100	TEA024318.1	1	-1	1	22	93	114	AGAGGAGGAGGAGGAGGAGGAG	:::::::::.::.:::::::::	CUCCUCCUCUUCUUCCUCCUCU	Cleavage	locus=Scaffold988:338788:346131:-	1
novel_mir_100	TEA013151.1	1	-1	1	22	794	815	AGAGGAGGAGGAGGAGGAGGAG	:::::::::::::::::::::	CUCCUCCUCCUCCUCCUCCUCC	Cleavage	locus=Scaffold3754:100939:101883:+	1
novel_mir_100	TEA008462.1	1	-1	1	22	111	132	AGAGGAGGAGGAGGAGGAGGAG	:::::::::::::::::::::	CUCCUCCUCCUCCUCCUCCUCA	Cleavage	locus=Scaffold722:952446:956956:+	1
novel_mir_100	TEA002512.1	1	-1	1	22	208	229	AGAGGAGGAGGAGGAGGAGGAG	:::::::::::::::::::::	CUCCUCCUCCUCCUCCUCCUCC	Cleavage	locus=Scaffold1379:833161:851431:+	1
novel_mir_100	TEA026051.1	1	-1	1	22	74	95	AGAGGAGGAGGAGGAGGAGGAG	:::::::::::::::::::::	CUCCUCCUCCUCCUCCUCCUCA	Cleavage	locus=Scaffold282:23499:24365:-	1
novel_mir_100	TEA014596.1	1	-1	1	22	47	68	AGAGGAGGAGGAGGAGGAGGAG	:::::::::::::::::::::	CUCCUCCUCCUCCUCCUCCUCC	Cleavage	locus=Scaffold741:777066:778238:-	1
novel_mir_100	TEA005341.1	1	-1	1	22	704	725	AGAGGAGGAGGAGGAGGAGGAG	:::::::::::::::::::::	CUCCUCCUCCUCCUCCUCCUCC	Cleavage	locus=Scaffold42:554578:555393:-	1
novel_mir_100	TEA002436.1	1	-1	1	22	143	164	AGAGGAGGAGGAGGAGGAGGAG	::.::::::::::::::::::	CUUCUCCUCCUCCUCCUCCUCC	Cleavage	locus=Scaffold3382:161335:165010:+	1
novel_mir_100	TEA005924.1	1	-1	1	22	98	119	AGAGGAGGAGGAGGAGGAGGAG	:::::::::::::::::::::	CUCCUCCUCCUCCUCCUCCUCC	Cleavage	locus=Scaffold372:1911340:1912510:-	1
novel_mir_100	TEA015485.1	1	-1	1	22	248	269	AGAGGAGGAGGAGGAGGAGGAG	:::::::::::::::::::::	CUCCUCCUCCUCCUCCUCCUCC	Cleavage	locus=Scaffold2952:1514223:1516557:-	1
novel_mir_100	TEA029795.1	1	-1	1	22	96	117	AGAGGAGGAGGAGGAGGAGGAG	:::::::::::::::::::::	CUCCUCCUCCUCCUCCUCCUCC	Cleavage	locus=Scaffold7038:799862:802589:+	1
novel_mir_100	TEA014267.1	1	-1	1	22	97	118	AGAGGAGGAGGAGGAGGAGGAG	:::::::::.::::::::.:::	CUCCUCCUCUUCCUCCUCUUCU	Cleavage	locus=Scaffold6937:1052929:1055407:+	1
novel_mir_100	TEA022551.1	1	-1	1	22	158	179	AGAGGAGGAGGAGGAGGAGGAG	:::::::::::::::::::::	CUCCUCCUCCUCCUCCUCCUCC	Cleavage	locus=Scaffold502:2007046:2016065:-	1
novel_mir_100	TEA024658.1	1	-1	1	22	37	58	AGAGGAGGAGGAGGAGGAGGAG	:::::::::.::::::::.:::	CUCCUCCUCUUCCUCCUCUUCU	Cleavage	locus=Scaffold656:628576:630440:+	1
novel_mir_100	TEA005517.1	1	-1	1	22	311	332	AGAGGAGGAGGAGGAGGAGGAG	.::::::::::::::::::::	UUCCUCCUCCUCCUCCUCCUCC	Cleavage	locus=Scaffold1923:387303:393653:+	1
novel_mir_100	TEA011019.1	1	-1	1	22	231	252	AGAGGAGGAGGAGGAGGAGGAG	:::::::::::::::::::::	CUCCUCCUCCUCCUCCUCCUCC	Cleavage	locus=Scaffold1928:354103:354973:-	1
novel_mir_100	TEA010811.1	1	-1	1	22	62	83	AGAGGAGGAGGAGGAGGAGGAG	:::::::::::::::::::::	CUCCUCCUCCUCCUCCUCCUCC	Cleavage	locus=Scaffold35:1781569:1782237:-	1
novel_mir_100	TEA025094.1	1	-1	1	22	189	210	AGAGGAGGAGGAGGAGGAGGAG	:::.::.:::::::::::::::	CUCUUCUUCCUCCUCCUCCUCU	Cleavage	locus=Scaffold746:408829:418079:+	1
novel_mir_100	TEA025530.1	1	-1	1	22	72	93	AGAGGAGGAGGAGGAGGAGGAG	:::::::::::::::::::::	CUCCUCCUCCUCCUCCUCCUCC	Cleavage	locus=Scaffold3650:2317426:2318082:+	1
novel_mir_100	TEA027617.1	1	-1	1	22	143	164	AGAGGAGGAGGAGGAGGAGGAG	::.::::::::::::::::::	CUUCUCCUCCUCCUCCUCCUCC	Cleavage	locus=Scaffold3599:144956:146821:-	1
novel_mir_100	TEA006333.1	1	-1	1	22	226	247	AGAGGAGGAGGAGGAGGAGGAG	.:::::.:::::::::::.:::	UUCCUCUUCCUCCUCCUCUUCU	Cleavage	locus=Scaffold1627:548942:554695:-	1
novel_mir_100	TEA028490.1	1	-1	1	22	836	857	AGAGGAGGAGGAGGAGGAGGAG	::::::::::::.:::::.:::	CUCCUCCUCCUCUUCCUCUUCU	Cleavage	locus=Scaffold5689:529116:534505:-	1
novel_mir_100	TEA006182.1	1	-1	1	22	236	257	AGAGGAGGAGGAGGAGGAGGAG	:::::::::::::::::::::	CUCCUCCUCCUCCUCCUCCUCC	Cleavage	locus=Scaffold1197:431238:431837:+	1
novel_mir_100	TEA003211.1	1	-1	1	22	63	84	AGAGGAGGAGGAGGAGGAGGAG	.::::::::::::::::::::	UUCCUCCUCCUCCUCCUCCUCC	Cleavage	locus=Scaffold4683:95644:117016:-	1
novel_mir_100	TEA016861.1	1	-1	1	22	67	88	AGAGGAGGAGGAGGAGGAGGAG	.::.::.:::::::::::::::	UUCUUCUUCCUCCUCCUCCUCU	Cleavage	locus=Scaffold4128:307794:314038:+	1
novel_mir_100	TEA012871.1	1	-1	1	22	165	186	AGAGGAGGAGGAGGAGGAGGAG	:::::::::::::::::::::	CUCCUCCUCCUCCUCCUCCUCA	Cleavage	locus=Scaffold1154:3441171:3442286:+	1
novel_mir_100	TEA015701.1	1	-1	1	22	156	177	AGAGGAGGAGGAGGAGGAGGAG	:::::::::::::::::::::	CUCCUCCUCCUCCUCCUCCUCC	Cleavage	locus=Scaffold3698:1633858:1634379:-	1
novel_mir_100	TEA030515.1	1	-1	1	22	111	132	AGAGGAGGAGGAGGAGGAGGAG	:::::::::::::::::::::	CUCCUCCUCCUCCUCCUCCUCC	Cleavage	locus=Scaffold8336:7446:9478:-	1
novel_mir_100	TEA011466.1	1	-1	1	22	89	110	AGAGGAGGAGGAGGAGGAGGAG	::::: ::::::::::::::::	CUCCUGCUCCUCCUCCUCCUCU	Cleavage	locus=Scaffold5365:255501:263206:+	1
novel_mir_100	TEA003821.1	1	-1	1	22	207	228	AGAGGAGGAGGAGGAGGAGGAG	::.::::::::::::::::::	CUUCUCCUCCUCCUCCUCCUCC	Cleavage	locus=Scaffold324:686211:691508:+	1
novel_mir_100	TEA003216.1	1	-1	1	22	63	84	AGAGGAGGAGGAGGAGGAGGAG	.::::::::::::::::::::	UUCCUCCUCCUCCUCCUCCUCC	Cleavage	locus=Scaffold4683:133465:158289:-	1
novel_mir_100	TEA022404.1	1	-1	1	22	224	245	AGAGGAGGAGGAGGAGGAGGAG	.::::::::::::::::::::	UUCCUCCUCCUCCUCCUCCUCA	Cleavage	locus=Scaffold12502:1171690:1180327:-	1
novel_mir_100	TEA013113.1	1	-1	1	22	55	76	AGAGGAGGAGGAGGAGGAGGAG	.:::::::::::.:::::.:::	UUCCUCCUCCUCUUCCUCUUCU	Cleavage	locus=Scaffold190:195827:199847:+	1
novel_mir_100	TEA001819.1	1	-1	1	22	129	150	AGAGGAGGAGGAGGAGGAGGAG	::.::::::::::::::::::	CUUCUCCUCCUCCUCCUCCUCC	Cleavage	locus=Scaffold1910:2185050:2191523:+	1
novel_mir_100	TEA014280.1	1	-1	1	22	215	236	AGAGGAGGAGGAGGAGGAGGAG	:::::::::::::::::::::	CUCCUCCUCCUCCUCCUCCUCC	Cleavage	locus=Scaffold3355:593491:599128:+	1
novel_mir_100	TEA030150.1	1	-1	1	22	15	36	AGAGGAGGAGGAGGAGGAGGAG	:::::::::::::::::::::	CUCCUCCUCCUCCUCCUCCUCA	Cleavage	locus=Scaffold1109:566358:566762:-	1
novel_mir_100	TEA008975.1	1	-1	1	22	66	87	AGAGGAGGAGGAGGAGGAGGAG	:::::::::::::::::::::	CUCCUCCUCCUCCUCCUCCUCC	Cleavage	locus=Scaffold20099:289896:291040:+	1
novel_mir_100	TEA033798.1	1	-1	1	22	144	165	AGAGGAGGAGGAGGAGGAGGAG	:::::::::.:::::.::::::	CUCCUCCUCUUCCUCUUCCUCU	Cleavage	locus=Scaffold3908:671907:672470:+	1
novel_mir_100	TEA017791.1	1	-1	1	22	321	342	AGAGGAGGAGGAGGAGGAGGAG	.:::::.:::::.:::::::::	UUCCUCUUCCUCUUCCUCCUCU	Cleavage	locus=Scaffold546:941220:953583:+	1
novel_mir_100	TEA023418.1	1	-1	1	22	116	137	AGAGGAGGAGGAGGAGGAGGAG	:::::::::::::::::::::	CUCCUCCUCCUCCUCCUCCUCC	Cleavage	locus=Scaffold6353:23507:23857:+	1
novel_mir_100	TEA014335.1	1	-1	1	22	108	129	AGAGGAGGAGGAGGAGGAGGAG	:::: :::::::::::::::::	CUCCGCCUCCUCCUCCUCCUCU	Cleavage	locus=Scaffold1852:128603:140153:-	1
novel_mir_100	TEA008204.1	1	-1	1	22	120	141	AGAGGAGGAGGAGGAGGAGGAG	.::::::::::::::::::::	UUCCUCCUCCUCCUCCUCCUCC	Cleavage	locus=Scaffold712:769445:770422:-	1
novel_mir_100	TEA022102.1	1	-1	1	22	705	726	AGAGGAGGAGGAGGAGGAGGAG	.::::::::::::::::::::	UUCCUCCUCCUCCUCCUCCUCA	Cleavage	locus=Scaffold5186:217130:218556:+	1
novel_mir_100	TEA019049.1	1	-1	1	22	96	117	AGAGGAGGAGGAGGAGGAGGAG	::::::::::::::::::::	GUCCUCCUCCUCCUCCUCCUCA	Cleavage	locus=Scaffold635:917006:920519:-	1
novel_mir_100	TEA014020.1	1	-1	1	22	110	131	AGAGGAGGAGGAGGAGGAGGAG	::.::.::.:::::::::::::	CUUCUUCUUCUCCUCCUCCUCU	Cleavage	locus=Scaffold292:454433:455656:-	1
novel_mir_100	TEA014113.1	1	-1	1	22	67	88	AGAGGAGGAGGAGGAGGAGGAG	.:::::.:::::::::::::.:	UUCCUCUUCCUCCUCCUCCUUU	Cleavage	locus=Scaffold1182:1934347:1935480:-	1
novel_mir_100	TEA029996.1	1	-1	1	22	132	153	AGAGGAGGAGGAGGAGGAGGAG	.::::::::.:::::.::::::	UUCCUCCUCUUCCUCUUCCUCU	Cleavage	locus=Scaffold279:456478:458039:-	1
novel_mir_100	TEA020340.1	1	-1	1	22	85	106	AGAGGAGGAGGAGGAGGAGGAG	::.::::::.::::.:::::::	CUUCUCCUCUUCCUUCUCCUCU	Cleavage	locus=Scaffold814:2574901:2584177:+	2
novel_mir_100	TEA000732.1	1	-1	1	22	131	152	AGAGGAGGAGGAGGAGGAGGAG	::::::::::::::::::::	AUCCUCCUCCUCCUCCUCCUCA	Cleavage	locus=Scaffold10391:224993:232188:-	1
novel_mir_104	TEA019312.1	1	-1	1	22	1677	1698	GAGGAGGGAGGAGAGAUGGCGA	: :.::::.::::::::::::	GCACUAUCUUUCCUCCCUCCUC	Cleavage	locus=Scaffold2603:1190600:1213381:+	1
novel_mir_104	TEA008943.1	1	-1	1	22	133	154	GAGGAGGGAGGAGAGAUGGCGA	:.::.::::::::::::::	CUCCUAUUUCUCCUCCCUCCUC	Cleavage	locus=Scaffold1085:2056150:2071005:-	1
novel_mir_104	TEA027573.1	1	-1	1	22	265	286	GAGGAGGGAGGAGAGAUGGCGA	::::.:::.::::::::::	GACCCAUUUCUUCUCCCUCCUC	Cleavage	locus=Scaffold171:623415:629751:-	1
novel_mir_104	TEA016807.1	1	-1	1	22	190	211	GAGGAGGGAGGAGAGAUGGCGA	::::.:::.::::::::::	GACCCAUUUCUUCUCCCUCCUC	Cleavage	locus=Scaffold4289:106274:114463:+	1
novel_mir_104	TEA025939.1	1	-1	1	22	186	207	GAGGAGGGAGGAGAGAUGGCGA	:: ::::::::::::::::	CUUCCCUCUCUCCUCCCUCCUC	Cleavage	locus=Scaffold601:340202:348364:-	1
novel_mir_113	TEA005800.1	1	-1	1	23	78	100	AUGAGGUGAUGUUGUUUGGCGCA	:::::.::::::::.:::::	GCAGCCAAGCAACAUCAUCUCAU	Cleavage	locus=Scaffold4407:205576:207984:+	1
novel_mir_114	TEA023090.1	1	-1	1	23	80	102	AGAAGAAGAAAGAUGAGAGAAAU	.: :::::: :::::::::::::	GUCUCUCUCCUCUUUCUUCUUCU	Cleavage	locus=Scaffold947:530576:538251:-	1
novel_mir_123	TEA010240.1	1	-1	1	22	2379	2400	GAGGGGAAGAGGGAAUGGAGAG	::::::::::.::::::.::::	CUCUCCAUUCUCUCUUCUCCUC	Cleavage	locus=Scaffold3391:747308:761304:+	1
novel_mir_132	TEA023090.1	1	-1	1	22	81	102	AGAAGAAGAAAGAUGAGAGAAA	: :::::: :::::::::::::	UCUCUCUCCUCUUUCUUCUUCU	Cleavage	locus=Scaffold947:530576:538251:-	1
novel_mir_135	TEA007941.1	1	-1	1	20	195	214	AGGGAGGGAGAGAGAGAGAA	:::::::::::::.:::.::	UUCUCUCUCUCUCUCUCUCU	Cleavage	locus=Scaffold920:669935:689656:-	1
novel_mir_135	TEA024619.1	1	-1	1	20	103	122	AGGGAGGGAGAGAGAGAGAA	::.::::::::::.::::::	UUUUCUCUCUCUCUCUCCCU	Cleavage	locus=Scaffold7674:174473:188303:-	1
novel_mir_135	TEA009852.1	1	-1	1	20	887	906	AGGGAGGGAGAGAGAGAGAA	:::::::::::::.:::.::	UUCUCUCUCUCUCUCUCUCU	Cleavage	locus=Scaffold1591:1620983:1627515:+	1
novel_mir_135	TEA016395.1	1	-1	1	20	2276	2295	AGGGAGGGAGAGAGAGAGAA	:::::::::::::.:::.::	UUCUCUCUCUCUCUCUCUCU	Cleavage	locus=Scaffold3046:901094:914601:+	1
novel_mir_135	TEA019551.1	1	-1	1	20	158	177	AGGGAGGGAGAGAGAGAGAA	:::::::::::::.:::.::	UUCUCUCUCUCUCUCUCUCU	Cleavage	locus=Scaffold60:3361931:3385860:-	1
novel_mir_135	TEA015684.1	1	-1	1	20	2067	2086	AGGGAGGGAGAGAGAGAGAA	:::::::::::::.:::.::	UUCUCUCUCUCUCUCUCUCU	Cleavage	locus=Scaffold669:899943:905738:-	1
novel_mir_135	TEA001194.1	1	-1	1	20	203	222	AGGGAGGGAGAGAGAGAGAA	:::::::::::::.:::.::	UUCUCUCUCUCUCUCUCUCU	Cleavage	locus=Scaffold1290:1827353:1834410:-	1
novel_mir_135	TEA027508.1	1	-1	1	20	1649	1668	AGGGAGGGAGAGAGAGAGAA	:::::::::::::.:::.::	UUCUCUCUCUCUCUCUCUCU	Cleavage	locus=Scaffold845:951285:953378:-	1
novel_mir_135	TEA013098.1	1	-1	1	20	290	309	AGGGAGGGAGAGAGAGAGAA	:::::::::::::.:::.::	UUCUCUCUCUCUCUCUCUCU	Cleavage	locus=Scaffold4478:537034:560136:-	1
novel_mir_135	TEA010415.1	1	-1	1	20	92	111	AGGGAGGGAGAGAGAGAGAA	:::::::::::::.:::.::	UUCUCUCUCUCUCUCUCUCU	Cleavage	locus=Scaffold1411:66792:69034:-	1
novel_mir_135	TEA019536.1	1	-1	1	20	1388	1407	AGGGAGGGAGAGAGAGAGAA	:::::::::::::.:::.::	UUCUCUCUCUCUCUCUCUCU	Cleavage	locus=Scaffold60:2580563:2590797:+	1
novel_mir_135	TEA004518.1	1	-1	1	20	1128	1147	AGGGAGGGAGAGAGAGAGAA	:::::::::::::.:::.::	UUCUCUCUCUCUCUCUCUCU	Cleavage	locus=Scaffold1851:1146691:1150594:+	1
novel_mir_135	TEA023571.1	1	-1	1	20	128	147	AGGGAGGGAGAGAGAGAGAA	:::::::::::::.:::.::	UUCUCUCUCUCUCUCUCUCU	Cleavage	locus=Scaffold2672:308692:318660:+	1
novel_mir_135	TEA006836.1	1	-1	1	20	294	313	AGGGAGGGAGAGAGAGAGAA	:::::::::::::.:::.::	UUCUCUCUCUCUCUCUCUCU	Cleavage	locus=Scaffold516:2008252:2020802:-	1
novel_mir_135	TEA018601.1	1	-1	1	20	133	152	AGGGAGGGAGAGAGAGAGAA	:::::::::::::.:::.::	UUCUCUCUCUCUCUCUCUCU	Cleavage	locus=Scaffold2942:578755:585936:-	1
novel_mir_135	TEA004211.1	1	-1	1	20	562	581	AGGGAGGGAGAGAGAGAGAA	::.::::::::::::::.::	UUUUCUCUCUCUCCCUCUCU	Cleavage	locus=Scaffold2695:354578:366885:+	1
novel_mir_135	TEA006794.1	1	-1	1	20	36	55	AGGGAGGGAGAGAGAGAGAA	::::::::::::::.:::.:	UUCUCUCUCUCUCCUUCCUU	Cleavage	locus=Scaffold7774:772260:777882:+	1
novel_mir_135	TEA010362.1	1	-1	1	20	1167	1186	AGGGAGGGAGAGAGAGAGAA	:::::::::::::.:::.::	UUCUCUCUCUCUCUCUCUCU	Cleavage	locus=Scaffold2275:2417153:2431295:+	1
novel_mir_135	TEA030124.1	1	-1	1	20	416	435	AGGGAGGGAGAGAGAGAGAA	::::::::.::::::::.::	UUCUCUCUUUCUCCCUCUCU	Cleavage	locus=Scaffold1856:544166:548095:-	1
novel_mir_135	TEA012504.1	1	-1	1	20	59	78	AGGGAGGGAGAGAGAGAGAA	:::::::::::::.:::.::	UUCUCUCUCUCUCUCUCUCU	Cleavage	locus=Scaffold4413:551752:558658:+	1
novel_mir_135	TEA000326.1	1	-1	1	20	70	89	AGGGAGGGAGAGAGAGAGAA	:::::::::::::.:::.::	UUCUCUCUCUCUCUCUCUCU	Cleavage	locus=Scaffold1268:1541860:1546255:+	1
novel_mir_135	TEA030200.1	1	-1	1	20	203	222	AGGGAGGGAGAGAGAGAGAA	:::::::::::::.:::.::	UUCUCUCUCUCUCUCUCUCU	Cleavage	locus=Scaffold877:1179829:1188693:-	1
novel_mir_135	TEA031343.1	1	-1	1	20	107	126	AGGGAGGGAGAGAGAGAGAA	:::::::::::::.:::.::	UUCUCUCUCUCUCUCUCUCU	Cleavage	locus=Scaffold513:1418921:1423903:-	2
novel_mir_135	TEA031343.1	1	-1	1	20	127	146	AGGGAGGGAGAGAGAGAGAA	::::::::::::.:::.::	CUCUCUCUCUCUCUCUCUCU	Cleavage	locus=Scaffold513:1418921:1423903:-	2
novel_mir_135	TEA025692.1	1	-1	1	20	299	318	AGGGAGGGAGAGAGAGAGAA	:::::::::::::.:::.::	UUCUCUCUCUCUCUCUCUCU	Cleavage	locus=Scaffold1041:511086:512345:-	1
novel_mir_135	TEA029172.1	1	-1	1	20	151	170	AGGGAGGGAGAGAGAGAGAA	:::::::::::::.:::.::	UUCUCUCUCUCUCUCUCUCU	Cleavage	locus=Scaffold1451:318051:320549:-	1
novel_mir_135	TEA027555.1	1	-1	1	20	52	71	AGGGAGGGAGAGAGAGAGAA	:::::::::::::.:::.::	UUCUCUCUCUCUCUCUCUCU	Cleavage	locus=Scaffold1169:83265:92314:+	1
novel_mir_135	TEA033496.1	1	-1	1	20	470	489	AGGGAGGGAGAGAGAGAGAA	:::::::::::::.:::.::	UUCUCUCUCUCUCUCUCUCU	Cleavage	locus=Scaffold776:348120:348632:+	1
novel_mir_135	TEA020879.1	1	-1	1	20	48	67	AGGGAGGGAGAGAGAGAGAA	::::::::::::.:::.::	CUCUCUCUCUCUCUCUCUCU	Cleavage	locus=Scaffold2112:1917063:1933714:+	1
novel_mir_135	TEA011223.1	1	-1	1	20	2306	2325	AGGGAGGGAGAGAGAGAGAA	::::::::::::.:::.::	CUCUCUCUCUCUCUCUCUCU	Cleavage	locus=Scaffold1185:715991:728357:+	1
novel_mir_135	TEA018270.1	1	-1	1	20	1886	1905	AGGGAGGGAGAGAGAGAGAA	::::::::::::.:::.::	AUCUCUCUCUCUCUCUCUCU	Cleavage	locus=Scaffold624:1590076:1613123:+	1
novel_mir_135	TEA033279.1	1	-1	1	20	836	855	AGGGAGGGAGAGAGAGAGAA	::::::::::::.:::.::	CUCUCUCUCUCUCUCUCUCU	Cleavage	locus=Scaffold2225:621909:639664:+	1
novel_mir_135	TEA008223.1	1	-1	1	20	275	294	AGGGAGGGAGAGAGAGAGAA	::::::::::::.:::.::	CUCUCUCUCUCUCUCUCUCU	Cleavage	locus=Scaffold14032:197100:201698:+	1
novel_mir_135	TEA020227.1	1	-1	1	20	2838	2857	AGGGAGGGAGAGAGAGAGAA	::::::::::::.:::.::	CUCUCUCUCUCUCUCUCUCU	Cleavage	locus=Scaffold2438:46444:53434:-	1
novel_mir_135	TEA003192.1	1	-1	1	20	109	128	AGGGAGGGAGAGAGAGAGAA	::::::::::::.:::.::	GUCUCUCUCUCUCUCUCUCU	Cleavage	locus=Scaffold6665:73466:77800:-	1
novel_mir_135	TEA000833.1	1	-1	1	20	2066	2085	AGGGAGGGAGAGAGAGAGAA	::::::::::::.:::.::	CUCUCUCUCUCUCUCUCUCU	Cleavage	locus=Scaffold1796:565020:576545:-	1
novel_mir_135	TEA032924.1	1	-1	1	20	120	139	AGGGAGGGAGAGAGAGAGAA	::::::::::::.:::.::	CUCUCUCUCUCUCUCUCUCU	Cleavage	locus=Scaffold1598:2586109:2589617:-	1
novel_mir_135	TEA002343.1	1	-1	1	20	762	781	AGGGAGGGAGAGAGAGAGAA	::::::::::::.:::.::	CUCUCUCUCUCUCUCUCUCU	Cleavage	locus=Scaffold5806:11293:24712:-	1
novel_mir_135	TEA005093.1	1	-1	1	20	2610	2629	AGGGAGGGAGAGAGAGAGAA	::::::::::::.:::.::	AUCUCUCUCUCUCUCUCUCU	Cleavage	locus=Scaffold1857:1151822:1165185:+	1
novel_mir_135	TEA007300.1	1	-1	1	20	154	173	AGGGAGGGAGAGAGAGAGAA	::::::::::::.:::.::	GUCUCUCUCUCUCUCUCUCU	Cleavage	locus=Scaffold1963:530954:544257:-	1
novel_mir_135	TEA006127.1	1	-1	1	20	14	33	AGGGAGGGAGAGAGAGAGAA	::::::::::::.:::.::	AUCUCUCUCUCUCUCUCUCU	Cleavage	locus=Scaffold2132:233382:236395:+	1
novel_mir_135	TEA001635.1	1	-1	1	20	422	441	AGGGAGGGAGAGAGAGAGAA	:::::.::::::.::::::	CUCUCUUUCUCUCUCUCCCU	Cleavage	locus=Scaffold257:968438:989657:+	1
novel_mir_135	TEA028334.1	1	-1	1	20	32	51	AGGGAGGGAGAGAGAGAGAA	::::::::::::.:::.::	GUCUCUCUCUCUCUCUCUCU	Cleavage	locus=Scaffold856:287710:293608:+	1
novel_mir_135	TEA020570.1	1	-1	1	20	302	321	AGGGAGGGAGAGAGAGAGAA	:::::::.::::::::.::	CUCUCUCUUUCUCCCUCUCU	Cleavage	locus=Scaffold374:388261:396635:-	1
novel_mir_135	TEA018001.1	1	-1	1	20	223	242	AGGGAGGGAGAGAGAGAGAA	::::::::::::::::::	CACUCUCUCUCUCCCUCCCU	Cleavage	locus=Scaffold5273:595105:607249:-	1
novel_mir_135	TEA033138.1	1	-1	1	20	320	339	AGGGAGGGAGAGAGAGAGAA	::::::::::::.:::.::	AUCUCUCUCUCUCUCUCUCU	Cleavage	locus=Scaffold4449:200462:227175:+	1
novel_mir_135	TEA004120.1	1	-1	1	20	139	158	AGGGAGGGAGAGAGAGAGAA	::::::::::::.:::.::	CUCUCUCUCUCUCUCUCUCU	Cleavage	locus=Scaffold4430:578276:584822:-	1
novel_mir_135	TEA033134.1	1	-1	1	20	64	83	AGGGAGGGAGAGAGAGAGAA	::::::::::::.:::.::	CUCUCUCUCUCUCUCUCUCU	Cleavage	locus=Scaffold4449:268665:285180:+	1
novel_mir_135	TEA011179.1	1	-1	1	20	1897	1916	AGGGAGGGAGAGAGAGAGAA	:::::::.::::::::.::	CUCUCUCUUUCUCCCUCUCU	Cleavage	locus=Scaffold212:3210627:3220742:-	1
novel_mir_135	TEA027047.1	1	-1	1	20	1950	1969	AGGGAGGGAGAGAGAGAGAA	::::::::::::.:::.::	GUCUCUCUCUCUCUCUCUCU	Cleavage	locus=Scaffold228:3540043:3549364:-	1
novel_mir_135	TEA031183.1	1	-1	1	20	1761	1780	AGGGAGGGAGAGAGAGAGAA	::::::::::::.:::.::	CUCUCUCUCUCUCUCUCUCU	Cleavage	locus=Scaffold2805:21451:29838:+	1
novel_mir_135	TEA019525.1	1	-1	1	20	94	113	AGGGAGGGAGAGAGAGAGAA	::::::::::::.:::.::	GUCUCUCUCUCUCUCUCUCU	Cleavage	locus=Scaffold60:1575261:1582643:-	1
novel_mir_135	TEA029484.1	1	-1	1	20	672	691	AGGGAGGGAGAGAGAGAGAA	::::::::::::.:::.::	CUCUCUCUCUCUCUCUCUCU	Cleavage	locus=Scaffold4657:66270:90643:+	1
novel_mir_135	TEA027624.1	1	-1	1	20	63	82	AGGGAGGGAGAGAGAGAGAA	:::::::::::::::..::	AUCUCUCUCUCUCCCUUUCU	Cleavage	locus=Scaffold1230:302442:316694:-	1
novel_mir_135	TEA025428.1	1	-1	1	20	101	120	AGGGAGGGAGAGAGAGAGAA	::::::::::::.:::.::	GUCUCUCUCUCUCUCUCUCU	Cleavage	locus=Scaffold2329:209472:214770:-	1
novel_mir_135	TEA024340.1	1	-1	1	20	1789	1808	AGGGAGGGAGAGAGAGAGAA	::::::::::::.:::.::	AUCUCUCUCUCUCUCUCUCU	Cleavage	locus=Scaffold2810:684749:706180:-	1
novel_mir_135	TEA003403.1	1	-1	1	20	248	267	AGGGAGGGAGAGAGAGAGAA	::::::::::::.:::.::	CUCUCUCUCUCUCUCUCUCU	Cleavage	locus=Scaffold5728:160606:193547:-	1
novel_mir_135	TEA019988.1	1	-1	1	20	512	531	AGGGAGGGAGAGAGAGAGAA	::::::::::::.:::.::	CUCUCUCUCUCUCUCUCUCU	Cleavage	locus=Scaffold6304:357564:377392:-	1
novel_mir_135	TEA024770.1	1	-1	1	20	910	929	AGGGAGGGAGAGAGAGAGAA	::::::::::::.:::.::	CUCUCUCUCUCUCUCUCUCU	Cleavage	locus=Scaffold583:73030:80912:-	1
novel_mir_135	TEA021465.1	1	-1	1	20	949	968	AGGGAGGGAGAGAGAGAGAA	::::::::::::.:::.::	GUCUCUCUCUCUCUCUCUCU	Cleavage	locus=Scaffold2123:678612:681066:-	1
novel_mir_135	TEA034026.1	1	-1	1	20	64	83	AGGGAGGGAGAGAGAGAGAA	::::::::::::.:::.::	CUCUCUCUCUCUCUCUCUCU	Cleavage	locus=Scaffold2990:550806:562194:-	1
novel_mir_135	TEA020156.1	1	-1	1	20	272	291	AGGGAGGGAGAGAGAGAGAA	::::::::::::.:::.::	AUCUCUCUCUCUCUCUCUCU	Cleavage	locus=Scaffold1236:743402:752902:+	1
novel_mir_135	TEA009813.1	1	-1	1	20	227	246	AGGGAGGGAGAGAGAGAGAA	::::::::::::.:::.::	CUCUCUCUCUCUCUCUCUCU	Cleavage	locus=Scaffold30:4747204:4764289:+	1
novel_mir_135	TEA008845.1	1	-1	1	20	908	927	AGGGAGGGAGAGAGAGAGAA	::::::::::::.:::.::	CUCUCUCUCUCUCUCUCUCU	Cleavage	locus=Scaffold3124:616216:624265:-	1
novel_mir_135	TEA024281.1	1	-1	1	20	1347	1366	AGGGAGGGAGAGAGAGAGAA	::::::::::::.:::.::	CUCUCUCUCUCUCUCUCUCU	Cleavage	locus=Scaffold354:488591:495994:+	1
novel_mir_135	TEA012995.1	1	-1	1	20	469	488	AGGGAGGGAGAGAGAGAGAA	::::::::::::.:::.::	CUCUCUCUCUCUCUCUCUCU	Cleavage	locus=Scaffold1028:489112:506322:+	1
novel_mir_135	TEA032989.1	1	-1	1	20	49	68	AGGGAGGGAGAGAGAGAGAA	::::::::::::.:::.::	CUCUCUCUCUCUCUCUCUCU	Cleavage	locus=Scaffold913:1768764:1770783:+	1
novel_mir_135	TEA028228.1	1	-1	1	20	89	108	AGGGAGGGAGAGAGAGAGAA	::::::::::::.:::.::	AUCUCUCUCUCUCUCUCUCU	Cleavage	locus=Scaffold293:779225:783095:+	1
novel_mir_135	TEA034032.1	1	-1	1	20	1051	1070	AGGGAGGGAGAGAGAGAGAA	::::::::::::.:::.::	AUCUCUCUCUCUCUCUCUCU	Cleavage	locus=Scaffold5480:375639:383243:+	1
novel_mir_135	TEA020611.1	1	-1	1	20	1409	1428	AGGGAGGGAGAGAGAGAGAA	::::::::::::.:::.::	CUCUCUCUCUCUCUCUCUCU	Cleavage	locus=Scaffold98:654502:664159:+	1
novel_mir_135	TEA026230.1	1	-1	1	20	193	212	AGGGAGGGAGAGAGAGAGAA	::::::::::::.:::.::	AUCUCUCUCUCUCUCUCUCU	Cleavage	locus=Scaffold2494:125554:129616:+	1
novel_mir_135	TEA034037.1	1	-1	1	20	55	74	AGGGAGGGAGAGAGAGAGAA	::::::::::::.:::.::	CUCUCUCUCUCUCUCUCUCU	Cleavage	locus=Scaffold2990:867470:880339:-	1
novel_mir_135	TEA002879.1	1	-1	1	20	1013	1032	AGGGAGGGAGAGAGAGAGAA	::::::::::::.:::.::	AUCUCUCUCUCUCUCUCUCU	Cleavage	locus=Scaffold2806:913706:929938:-	1
novel_mir_135	TEA004165.1	1	-1	1	20	1137	1156	AGGGAGGGAGAGAGAGAGAA	::::::::::::.:::.::	GUCUCUCUCUCUCUCUCUCU	Cleavage	locus=Scaffold1522:633978:645886:-	1
novel_mir_135	TEA011029.1	1	-1	1	20	80	99	AGGGAGGGAGAGAGAGAGAA	::::::::::::.:::.::	CUCUCUCUCUCUCUCUCUCU	Cleavage	locus=Scaffold5516:755595:761938:+	1
novel_mir_135	TEA028970.1	1	-1	1	20	133	152	AGGGAGGGAGAGAGAGAGAA	:::::::::.::.::::::	CUCUCUCUCUUUCUCUCCCU	Cleavage	locus=Scaffold157:991381:1007645:+	2
novel_mir_135	TEA022825.1	1	-1	1	20	19	38	AGGGAGGGAGAGAGAGAGAA	::::::::::::.:::.::	CUCUCUCUCUCUCUCUCUCU	Cleavage	locus=Scaffold981:235693:239426:+	1
novel_mir_135	TEA023644.1	1	-1	1	20	122	141	AGGGAGGGAGAGAGAGAGAA	:::.:::::::::.:::::	CUCUUUCUCUCUCCUUCCCU	Cleavage	locus=Scaffold1243:825606:826985:+	1
novel_mir_135	TEA002690.1	1	-1	1	20	1294	1313	AGGGAGGGAGAGAGAGAGAA	::::::::::::.:::.::	CUCUCUCUCUCUCUCUCUCU	Cleavage	locus=Scaffold6029:951901:956507:-	1
novel_mir_135	TEA011930.1	1	-1	1	20	88	107	AGGGAGGGAGAGAGAGAGAA	::::::::::::.:::.::	CUCUCUCUCUCUCUCUCUCU	Cleavage	locus=Scaffold288:2931987:2934017:+	1
novel_mir_135	TEA016394.1	1	-1	1	20	76	95	AGGGAGGGAGAGAGAGAGAA	::::::::::::.:::.::	CUCUCUCUCUCUCUCUCUCU	Cleavage	locus=Scaffold3046:615779:628743:-	2
novel_mir_135	TEA022921.1	1	-1	1	20	117	136	AGGGAGGGAGAGAGAGAGAA	::::::::::::.:::.::	AUCUCUCUCUCUCUCUCUCU	Cleavage	locus=Scaffold757:825717:829318:-	1
novel_mir_135	TEA005473.1	1	-1	1	20	606	625	AGGGAGGGAGAGAGAGAGAA	::::::::::::.:::.::	CUCUCUCUCUCUCUCUCUCU	Cleavage	locus=Scaffold6792:1258886:1260246:-	1
novel_mir_135	TEA008878.1	1	-1	1	20	146	165	AGGGAGGGAGAGAGAGAGAA	::::::::::::.:::.::	CUCUCUCUCUCUCUCUCUCU	Cleavage	locus=Scaffold1274:826490:830035:+	1
novel_mir_135	TEA025165.1	1	-1	1	20	1161	1180	AGGGAGGGAGAGAGAGAGAA	:.::::::::::.::::::	AUUUCUCUCUCUCUCUCCCU	Cleavage	locus=Scaffold4072:931771:935776:-	1
novel_mir_135	TEA029589.1	1	-1	1	20	61	80	AGGGAGGGAGAGAGAGAGAA	::::::::::::.:::.::	CUCUCUCUCUCUCUCUCUCU	Cleavage	locus=Scaffold944:181525:186098:+	1
novel_mir_135	TEA007779.1	1	-1	1	20	822	841	AGGGAGGGAGAGAGAGAGAA	::::::::::::.:::.::	CUCUCUCUCUCUCUCUCUCU	Cleavage	locus=Scaffold390:2291849:2314351:+	1
novel_mir_135	TEA029810.1	1	-1	1	20	469	488	AGGGAGGGAGAGAGAGAGAA	::::::::::::.:::.::	CUCUCUCUCUCUCUCUCUCU	Cleavage	locus=Scaffold986:1724914:1739636:-	1
novel_mir_135	TEA010400.1	1	-1	1	20	82	101	AGGGAGGGAGAGAGAGAGAA	::::::::::::.:::.::	AUCUCUCUCUCUCUCUCUCU	Cleavage	locus=Scaffold3482:911612:917612:+	1
novel_mir_135	TEA020836.1	1	-1	1	20	329	348	AGGGAGGGAGAGAGAGAGAA	::::::::::::.:::.::	CUCUCUCUCUCUCUCUCUCU	Cleavage	locus=Scaffold1997:550543:556582:-	1
novel_mir_135	TEA025313.1	1	-1	1	20	65	84	AGGGAGGGAGAGAGAGAGAA	::::::::::::.:::.::	CUCUCUCUCUCUCUCUCUCU	Cleavage	locus=Scaffold423:815992:817529:-	1
novel_mir_135	TEA001748.1	1	-1	1	20	58	77	AGGGAGGGAGAGAGAGAGAA	::::::::::::.:::.::	CUCUCUCUCUCUCUCUCUCU	Cleavage	locus=Scaffold619:20369:25334:-	1
novel_mir_135	TEA009872.1	1	-1	1	20	698	717	AGGGAGGGAGAGAGAGAGAA	:::::::.::::::::.::	CUCUCUCUUUCUCCCUCUCU	Cleavage	locus=Scaffold2102:1035869:1058903:+	1
novel_mir_135	TEA011606.1	1	-1	1	20	920	939	AGGGAGGGAGAGAGAGAGAA	:::::::.::::::::.::	CUCUCUCUUUCUCCCUCUCU	Cleavage	locus=Scaffold2894:836866:857732:+	1
novel_mir_135	TEA024608.1	1	-1	1	20	777	796	AGGGAGGGAGAGAGAGAGAA	::::::::::::.:::.::	CUCUCUCUCUCUCUCUCUCU	Cleavage	locus=Scaffold2930:1031773:1042026:-	2
novel_mir_135	TEA019519.1	1	-1	1	20	100	119	AGGGAGGGAGAGAGAGAGAA	::::::::::::.:::.::	AUCUCUCUCUCUCUCUCUCU	Cleavage	locus=Scaffold60:849500:866415:-	1
novel_mir_135	TEA033110.1	1	-1	1	20	23	42	AGGGAGGGAGAGAGAGAGAA	::::::::::::.:::.::	CUCUCUCUCUCUCUCUCUCU	Cleavage	locus=Scaffold5126:1055247:1057592:-	1
novel_mir_135	TEA004212.1	1	-1	1	20	37	56	AGGGAGGGAGAGAGAGAGAA	::::::::::::.:::.::	CUCUCUCUCUCUCUCUCUCU	Cleavage	locus=Scaffold2695:68790:71778:-	1
novel_mir_135	TEA001690.1	1	-1	1	20	148	167	AGGGAGGGAGAGAGAGAGAA	::::::::::::.:::.::	CUCUCUCUCUCUCUCUCUCU	Cleavage	locus=Scaffold817:1453499:1457244:+	1
novel_mir_135	TEA013196.1	1	-1	1	20	688	707	AGGGAGGGAGAGAGAGAGAA	::::::::::::.:::.::	AUCUCUCUCUCUCUCUCUCU	Cleavage	locus=Scaffold1858:377366:381802:+	1
novel_mir_135	TEA001683.1	1	-1	1	20	110	129	AGGGAGGGAGAGAGAGAGAA	::::::::::::.:::.::	CUCUCUCUCUCUCUCUCUCU	Cleavage	locus=Scaffold817:113771:114899:+	1
novel_mir_135	TEA021504.1	1	-1	1	20	890	909	AGGGAGGGAGAGAGAGAGAA	::::::::::::.:::.::	CUCUCUCUCUCUCUCUCUCU	Cleavage	locus=Scaffold626:1871242:1879882:+	2
novel_mir_135	TEA011033.1	1	-1	1	20	114	133	AGGGAGGGAGAGAGAGAGAA	::::::::::::.:::.::	CUCUCUCUCUCUCUCUCUCU	Cleavage	locus=Scaffold2077:344629:350759:+	1
novel_mir_135	TEA014446.1	1	-1	1	20	499	518	AGGGAGGGAGAGAGAGAGAA	::::::::::::.:::.::	CUCUCUCUCUCUCUCUCUCU	Cleavage	locus=Scaffold41:2115743:2117201:+	1
novel_mir_135	TEA025342.1	1	-1	1	20	873	892	AGGGAGGGAGAGAGAGAGAA	::::::::::::.:::.::	AUCUCUCUCUCUCUCUCUCU	Cleavage	locus=Scaffold423:5993780:5994727:+	1
novel_mir_135	TEA007599.1	1	-1	1	20	4	23	AGGGAGGGAGAGAGAGAGAA	::::::::::::.:::.::	CUCUCUCUCUCUCUCUCUCU	Cleavage	locus=Scaffold1775:1510893:1515216:-	1
novel_mir_135	TEA010726.1	1	-1	1	20	670	689	AGGGAGGGAGAGAGAGAGAA	::::::::::::.:::.::	CUCUCUCUCUCUCUCUCUCU	Cleavage	locus=Scaffold1428:686422:689965:-	1
novel_mir_135	TEA005928.1	1	-1	1	20	123	142	AGGGAGGGAGAGAGAGAGAA	::::::::::::.:::.::	CUCUCUCUCUCUCUCUCUCU	Cleavage	locus=Scaffold372:1376629:1378666:-	1
novel_mir_135	TEA020517.1	1	-1	1	20	659	678	AGGGAGGGAGAGAGAGAGAA	::::::::::::.:::.::	GUCUCUCUCUCUCUCUCUCU	Cleavage	locus=Scaffold179:53125:61756:-	1
novel_mir_135	TEA011126.1	1	-1	1	20	100	119	AGGGAGGGAGAGAGAGAGAA	::::::::::::.:::.::	CUCUCUCUCUCUCUCUCUCU	Cleavage	locus=Scaffold3821:201031:215958:-	1
novel_mir_135	TEA028803.1	1	-1	1	20	882	901	AGGGAGGGAGAGAGAGAGAA	::::::::::::.:::.::	AUCUCUCUCUCUCUCUCUCU	Cleavage	locus=Scaffold8197:11376:14777:+	1
novel_mir_135	TEA001954.1	1	-1	1	20	78	97	AGGGAGGGAGAGAGAGAGAA	::::::::::::.:::.::	AUCUCUCUCUCUCUCUCUCU	Cleavage	locus=Scaffold6763:18769:41218:+	1
novel_mir_135	TEA007886.1	1	-1	1	20	878	897	AGGGAGGGAGAGAGAGAGAA	::::::::::::.::::.:	CUCUCUCUCUCUCUCUCCUU	Cleavage	locus=Scaffold11032:5108:6022:+	1
novel_mir_135	TEA003461.1	1	-1	1	20	702	721	AGGGAGGGAGAGAGAGAGAA	::::::::::::.:::.::	AUCUCUCUCUCUCUCUCUCU	Cleavage	locus=Scaffold2622:166041:178702:-	1
novel_mir_135	TEA020530.1	1	-1	1	20	63	82	AGGGAGGGAGAGAGAGAGAA	::::::::::::.:::.::	GUCUCUCUCUCUCUCUCUCU	Cleavage	locus=Scaffold179:550154:555883:-	1
novel_mir_135	TEA000372.1	1	-1	1	20	137	156	AGGGAGGGAGAGAGAGAGAA	::::::::::::.:::.::	AUCUCUCUCUCUCUCUCUCU	Cleavage	locus=Scaffold306:65370:70526:-	1
novel_mir_135	TEA020397.1	1	-1	1	20	792	811	AGGGAGGGAGAGAGAGAGAA	::::::::::::.:::.::	AUCUCUCUCUCUCUCUCUCU	Cleavage	locus=Scaffold794:956594:960252:-	1
novel_mir_135	TEA032593.1	1	-1	1	20	17	36	AGGGAGGGAGAGAGAGAGAA	::::::::::::.:::.::	AUCUCUCUCUCUCUCUCUCU	Cleavage	locus=Scaffold26:94062:96548:+	1
novel_mir_135	TEA009725.1	1	-1	1	20	192	211	AGGGAGGGAGAGAGAGAGAA	::::::::::::.:::.::	GUCUCUCUCUCUCUCUCUCU	Cleavage	locus=Scaffold1814:535098:544296:-	1
novel_mir_135	TEA010396.1	1	-1	1	20	275	294	AGGGAGGGAGAGAGAGAGAA	::::::::::::.:::.::	AUCUCUCUCUCUCUCUCUCU	Cleavage	locus=Scaffold3482:551788:553143:+	1
novel_mir_135	TEA009899.1	1	-1	1	20	235	254	AGGGAGGGAGAGAGAGAGAA	::::::::::::.:::.::	CUCUCUCUCUCUCUCUCUCU	Cleavage	locus=Scaffold438:615843:619654:-	1
novel_mir_135	TEA008033.1	1	-1	1	20	705	724	AGGGAGGGAGAGAGAGAGAA	::::::::::::.:::.::	CUCUCUCUCUCUCUCUCUCU	Cleavage	locus=Scaffold2093:134373:140488:+	1
novel_mir_135	TEA032544.1	1	-1	1	20	192	211	AGGGAGGGAGAGAGAGAGAA	::::::::::::.:::.::	CUCUCUCUCUCUCUCUCUCU	Cleavage	locus=Scaffold2014:286230:289978:-	1
novel_mir_135	TEA026621.1	1	-1	1	20	630	649	AGGGAGGGAGAGAGAGAGAA	::::::::::::.:::.::	AUCUCUCUCUCUCUCUCUCU	Cleavage	locus=Scaffold1671:1829888:1837132:-	1
novel_mir_135	TEA018805.1	1	-1	1	20	208	227	AGGGAGGGAGAGAGAGAGAA	::::::::::::.:::.::	CUCUCUCUCUCUCUCUCUCU	Cleavage	locus=Scaffold875:1210275:1215696:-	1
novel_mir_135	TEA021718.1	1	-1	1	20	71	90	AGGGAGGGAGAGAGAGAGAA	::::::::::::.:::.::	GUCUCUCUCUCUCUCUCUCU	Cleavage	locus=Scaffold1551:186241:187748:+	2
novel_mir_135	TEA018057.1	1	-1	1	20	142	161	AGGGAGGGAGAGAGAGAGAA	::::::::::::.:::.::	CUCUCUCUCUCUCUCUCUCU	Cleavage	locus=Scaffold2493:1085449:1086686:-	1
novel_mir_135	TEA004601.1	1	-1	1	20	35	54	AGGGAGGGAGAGAGAGAGAA	::::::::::::.:::.::	CUCUCUCUCUCUCUCUCUCU	Cleavage	locus=Scaffold6889:495809:499569:-	1
novel_mir_135	TEA017516.1	1	-1	1	20	355	374	AGGGAGGGAGAGAGAGAGAA	::::::::::::.:::.::	CUCUCUCUCUCUCUCUCUCU	Cleavage	locus=Scaffold2181:723399:726931:-	1
novel_mir_135	TEA017354.1	1	-1	1	20	181	200	AGGGAGGGAGAGAGAGAGAA	::::::::::::.:::.::	CUCUCUCUCUCUCUCUCUCU	Cleavage	locus=Scaffold3315:779983:782959:+	1
novel_mir_135	TEA024342.1	1	-1	1	20	120	139	AGGGAGGGAGAGAGAGAGAA	::::::::::::.:::.::	CUCUCUCUCUCUCUCUCUCU	Cleavage	locus=Scaffold2810:963941:967377:+	1
novel_mir_135	TEA002213.1	1	-1	1	20	234	253	AGGGAGGGAGAGAGAGAGAA	::::::::::::.:::.::	CUCUCUCUCUCUCUCUCUCU	Cleavage	locus=Scaffold2217:303302:305525:-	1
novel_mir_135	TEA012952.1	1	-1	1	20	485	504	AGGGAGGGAGAGAGAGAGAA	::::::::::::.:::.::	CUCUCUCUCUCUCUCUCUCU	Cleavage	locus=Scaffold2549:485946:486467:+	1
novel_mir_135	TEA006299.1	1	-1	1	20	33	52	AGGGAGGGAGAGAGAGAGAA	::::::::::::.:::.::	CUCUCUCUCUCUCUCUCUCU	Cleavage	locus=Scaffold2905:2135022:2136833:+	1
novel_mir_135	TEA003766.1	1	-1	1	20	395	414	AGGGAGGGAGAGAGAGAGAA	::::::::::::.:::.::	GUCUCUCUCUCUCUCUCUCU	Cleavage	locus=Scaffold5638:243890:251795:+	1
novel_mir_135	TEA021492.1	1	-1	1	20	18	37	AGGGAGGGAGAGAGAGAGAA	::::::::::::.:::.::	CUCUCUCUCUCUCUCUCUCU	Cleavage	locus=Scaffold626:856480:858489:+	1
novel_mir_135	TEA017305.1	1	-1	1	20	359	378	AGGGAGGGAGAGAGAGAGAA	::::::::::::.:::.::	AUCUCUCUCUCUCUCUCUCU	Cleavage	locus=Scaffold2918:491700:503029:-	1
novel_mir_135	TEA009805.1	1	-1	1	20	329	348	AGGGAGGGAGAGAGAGAGAA	::::::::::::.:::.::	AUCUCUCUCUCUCUCUCUCU	Cleavage	locus=Scaffold30:4630043:4630441:+	1
novel_mir_135	TEA004833.1	1	-1	1	20	347	366	AGGGAGGGAGAGAGAGAGAA	::::::::::::.:::.::	CUCUCUCUCUCUCUCUCUCU	Cleavage	locus=Scaffold1497:1213215:1213595:-	1
novel_mir_135	TEA006218.1	1	-1	1	20	316	335	AGGGAGGGAGAGAGAGAGAA	::::::::::::.:::.::	CUCUCUCUCUCUCUCUCUCU	Cleavage	locus=Scaffold1443:508173:508541:+	1
novel_mir_135	TEA021584.1	1	-1	1	20	235	254	AGGGAGGGAGAGAGAGAGAA	::::::::::::.:::.::	GUCUCUCUCUCUCUCUCUCU	Cleavage	locus=Scaffold14141:17017:17301:-	1
novel_mir_135	TEA023485.1	1	-1	1	20	67	86	AGGGAGGGAGAGAGAGAGAA	::::::::::::.:::.::	AUCUCUCUCUCUCUCUCUCU	Cleavage	locus=Scaffold268:1988870:1989073:+	1
novel_mir_14	TEA024619.1	1	-1	1	20	57	76	GAGAGGGAGGGAGAGAGAGA	.:::.::::::::::::::	CUUCUUUCUCCCUCCCUCUC	Cleavage	locus=Scaffold7674:174473:188303:-	2
novel_mir_14	TEA020879.1	1	-1	1	20	49	68	GAGAGGGAGGGAGAGAGAGA	::::::::::.:::.:::::	UCUCUCUCUCUCUCUCUCUC	Cleavage	locus=Scaffold2112:1917063:1933714:+	1
novel_mir_14	TEA011223.1	1	-1	1	20	2307	2326	GAGAGGGAGGGAGAGAGAGA	::::::::::.:::.:::::	UCUCUCUCUCUCUCUCUCUC	Cleavage	locus=Scaffold1185:715991:728357:+	1
novel_mir_14	TEA018270.1	1	-1	1	20	1887	1906	GAGAGGGAGGGAGAGAGAGA	::::::::::.:::.:::::	UCUCUCUCUCUCUCUCUCUC	Cleavage	locus=Scaffold624:1590076:1613123:+	1
novel_mir_14	TEA033279.1	1	-1	1	20	837	856	GAGAGGGAGGGAGAGAGAGA	::::::::::.:::.:::::	UCUCUCUCUCUCUCUCUCUC	Cleavage	locus=Scaffold2225:621909:639664:+	1
novel_mir_14	TEA025989.1	1	-1	1	20	1041	1060	GAGAGGGAGGGAGAGAGAGA	:::::::::::::::::::	UCUCUCUCUCCCUCCCUCUG	Cleavage	locus=Scaffold143:258263:309535:-	1
novel_mir_14	TEA008223.1	1	-1	1	20	276	295	GAGAGGGAGGGAGAGAGAGA	::::::::::.:::.:::::	UCUCUCUCUCUCUCUCUCUC	Cleavage	locus=Scaffold14032:197100:201698:+	1
novel_mir_14	TEA003192.1	1	-1	1	20	110	129	GAGAGGGAGGGAGAGAGAGA	::::::::::.:::.:::::	UCUCUCUCUCUCUCUCUCUC	Cleavage	locus=Scaffold6665:73466:77800:-	1
novel_mir_14	TEA000833.1	1	-1	1	20	2067	2086	GAGAGGGAGGGAGAGAGAGA	::::::::::.:::.:::::	UCUCUCUCUCUCUCUCUCUC	Cleavage	locus=Scaffold1796:565020:576545:-	1
novel_mir_14	TEA009852.1	1	-1	1	20	888	907	GAGAGGGAGGGAGAGAGAGA	::::::::::.:::.:::::	UCUCUCUCUCUCUCUCUCUC	Cleavage	locus=Scaffold1591:1620983:1627515:+	1
novel_mir_14	TEA032924.1	1	-1	1	20	121	140	GAGAGGGAGGGAGAGAGAGA	::::::::::.:::.:::::	UCUCUCUCUCUCUCUCUCUC	Cleavage	locus=Scaffold1598:2586109:2589617:-	1
novel_mir_14	TEA002343.1	1	-1	1	20	763	782	GAGAGGGAGGGAGAGAGAGA	::::::::::.:::.:::::	UCUCUCUCUCUCUCUCUCUC	Cleavage	locus=Scaffold5806:11293:24712:-	1
novel_mir_14	TEA005093.1	1	-1	1	20	2611	2630	GAGAGGGAGGGAGAGAGAGA	::::::::::.:::.:::::	UCUCUCUCUCUCUCUCUCUC	Cleavage	locus=Scaffold1857:1151822:1165185:+	1
novel_mir_14	TEA007300.1	1	-1	1	20	155	174	GAGAGGGAGGGAGAGAGAGA	::::::::::.:::.:::::	UCUCUCUCUCUCUCUCUCUC	Cleavage	locus=Scaffold1963:530954:544257:-	1
novel_mir_14	TEA006127.1	1	-1	1	20	15	34	GAGAGGGAGGGAGAGAGAGA	::::::::::.:::.:::::	UCUCUCUCUCUCUCUCUCUC	Cleavage	locus=Scaffold2132:233382:236395:+	1
novel_mir_14	TEA028334.1	1	-1	1	20	33	52	GAGAGGGAGGGAGAGAGAGA	::::::::::.:::.:::::	UCUCUCUCUCUCUCUCUCUC	Cleavage	locus=Scaffold856:287710:293608:+	1
novel_mir_14	TEA019551.1	1	-1	1	20	159	178	GAGAGGGAGGGAGAGAGAGA	::::::::::.:::.:::::	UCUCUCUCUCUCUCUCUCUC	Cleavage	locus=Scaffold60:3361931:3385860:-	1
novel_mir_14	TEA033138.1	1	-1	1	20	321	340	GAGAGGGAGGGAGAGAGAGA	::::::::::.:::.:::::	UCUCUCUCUCUCUCUCUCUC	Cleavage	locus=Scaffold4449:200462:227175:+	1
novel_mir_14	TEA015684.1	1	-1	1	20	2068	2087	GAGAGGGAGGGAGAGAGAGA	::::::::::.:::.:::::	UCUCUCUCUCUCUCUCUCUC	Cleavage	locus=Scaffold669:899943:905738:-	1
novel_mir_14	TEA004120.1	1	-1	1	20	140	159	GAGAGGGAGGGAGAGAGAGA	::::::::::.:::.:::::	UCUCUCUCUCUCUCUCUCUC	Cleavage	locus=Scaffold4430:578276:584822:-	1
novel_mir_14	TEA033134.1	1	-1	1	20	65	84	GAGAGGGAGGGAGAGAGAGA	::::::::::.:::.:::::	UCUCUCUCUCUCUCUCUCUC	Cleavage	locus=Scaffold4449:268665:285180:+	1
novel_mir_14	TEA031183.1	1	-1	1	20	1762	1781	GAGAGGGAGGGAGAGAGAGA	::::::::::.:::.:::::	UCUCUCUCUCUCUCUCUCUC	Cleavage	locus=Scaffold2805:21451:29838:+	1
novel_mir_14	TEA019525.1	1	-1	1	20	95	114	GAGAGGGAGGGAGAGAGAGA	::::::::::.:::.:::::	UCUCUCUCUCUCUCUCUCUC	Cleavage	locus=Scaffold60:1575261:1582643:-	1
novel_mir_14	TEA027624.1	1	-1	1	20	66	85	GAGAGGGAGGGAGAGAGAGA	:::::::::::::..:::::	UCUCUCUCUCCCUUUCUCUC	Cleavage	locus=Scaffold1230:302442:316694:-	1
novel_mir_14	TEA025428.1	1	-1	1	20	102	121	GAGAGGGAGGGAGAGAGAGA	::::::::::.:::.:::::	UCUCUCUCUCUCUCUCUCUC	Cleavage	locus=Scaffold2329:209472:214770:-	1
novel_mir_14	TEA019988.1	1	-1	1	20	513	532	GAGAGGGAGGGAGAGAGAGA	::::::::::.:::.:::::	UCUCUCUCUCUCUCUCUCUC	Cleavage	locus=Scaffold6304:357564:377392:-	1
novel_mir_14	TEA001194.1	1	-1	1	20	204	223	GAGAGGGAGGGAGAGAGAGA	::::::::::.:::.:::::	UCUCUCUCUCUCUCUCUCUC	Cleavage	locus=Scaffold1290:1827353:1834410:-	1
novel_mir_14	TEA027508.1	1	-1	1	20	1650	1669	GAGAGGGAGGGAGAGAGAGA	::::::::::.:::.:::::	UCUCUCUCUCUCUCUCUCUC	Cleavage	locus=Scaffold845:951285:953378:-	1
novel_mir_14	TEA021465.1	1	-1	1	20	950	969	GAGAGGGAGGGAGAGAGAGA	::::::::::.:::.:::::	UCUCUCUCUCUCUCUCUCUC	Cleavage	locus=Scaffold2123:678612:681066:-	1
novel_mir_14	TEA034026.1	1	-1	1	20	65	84	GAGAGGGAGGGAGAGAGAGA	::::::::::.:::.:::::	UCUCUCUCUCUCUCUCUCUC	Cleavage	locus=Scaffold2990:550806:562194:-	1
novel_mir_14	TEA013098.1	1	-1	1	20	291	310	GAGAGGGAGGGAGAGAGAGA	::::::::::.:::.:::::	UCUCUCUCUCUCUCUCUCUC	Cleavage	locus=Scaffold4478:537034:560136:-	1
novel_mir_14	TEA020156.1	1	-1	1	20	273	292	GAGAGGGAGGGAGAGAGAGA	::::::::::.:::.:::::	UCUCUCUCUCUCUCUCUCUC	Cleavage	locus=Scaffold1236:743402:752902:+	1
novel_mir_14	TEA008845.1	1	-1	1	20	909	928	GAGAGGGAGGGAGAGAGAGA	::::::::::.:::.:::::	UCUCUCUCUCUCUCUCUCUC	Cleavage	locus=Scaffold3124:616216:624265:-	1
novel_mir_14	TEA009813.1	1	-1	1	20	228	247	GAGAGGGAGGGAGAGAGAGA	::::::::::.:::.:::::	UCUCUCUCUCUCUCUCUCUC	Cleavage	locus=Scaffold30:4747204:4764289:+	1
novel_mir_14	TEA024281.1	1	-1	1	20	1348	1367	GAGAGGGAGGGAGAGAGAGA	::::::::::.:::.:::::	UCUCUCUCUCUCUCUCUCUC	Cleavage	locus=Scaffold354:488591:495994:+	1
novel_mir_14	TEA010415.1	1	-1	1	20	93	112	GAGAGGGAGGGAGAGAGAGA	::::::::::.:::.:::::	UCUCUCUCUCUCUCUCUCUC	Cleavage	locus=Scaffold1411:66792:69034:-	1
novel_mir_14	TEA012995.1	1	-1	1	20	470	489	GAGAGGGAGGGAGAGAGAGA	::::::::::.:::.:::::	UCUCUCUCUCUCUCUCUCUC	Cleavage	locus=Scaffold1028:489112:506322:+	1
novel_mir_14	TEA032989.1	1	-1	1	20	50	69	GAGAGGGAGGGAGAGAGAGA	::::::::::.:::.:::::	UCUCUCUCUCUCUCUCUCUC	Cleavage	locus=Scaffold913:1768764:1770783:+	1
novel_mir_14	TEA028228.1	1	-1	1	20	90	109	GAGAGGGAGGGAGAGAGAGA	::::::::::.:::.:::::	UCUCUCUCUCUCUCUCUCUC	Cleavage	locus=Scaffold293:779225:783095:+	1
novel_mir_14	TEA019536.1	1	-1	1	20	1389	1408	GAGAGGGAGGGAGAGAGAGA	::::::::::.:::.:::::	UCUCUCUCUCUCUCUCUCUC	Cleavage	locus=Scaffold60:2580563:2590797:+	1
novel_mir_14	TEA034032.1	1	-1	1	20	1052	1071	GAGAGGGAGGGAGAGAGAGA	::::::::::.:::.:::::	UCUCUCUCUCUCUCUCUCUC	Cleavage	locus=Scaffold5480:375639:383243:+	1
novel_mir_14	TEA004518.1	1	-1	1	20	1129	1148	GAGAGGGAGGGAGAGAGAGA	::::::::::.:::.:::::	UCUCUCUCUCUCUCUCUCUC	Cleavage	locus=Scaffold1851:1146691:1150594:+	1
novel_mir_14	TEA020611.1	1	-1	1	20	1410	1429	GAGAGGGAGGGAGAGAGAGA	::::::::::.:::.:::::	UCUCUCUCUCUCUCUCUCUC	Cleavage	locus=Scaffold98:654502:664159:+	1
novel_mir_14	TEA026230.1	1	-1	1	20	194	213	GAGAGGGAGGGAGAGAGAGA	::::::::::.:::.:::::	UCUCUCUCUCUCUCUCUCUC	Cleavage	locus=Scaffold2494:125554:129616:+	1
novel_mir_14	TEA034037.1	1	-1	1	20	56	75	GAGAGGGAGGGAGAGAGAGA	::::::::::.:::.:::::	UCUCUCUCUCUCUCUCUCUC	Cleavage	locus=Scaffold2990:867470:880339:-	1
novel_mir_14	TEA023571.1	1	-1	1	20	129	148	GAGAGGGAGGGAGAGAGAGA	::::::::::.:::.:::::	UCUCUCUCUCUCUCUCUCUC	Cleavage	locus=Scaffold2672:308692:318660:+	1
novel_mir_14	TEA011029.1	1	-1	1	20	81	100	GAGAGGGAGGGAGAGAGAGA	::::::::::.:::.:::::	UCUCUCUCUCUCUCUCUCUC	Cleavage	locus=Scaffold5516:755595:761938:+	1
novel_mir_14	TEA028970.1	1	-1	1	20	136	155	GAGAGGGAGGGAGAGAGAGA	:::::::.::.:::::::::	UCUCUCUUUCUCUCCCUCUC	Cleavage	locus=Scaffold157:991381:1007645:+	1
novel_mir_14	TEA022825.1	1	-1	1	20	20	39	GAGAGGGAGGGAGAGAGAGA	::::::::::.:::.:::::	UCUCUCUCUCUCUCUCUCUC	Cleavage	locus=Scaffold981:235693:239426:+	1
novel_mir_14	TEA023644.1	1	-1	1	20	125	144	GAGAGGGAGGGAGAGAGAGA	:.:::::::::.::::::::	UUUCUCUCUCCUUCCCUCUC	Cleavage	locus=Scaffold1243:825606:826985:+	1
novel_mir_14	TEA002690.1	1	-1	1	20	1295	1314	GAGAGGGAGGGAGAGAGAGA	::::::::::.:::.:::::	UCUCUCUCUCUCUCUCUCUC	Cleavage	locus=Scaffold6029:951901:956507:-	1
novel_mir_14	TEA011930.1	1	-1	1	20	89	108	GAGAGGGAGGGAGAGAGAGA	::::::::::.:::.:::::	UCUCUCUCUCUCUCUCUCUC	Cleavage	locus=Scaffold288:2931987:2934017:+	1
novel_mir_14	TEA016394.1	1	-1	1	20	77	96	GAGAGGGAGGGAGAGAGAGA	::::::::::.:::.:::::	UCUCUCUCUCUCUCUCUCUC	Cleavage	locus=Scaffold3046:615779:628743:-	1
novel_mir_14	TEA018601.1	1	-1	1	20	134	153	GAGAGGGAGGGAGAGAGAGA	::::::::::.:::.:::::	UCUCUCUCUCUCUCUCUCUC	Cleavage	locus=Scaffold2942:578755:585936:-	1
novel_mir_14	TEA005473.1	1	-1	1	20	607	626	GAGAGGGAGGGAGAGAGAGA	::::::::::.:::.:::::	UCUCUCUCUCUCUCUCUCUC	Cleavage	locus=Scaffold6792:1258886:1260246:-	1
novel_mir_14	TEA008878.1	1	-1	1	20	147	166	GAGAGGGAGGGAGAGAGAGA	::::::::::.:::.:::::	UCUCUCUCUCUCUCUCUCUC	Cleavage	locus=Scaffold1274:826490:830035:+	1
novel_mir_14	TEA025165.1	1	-1	1	20	1164	1183	GAGAGGGAGGGAGAGAGAGA	::::::::::.::::::::.	UCUCUCUCUCUCUCCCUCUU	Cleavage	locus=Scaffold4072:931771:935776:-	1
novel_mir_14	TEA029589.1	1	-1	1	20	62	81	GAGAGGGAGGGAGAGAGAGA	::::::::::.:::.:::::	UCUCUCUCUCUCUCUCUCUC	Cleavage	locus=Scaffold944:181525:186098:+	1
novel_mir_14	TEA010362.1	1	-1	1	20	1168	1187	GAGAGGGAGGGAGAGAGAGA	::::::::::.:::.:::::	UCUCUCUCUCUCUCUCUCUC	Cleavage	locus=Scaffold2275:2417153:2431295:+	1
novel_mir_14	TEA007779.1	1	-1	1	20	823	842	GAGAGGGAGGGAGAGAGAGA	::::::::::.:::.:::::	UCUCUCUCUCUCUCUCUCUC	Cleavage	locus=Scaffold390:2291849:2314351:+	1
novel_mir_14	TEA029810.1	1	-1	1	20	470	489	GAGAGGGAGGGAGAGAGAGA	::::::::::.:::.:::::	UCUCUCUCUCUCUCUCUCUC	Cleavage	locus=Scaffold986:1724914:1739636:-	1
novel_mir_14	TEA020836.1	1	-1	1	20	330	349	GAGAGGGAGGGAGAGAGAGA	::::::::::.:::.:::::	UCUCUCUCUCUCUCUCUCUC	Cleavage	locus=Scaffold1997:550543:556582:-	1
novel_mir_14	TEA010400.1	1	-1	1	20	83	102	GAGAGGGAGGGAGAGAGAGA	::::::::::.:::.:::::	UCUCUCUCUCUCUCUCUCUC	Cleavage	locus=Scaffold3482:911612:917612:+	1
novel_mir_14	TEA025313.1	1	-1	1	20	66	85	GAGAGGGAGGGAGAGAGAGA	::::::::::.:::.:::::	UCUCUCUCUCUCUCUCUCUC	Cleavage	locus=Scaffold423:815992:817529:-	1
novel_mir_14	TEA001748.1	1	-1	1	20	59	78	GAGAGGGAGGGAGAGAGAGA	::::::::::.:::.:::::	UCUCUCUCUCUCUCUCUCUC	Cleavage	locus=Scaffold619:20369:25334:-	1
novel_mir_14	TEA024608.1	1	-1	1	20	778	797	GAGAGGGAGGGAGAGAGAGA	::::::::::.:::.:::::	UCUCUCUCUCUCUCUCUCUC	Cleavage	locus=Scaffold2930:1031773:1042026:-	2
novel_mir_14	TEA004212.1	1	-1	1	20	38	57	GAGAGGGAGGGAGAGAGAGA	::::::::::.:::.:::::	UCUCUCUCUCUCUCUCUCUC	Cleavage	locus=Scaffold2695:68790:71778:-	1
novel_mir_14	TEA033110.1	1	-1	1	20	24	43	GAGAGGGAGGGAGAGAGAGA	::::::::::.:::.:::::	UCUCUCUCUCUCUCUCUCUC	Cleavage	locus=Scaffold5126:1055247:1057592:-	1
novel_mir_14	TEA001690.1	1	-1	1	20	149	168	GAGAGGGAGGGAGAGAGAGA	::::::::::.:::.:::::	UCUCUCUCUCUCUCUCUCUC	Cleavage	locus=Scaffold817:1453499:1457244:+	1
novel_mir_14	TEA013196.1	1	-1	1	20	689	708	GAGAGGGAGGGAGAGAGAGA	::::::::::.:::.:::::	UCUCUCUCUCUCUCUCUCUC	Cleavage	locus=Scaffold1858:377366:381802:+	1
novel_mir_14	TEA001683.1	1	-1	1	20	111	130	GAGAGGGAGGGAGAGAGAGA	::::::::::.:::.:::::	UCUCUCUCUCUCUCUCUCUC	Cleavage	locus=Scaffold817:113771:114899:+	1
novel_mir_14	TEA021504.1	1	-1	1	20	891	910	GAGAGGGAGGGAGAGAGAGA	::::::::::.:::.:::::	UCUCUCUCUCUCUCUCUCUC	Cleavage	locus=Scaffold626:1871242:1879882:+	1
novel_mir_14	TEA011033.1	1	-1	1	20	115	134	GAGAGGGAGGGAGAGAGAGA	::::::::::.:::.:::::	UCUCUCUCUCUCUCUCUCUC	Cleavage	locus=Scaffold2077:344629:350759:+	1
novel_mir_14	TEA014446.1	1	-1	1	20	500	519	GAGAGGGAGGGAGAGAGAGA	::::::::::.:::.:::::	UCUCUCUCUCUCUCUCUCUC	Cleavage	locus=Scaffold41:2115743:2117201:+	1
novel_mir_14	TEA007599.1	1	-1	1	20	5	24	GAGAGGGAGGGAGAGAGAGA	::::::::::.:::.:::::	UCUCUCUCUCUCUCUCUCUC	Cleavage	locus=Scaffold1775:1510893:1515216:-	1
novel_mir_14	TEA025342.1	1	-1	1	20	874	893	GAGAGGGAGGGAGAGAGAGA	::::::::::.:::.:::::	UCUCUCUCUCUCUCUCUCUC	Cleavage	locus=Scaffold423:5993780:5994727:+	1
novel_mir_14	TEA010726.1	1	-1	1	20	671	690	GAGAGGGAGGGAGAGAGAGA	::::::::::.:::.:::::	UCUCUCUCUCUCUCUCUCUC	Cleavage	locus=Scaffold1428:686422:689965:-	1
novel_mir_14	TEA005928.1	1	-1	1	20	124	143	GAGAGGGAGGGAGAGAGAGA	::::::::::.:::.:::::	UCUCUCUCUCUCUCUCUCUC	Cleavage	locus=Scaffold372:1376629:1378666:-	1
novel_mir_14	TEA028803.1	1	-1	1	20	883	902	GAGAGGGAGGGAGAGAGAGA	::::::::::.:::.:::::	UCUCUCUCUCUCUCUCUCUC	Cleavage	locus=Scaffold8197:11376:14777:+	1
novel_mir_14	TEA001954.1	1	-1	1	20	79	98	GAGAGGGAGGGAGAGAGAGA	::::::::::.:::.:::::	UCUCUCUCUCUCUCUCUCUC	Cleavage	locus=Scaffold6763:18769:41218:+	1
novel_mir_14	TEA003461.1	1	-1	1	20	703	722	GAGAGGGAGGGAGAGAGAGA	::::::::::.:::.:::::	UCUCUCUCUCUCUCUCUCUC	Cleavage	locus=Scaffold2622:166041:178702:-	1
novel_mir_14	TEA020530.1	1	-1	1	20	64	83	GAGAGGGAGGGAGAGAGAGA	::::::::::.:::.:::::	UCUCUCUCUCUCUCUCUCUC	Cleavage	locus=Scaffold179:550154:555883:-	1
novel_mir_14	TEA000372.1	1	-1	1	20	138	157	GAGAGGGAGGGAGAGAGAGA	::::::::::.:::.:::::	UCUCUCUCUCUCUCUCUCUC	Cleavage	locus=Scaffold306:65370:70526:-	1
novel_mir_14	TEA009725.1	1	-1	1	20	193	212	GAGAGGGAGGGAGAGAGAGA	::::::::::.:::.:::::	UCUCUCUCUCUCUCUCUCUC	Cleavage	locus=Scaffold1814:535098:544296:-	1
novel_mir_14	TEA008033.1	1	-1	1	20	706	725	GAGAGGGAGGGAGAGAGAGA	::::::::::.:::.:::::	UCUCUCUCUCUCUCUCUCUC	Cleavage	locus=Scaffold2093:134373:140488:+	1
novel_mir_14	TEA009899.1	1	-1	1	20	236	255	GAGAGGGAGGGAGAGAGAGA	::::::::::.:::.:::::	UCUCUCUCUCUCUCUCUCUC	Cleavage	locus=Scaffold438:615843:619654:-	1
novel_mir_14	TEA030200.1	1	-1	1	20	204	223	GAGAGGGAGGGAGAGAGAGA	::::::::::.:::.:::::	UCUCUCUCUCUCUCUCUCUC	Cleavage	locus=Scaffold877:1179829:1188693:-	1
novel_mir_14	TEA026621.1	1	-1	1	20	631	650	GAGAGGGAGGGAGAGAGAGA	::::::::::.:::.:::::	UCUCUCUCUCUCUCUCUCUC	Cleavage	locus=Scaffold1671:1829888:1837132:-	1
novel_mir_14	TEA018805.1	1	-1	1	20	209	228	GAGAGGGAGGGAGAGAGAGA	::::::::::.:::.:::::	UCUCUCUCUCUCUCUCUCUC	Cleavage	locus=Scaffold875:1210275:1215696:-	1
novel_mir_14	TEA021718.1	1	-1	1	20	72	91	GAGAGGGAGGGAGAGAGAGA	::::::::::.:::.:::::	UCUCUCUCUCUCUCUCUCUC	Cleavage	locus=Scaffold1551:186241:187748:+	2
novel_mir_14	TEA018057.1	1	-1	1	20	143	162	GAGAGGGAGGGAGAGAGAGA	::::::::::.:::.:::::	UCUCUCUCUCUCUCUCUCUC	Cleavage	locus=Scaffold2493:1085449:1086686:-	1
novel_mir_14	TEA004601.1	1	-1	1	20	36	55	GAGAGGGAGGGAGAGAGAGA	::::::::::.:::.:::::	UCUCUCUCUCUCUCUCUCUC	Cleavage	locus=Scaffold6889:495809:499569:-	1
novel_mir_14	TEA031343.1	1	-1	1	20	108	127	GAGAGGGAGGGAGAGAGAGA	::::::::::.:::.:::::	UCUCUCUCUCUCUCUCUCUC	Cleavage	locus=Scaffold513:1418921:1423903:-	2
novel_mir_14	TEA031343.1	1	-1	1	20	128	147	GAGAGGGAGGGAGAGAGAGA	::::::::::.:::.:::::	UCUCUCUCUCUCUCUCUCUC	Cleavage	locus=Scaffold513:1418921:1423903:-	2
novel_mir_14	TEA017516.1	1	-1	1	20	356	375	GAGAGGGAGGGAGAGAGAGA	::::::::::.:::.:::::	UCUCUCUCUCUCUCUCUCUC	Cleavage	locus=Scaffold2181:723399:726931:-	1
novel_mir_14	TEA017354.1	1	-1	1	20	182	201	GAGAGGGAGGGAGAGAGAGA	::::::::::.:::.:::::	UCUCUCUCUCUCUCUCUCUC	Cleavage	locus=Scaffold3315:779983:782959:+	1
novel_mir_14	TEA024342.1	1	-1	1	20	121	140	GAGAGGGAGGGAGAGAGAGA	::::::::::.:::.:::::	UCUCUCUCUCUCUCUCUCUC	Cleavage	locus=Scaffold2810:963941:967377:+	1
novel_mir_14	TEA025692.1	1	-1	1	20	300	319	GAGAGGGAGGGAGAGAGAGA	::::::::::.:::.:::::	UCUCUCUCUCUCUCUCUCUC	Cleavage	locus=Scaffold1041:511086:512345:-	1
novel_mir_14	TEA027555.1	1	-1	1	20	53	72	GAGAGGGAGGGAGAGAGAGA	::::::::::.:::.:::::	UCUCUCUCUCUCUCUCUCUC	Cleavage	locus=Scaffold1169:83265:92314:+	1
novel_mir_14	TEA028976.1	1	-1	1	20	6695	6714	GAGAGGGAGGGAGAGAGAGA	.::::::::.:::::::::	CUUCUCUCUCUCUCCCUCUC	Cleavage	locus=Scaffold157:827611:882293:+	1
novel_mir_14	TEA033496.1	1	-1	1	20	471	490	GAGAGGGAGGGAGAGAGAGA	::::::::::.:::.:::::	UCUCUCUCUCUCUCUCUCUC	Cleavage	locus=Scaffold776:348120:348632:+	1
novel_mir_14	TEA006299.1	1	-1	1	20	34	53	GAGAGGGAGGGAGAGAGAGA	::::::::::.:::.:::::	UCUCUCUCUCUCUCUCUCUC	Cleavage	locus=Scaffold2905:2135022:2136833:+	1
novel_mir_14	TEA003766.1	1	-1	1	20	396	415	GAGAGGGAGGGAGAGAGAGA	::::::::::.:::.:::::	UCUCUCUCUCUCUCUCUCUC	Cleavage	locus=Scaffold5638:243890:251795:+	1
novel_mir_14	TEA021492.1	1	-1	1	20	19	38	GAGAGGGAGGGAGAGAGAGA	::::::::::.:::.:::::	UCUCUCUCUCUCUCUCUCUC	Cleavage	locus=Scaffold626:856480:858489:+	1
novel_mir_14	TEA017305.1	1	-1	1	20	360	379	GAGAGGGAGGGAGAGAGAGA	::::::::::.:::.:::::	UCUCUCUCUCUCUCUCUCUC	Cleavage	locus=Scaffold2918:491700:503029:-	1
novel_mir_14	TEA009805.1	1	-1	1	20	330	349	GAGAGGGAGGGAGAGAGAGA	::::::::::.:::.:::::	UCUCUCUCUCUCUCUCUCUC	Cleavage	locus=Scaffold30:4630043:4630441:+	1
novel_mir_14	TEA004833.1	1	-1	1	20	348	367	GAGAGGGAGGGAGAGAGAGA	::::::::::.:::.:::::	UCUCUCUCUCUCUCUCUCUC	Cleavage	locus=Scaffold1497:1213215:1213595:-	1
novel_mir_14	TEA006218.1	1	-1	1	20	317	336	GAGAGGGAGGGAGAGAGAGA	::::::::::.:::.:::::	UCUCUCUCUCUCUCUCUCUC	Cleavage	locus=Scaffold1443:508173:508541:+	1
novel_mir_14	TEA021584.1	1	-1	1	20	236	255	GAGAGGGAGGGAGAGAGAGA	::::::::::.:::.:::::	UCUCUCUCUCUCUCUCUCUC	Cleavage	locus=Scaffold14141:17017:17301:-	1
novel_mir_14	TEA020227.1	1	-1	1	20	2837	2856	GAGAGGGAGGGAGAGAGAGA	:::::::::.:::.:::::	CCUCUCUCUCUCUCUCUCUC	Cleavage	locus=Scaffold2438:46444:53434:-	1
novel_mir_14	TEA023485.1	1	-1	1	20	68	87	GAGAGGGAGGGAGAGAGAGA	::::::::::.:::.:::::	UCUCUCUCUCUCUCUCUCUC	Cleavage	locus=Scaffold268:1988870:1989073:+	1
novel_mir_14	TEA025647.1	1	-1	1	20	121	140	GAGAGGGAGGGAGAGAGAGA	::::::::::.:::.:::::	UCUCUCUCUCUCUCUCUCUC	Cleavage	locus=Scaffold2547:82245:82421:-	2
novel_mir_14	TEA025647.1	1	-1	1	20	141	160	GAGAGGGAGGGAGAGAGAGA	::::::::::.:::.:::::	UCUCUCUCUCUCUCUCUCUC	Cleavage	locus=Scaffold2547:82245:82421:-	2
novel_mir_14	TEA020570.1	1	-1	1	20	301	320	GAGAGGGAGGGAGAGAGAGA	::::::::..:::::::::	CCUCUCUCUUUCUCCCUCUC	Cleavage	locus=Scaffold374:388261:396635:-	1
novel_mir_14	TEA031515.1	1	-1	1	20	1957	1976	GAGAGGGAGGGAGAGAGAGA	:::::::::.:::.:::::	ACUCUCUCUCUCUCUCUCUC	Cleavage	locus=Scaffold932:85148:107888:-	1
novel_mir_14	TEA009231.1	1	-1	1	20	1331	1350	GAGAGGGAGGGAGAGAGAGA	.::::::::.:::::::::	GUUCUCUCUCUCUCCCUCUC	Cleavage	locus=Scaffold5226:87639:98666:+	1
novel_mir_14	TEA011179.1	1	-1	1	20	1896	1915	GAGAGGGAGGGAGAGAGAGA	::::::::..:::::::::	CCUCUCUCUUUCUCCCUCUC	Cleavage	locus=Scaffold212:3210627:3220742:-	1
novel_mir_14	TEA015779.1	1	-1	1	20	324	343	GAGAGGGAGGGAGAGAGAGA	::::::::..:::::::::	CCUCUCUCUUUCUCCCUCUC	Cleavage	locus=Scaffold3826:910942:917774:+	1
novel_mir_14	TEA013453.1	1	-1	1	20	1691	1710	GAGAGGGAGGGAGAGAGAGA	:::::::::.:::.:::::	CCUCUCUCUCUCUCUCUCUC	Cleavage	locus=Scaffold4821:2525:46367:-	1
novel_mir_14	TEA003403.1	1	-1	1	20	247	266	GAGAGGGAGGGAGAGAGAGA	:::::::::.:::.:::::	CCUCUCUCUCUCUCUCUCUC	Cleavage	locus=Scaffold5728:160606:193547:-	1
novel_mir_14	TEA030129.1	1	-1	1	20	23	42	GAGAGGGAGGGAGAGAGAGA	:::::::::.:::.:::::	CCUCUCUCUCUCUCUCUCUC	Cleavage	locus=Scaffold1804:690074:695947:-	1
novel_mir_14	TEA024770.1	1	-1	1	20	909	928	GAGAGGGAGGGAGAGAGAGA	:::::::::.:::.:::::	GCUCUCUCUCUCUCUCUCUC	Cleavage	locus=Scaffold583:73030:80912:-	1
novel_mir_14	TEA032444.1	1	-1	1	20	686	705	GAGAGGGAGGGAGAGAGAGA	:::::::::.:::.:::::	GCUCUCUCUCUCUCUCUCUC	Cleavage	locus=Scaffold4147:9603:31030:-	1
novel_mir_14	TEA023680.1	1	-1	1	20	26	45	GAGAGGGAGGGAGAGAGAGA	.::::::::::::.:::::	GUUCUCUCUCCCUCUCUCUC	Cleavage	locus=Scaffold2240:204785:213717:+	1
novel_mir_14	TEA025219.1	1	-1	1	20	85	104	GAGAGGGAGGGAGAGAGAGA	:::::::::.:::.:::::	ACUCUCUCUCUCUCUCUCUC	Cleavage	locus=Scaffold4206:1091350:1100145:-	1
novel_mir_14	TEA025045.1	1	-1	1	20	425	444	GAGAGGGAGGGAGAGAGAGA	:::::::::.:::.:::::	CCUCUCUCUCUCUCUCUCUC	Cleavage	locus=Scaffold1629:164755:168107:+	1
novel_mir_14	TEA009872.1	1	-1	1	20	697	716	GAGAGGGAGGGAGAGAGAGA	::::::::..:::::::::	CCUCUCUCUUUCUCCCUCUC	Cleavage	locus=Scaffold2102:1035869:1058903:+	1
novel_mir_14	TEA011606.1	1	-1	1	20	919	938	GAGAGGGAGGGAGAGAGAGA	::::::::..:::::::::	CCUCUCUCUUUCUCCCUCUC	Cleavage	locus=Scaffold2894:836866:857732:+	1
novel_mir_14	TEA028005.1	1	-1	1	20	678	697	GAGAGGGAGGGAGAGAGAGA	.:::::::.::::::::::	CUUCUCUCUUCCUCCCUCUC	Cleavage	locus=Scaffold150:400772:407639:-	2
novel_mir_14	TEA011126.1	1	-1	1	20	99	118	GAGAGGGAGGGAGAGAGAGA	:::::::::.:::.:::::	ACUCUCUCUCUCUCUCUCUC	Cleavage	locus=Scaffold3821:201031:215958:-	1
novel_mir_14	TEA005102.1	1	-1	1	20	136	155	GAGAGGGAGGGAGAGAGAGA	::::::::::::::.:.::	ACUCUCUCUCCCUCCUUUUC	Cleavage	locus=Scaffold1857:630298:643460:-	1
novel_mir_14	TEA032544.1	1	-1	1	20	191	210	GAGAGGGAGGGAGAGAGAGA	:::::::::.:::.:::::	ACUCUCUCUCUCUCUCUCUC	Cleavage	locus=Scaffold2014:286230:289978:-	1
novel_mir_14	TEA002213.1	1	-1	1	20	233	252	GAGAGGGAGGGAGAGAGAGA	:::::::::.:::.:::::	ACUCUCUCUCUCUCUCUCUC	Cleavage	locus=Scaffold2217:303302:305525:-	1
novel_mir_14	TEA012952.1	1	-1	1	20	484	503	GAGAGGGAGGGAGAGAGAGA	:::::::::.:::.:::::	ACUCUCUCUCUCUCUCUCUC	Cleavage	locus=Scaffold2549:485946:486467:+	1
novel_mir_143	TEA014974.1	1	-1	1	21	35	55	AGAGGAGAGGAGAGGAGAGGA	::::::::::::::::::::	UCCUCUCCUCUCCUCUCCUCC	Cleavage	locus=Scaffold692:297790:299694:-	1
novel_mir_143	TEA014956.1	1	-1	1	21	590	610	AGAGGAGAGGAGAGGAGAGGA	:.:::::::::::::::.:.:	UUCUCUCCUCUCCUCUCUUUU	Cleavage	locus=Scaffold7123:123226:143020:+	1
novel_mir_143	TEA027365.1	1	-1	1	21	93	113	AGAGGAGAGGAGAGGAGAGGA	.:::::::::.::::.::::	CUCUCUCCUCUUCUCUUCUCU	Cleavage	locus=Scaffold844:2315815:2317797:+	1
novel_mir_143	TEA011606.1	1	-1	1	21	958	978	AGAGGAGAGGAGAGGAGAGGA	.::::.::::::::::.:::	CUCUCUUCUCUCCUCUCUUCU	Cleavage	locus=Scaffold2894:836866:857732:+	1
novel_mir_144	TEA004833.1	1	-1	1	22	356	377	CAUAGGGAGGGAGAGAGAGAGA	::::::::::::.:::.:::::	UCUCUCUCUCUCUCUCUCUAUG	Cleavage	locus=Scaffold1497:1213215:1213595:-	1
novel_mir_144	TEA026007.1	1	-1	1	22	242	263	CAUAGGGAGGGAGAGAGAGAGA	:::::::::::.:::.:::::	CCUCUCUCUCUCUCUCUCUAUG	Cleavage	locus=Scaffold5550:53583:55923:+	1
novel_mir_149	TEA024619.1	1	-1	1	22	55	76	GAGAGGGAGGGAGAGAGAGAGA	.:::.::::::::::::::	CUCUUCUUUCUCCCUCCCUCUC	Cleavage	locus=Scaffold7674:174473:188303:-	2
novel_mir_149	TEA020879.1	1	-1	1	22	49	70	GAGAGGGAGGGAGAGAGAGAGA	::::::::::::.:::.:::::	UCUCUCUCUCUCUCUCUCUCUC	Cleavage	locus=Scaffold2112:1917063:1933714:+	1
novel_mir_149	TEA018270.1	1	-1	1	22	1887	1908	GAGAGGGAGGGAGAGAGAGAGA	::::::::::::.:::.:::::	UCUCUCUCUCUCUCUCUCUCUC	Cleavage	locus=Scaffold624:1590076:1613123:+	1
novel_mir_149	TEA033279.1	1	-1	1	22	837	858	GAGAGGGAGGGAGAGAGAGAGA	::::::::::::.:::.:::::	UCUCUCUCUCUCUCUCUCUCUC	Cleavage	locus=Scaffold2225:621909:639664:+	1
novel_mir_149	TEA008223.1	1	-1	1	22	276	297	GAGAGGGAGGGAGAGAGAGAGA	::::::::::::.:::.:::::	UCUCUCUCUCUCUCUCUCUCUC	Cleavage	locus=Scaffold14032:197100:201698:+	1
novel_mir_149	TEA025989.1	1	-1	1	22	1039	1060	GAGAGGGAGGGAGAGAGAGAGA	:::::::::::::::::::::	UCUCUCUCUCUCCCUCCCUCUG	Cleavage	locus=Scaffold143:258263:309535:-	1
novel_mir_149	TEA003192.1	1	-1	1	22	110	131	GAGAGGGAGGGAGAGAGAGAGA	::::::::::::.:::.:::::	UCUCUCUCUCUCUCUCUCUCUC	Cleavage	locus=Scaffold6665:73466:77800:-	1
novel_mir_149	TEA032924.1	1	-1	1	22	121	142	GAGAGGGAGGGAGAGAGAGAGA	::::::::::::.:::.:::::	UCUCUCUCUCUCUCUCUCUCUC	Cleavage	locus=Scaffold1598:2586109:2589617:-	1
novel_mir_149	TEA005093.1	1	-1	1	22	2611	2632	GAGAGGGAGGGAGAGAGAGAGA	::::::::::::.:::.:::::	UCUCUCUCUCUCUCUCUCUCUC	Cleavage	locus=Scaffold1857:1151822:1165185:+	1
novel_mir_149	TEA007300.1	1	-1	1	22	155	176	GAGAGGGAGGGAGAGAGAGAGA	::::::::::::.:::.:::::	UCUCUCUCUCUCUCUCUCUCUC	Cleavage	locus=Scaffold1963:530954:544257:-	1
novel_mir_149	TEA006127.1	1	-1	1	22	15	36	GAGAGGGAGGGAGAGAGAGAGA	::::::::::::.:::.:::::	UCUCUCUCUCUCUCUCUCUCUC	Cleavage	locus=Scaffold2132:233382:236395:+	1
novel_mir_149	TEA028334.1	1	-1	1	22	33	54	GAGAGGGAGGGAGAGAGAGAGA	::::::::::::.:::.:::::	UCUCUCUCUCUCUCUCUCUCUC	Cleavage	locus=Scaffold856:287710:293608:+	1
novel_mir_149	TEA019551.1	1	-1	1	22	159	180	GAGAGGGAGGGAGAGAGAGAGA	::::::::::::.:::.:::::	UCUCUCUCUCUCUCUCUCUCUC	Cleavage	locus=Scaffold60:3361931:3385860:-	1
novel_mir_149	TEA033138.1	1	-1	1	22	321	342	GAGAGGGAGGGAGAGAGAGAGA	::::::::::::.:::.:::::	UCUCUCUCUCUCUCUCUCUCUC	Cleavage	locus=Scaffold4449:200462:227175:+	1
novel_mir_149	TEA015684.1	1	-1	1	22	2068	2089	GAGAGGGAGGGAGAGAGAGAGA	::::::::::::.:::.:::::	UCUCUCUCUCUCUCUCUCUCUC	Cleavage	locus=Scaffold669:899943:905738:-	1
novel_mir_149	TEA033134.1	1	-1	1	22	65	86	GAGAGGGAGGGAGAGAGAGAGA	::::::::::::.:::.:::::	UCUCUCUCUCUCUCUCUCUCUC	Cleavage	locus=Scaffold4449:268665:285180:+	1
novel_mir_149	TEA031183.1	1	-1	1	22	1762	1783	GAGAGGGAGGGAGAGAGAGAGA	::::::::::::.:::.:::::	UCUCUCUCUCUCUCUCUCUCUC	Cleavage	locus=Scaffold2805:21451:29838:+	1
novel_mir_149	TEA019525.1	1	-1	1	22	95	116	GAGAGGGAGGGAGAGAGAGAGA	::::::::::::.:::.:::::	UCUCUCUCUCUCUCUCUCUCUC	Cleavage	locus=Scaffold60:1575261:1582643:-	1
novel_mir_149	TEA027624.1	1	-1	1	22	64	85	GAGAGGGAGGGAGAGAGAGAGA	:::::::::::::::..:::::	UCUCUCUCUCUCCCUUUCUCUC	Cleavage	locus=Scaffold1230:302442:316694:-	1
novel_mir_149	TEA025428.1	1	-1	1	22	102	123	GAGAGGGAGGGAGAGAGAGAGA	::::::::::::.:::.:::::	UCUCUCUCUCUCUCUCUCUCUC	Cleavage	locus=Scaffold2329:209472:214770:-	1
novel_mir_149	TEA019988.1	1	-1	1	22	513	534	GAGAGGGAGGGAGAGAGAGAGA	::::::::::::.:::.:::::	UCUCUCUCUCUCUCUCUCUCUC	Cleavage	locus=Scaffold6304:357564:377392:-	1
novel_mir_149	TEA001194.1	1	-1	1	22	204	225	GAGAGGGAGGGAGAGAGAGAGA	::::::::::::.:::.:::::	UCUCUCUCUCUCUCUCUCUCUC	Cleavage	locus=Scaffold1290:1827353:1834410:-	1
novel_mir_149	TEA027508.1	1	-1	1	22	1650	1671	GAGAGGGAGGGAGAGAGAGAGA	::::::::::::.:::.:::::	UCUCUCUCUCUCUCUCUCUCUC	Cleavage	locus=Scaffold845:951285:953378:-	1
novel_mir_149	TEA021465.1	1	-1	1	22	950	971	GAGAGGGAGGGAGAGAGAGAGA	::::::::::::.:::.:::::	UCUCUCUCUCUCUCUCUCUCUC	Cleavage	locus=Scaffold2123:678612:681066:-	1
novel_mir_149	TEA034026.1	1	-1	1	22	65	86	GAGAGGGAGGGAGAGAGAGAGA	::::::::::::.:::.:::::	UCUCUCUCUCUCUCUCUCUCUC	Cleavage	locus=Scaffold2990:550806:562194:-	1
novel_mir_149	TEA013098.1	1	-1	1	22	291	312	GAGAGGGAGGGAGAGAGAGAGA	::::::::::::.:::.:::::	UCUCUCUCUCUCUCUCUCUCUC	Cleavage	locus=Scaffold4478:537034:560136:-	1
novel_mir_149	TEA020156.1	1	-1	1	22	273	294	GAGAGGGAGGGAGAGAGAGAGA	::::::::::::.:::.:::::	UCUCUCUCUCUCUCUCUCUCUC	Cleavage	locus=Scaffold1236:743402:752902:+	1
novel_mir_149	TEA008845.1	1	-1	1	22	909	930	GAGAGGGAGGGAGAGAGAGAGA	::::::::::::.:::.:::::	UCUCUCUCUCUCUCUCUCUCUC	Cleavage	locus=Scaffold3124:616216:624265:-	1
novel_mir_149	TEA009813.1	1	-1	1	22	228	249	GAGAGGGAGGGAGAGAGAGAGA	::::::::::::.:::.:::::	UCUCUCUCUCUCUCUCUCUCUC	Cleavage	locus=Scaffold30:4747204:4764289:+	1
novel_mir_149	TEA024281.1	1	-1	1	22	1348	1369	GAGAGGGAGGGAGAGAGAGAGA	::::::::::::.:::.:::::	UCUCUCUCUCUCUCUCUCUCUC	Cleavage	locus=Scaffold354:488591:495994:+	1
novel_mir_149	TEA010415.1	1	-1	1	22	93	114	GAGAGGGAGGGAGAGAGAGAGA	::::::::::::.:::.:::::	UCUCUCUCUCUCUCUCUCUCUC	Cleavage	locus=Scaffold1411:66792:69034:-	1
novel_mir_149	TEA012995.1	1	-1	1	22	470	491	GAGAGGGAGGGAGAGAGAGAGA	::::::::::::.:::.:::::	UCUCUCUCUCUCUCUCUCUCUC	Cleavage	locus=Scaffold1028:489112:506322:+	1
novel_mir_149	TEA032989.1	1	-1	1	22	50	71	GAGAGGGAGGGAGAGAGAGAGA	::::::::::::.:::.:::::	UCUCUCUCUCUCUCUCUCUCUC	Cleavage	locus=Scaffold913:1768764:1770783:+	1
novel_mir_149	TEA020611.1	1	-1	1	22	1410	1431	GAGAGGGAGGGAGAGAGAGAGA	::::::::::::.:::.:::::	UCUCUCUCUCUCUCUCUCUCUC	Cleavage	locus=Scaffold98:654502:664159:+	1
novel_mir_149	TEA026230.1	1	-1	1	22	194	215	GAGAGGGAGGGAGAGAGAGAGA	::::::::::::.:::.:::::	UCUCUCUCUCUCUCUCUCUCUC	Cleavage	locus=Scaffold2494:125554:129616:+	1
novel_mir_149	TEA034037.1	1	-1	1	22	56	77	GAGAGGGAGGGAGAGAGAGAGA	::::::::::::.:::.:::::	UCUCUCUCUCUCUCUCUCUCUC	Cleavage	locus=Scaffold2990:867470:880339:-	1
novel_mir_149	TEA011029.1	1	-1	1	22	81	102	GAGAGGGAGGGAGAGAGAGAGA	::::::::::::.:::.:::::	UCUCUCUCUCUCUCUCUCUCUC	Cleavage	locus=Scaffold5516:755595:761938:+	1
novel_mir_149	TEA028970.1	1	-1	1	22	134	155	GAGAGGGAGGGAGAGAGAGAGA	:::::::::.::.:::::::::	UCUCUCUCUUUCUCUCCCUCUC	Cleavage	locus=Scaffold157:991381:1007645:+	1
novel_mir_149	TEA022825.1	1	-1	1	22	20	41	GAGAGGGAGGGAGAGAGAGAGA	::::::::::::.:::.:::::	UCUCUCUCUCUCUCUCUCUCUC	Cleavage	locus=Scaffold981:235693:239426:+	1
novel_mir_149	TEA023644.1	1	-1	1	22	123	144	GAGAGGGAGGGAGAGAGAGAGA	:::.:::::::::.::::::::	UCUUUCUCUCUCCUUCCCUCUC	Cleavage	locus=Scaffold1243:825606:826985:+	1
novel_mir_149	TEA002690.1	1	-1	1	22	1295	1316	GAGAGGGAGGGAGAGAGAGAGA	::::::::::::.:::.:::::	UCUCUCUCUCUCUCUCUCUCUC	Cleavage	locus=Scaffold6029:951901:956507:-	1
novel_mir_149	TEA011930.1	1	-1	1	22	89	110	GAGAGGGAGGGAGAGAGAGAGA	::::::::::::.:::.:::::	UCUCUCUCUCUCUCUCUCUCUC	Cleavage	locus=Scaffold288:2931987:2934017:+	1
novel_mir_149	TEA016394.1	1	-1	1	22	77	98	GAGAGGGAGGGAGAGAGAGAGA	::::::::::::.:::.:::::	UCUCUCUCUCUCUCUCUCUCUC	Cleavage	locus=Scaffold3046:615779:628743:-	1
novel_mir_149	TEA018601.1	1	-1	1	22	134	155	GAGAGGGAGGGAGAGAGAGAGA	::::::::::::.:::.:::::	UCUCUCUCUCUCUCUCUCUCUC	Cleavage	locus=Scaffold2942:578755:585936:-	1
novel_mir_149	TEA005473.1	1	-1	1	22	607	628	GAGAGGGAGGGAGAGAGAGAGA	::::::::::::.:::.:::::	UCUCUCUCUCUCUCUCUCUCUC	Cleavage	locus=Scaffold6792:1258886:1260246:-	1
novel_mir_149	TEA008878.1	1	-1	1	22	147	168	GAGAGGGAGGGAGAGAGAGAGA	::::::::::::.:::.:::::	UCUCUCUCUCUCUCUCUCUCUC	Cleavage	locus=Scaffold1274:826490:830035:+	1
novel_mir_149	TEA029589.1	1	-1	1	22	62	83	GAGAGGGAGGGAGAGAGAGAGA	::::::::::::.:::.:::::	UCUCUCUCUCUCUCUCUCUCUC	Cleavage	locus=Scaffold944:181525:186098:+	1
novel_mir_149	TEA007779.1	1	-1	1	22	823	844	GAGAGGGAGGGAGAGAGAGAGA	::::::::::::.:::.:::::	UCUCUCUCUCUCUCUCUCUCUC	Cleavage	locus=Scaffold390:2291849:2314351:+	1
novel_mir_149	TEA020836.1	1	-1	1	22	330	351	GAGAGGGAGGGAGAGAGAGAGA	::::::::::::.:::.:::::	UCUCUCUCUCUCUCUCUCUCUC	Cleavage	locus=Scaffold1997:550543:556582:-	1
novel_mir_149	TEA025313.1	1	-1	1	22	66	87	GAGAGGGAGGGAGAGAGAGAGA	::::::::::::.:::.:::::	UCUCUCUCUCUCUCUCUCUCUC	Cleavage	locus=Scaffold423:815992:817529:-	1
novel_mir_149	TEA001748.1	1	-1	1	22	59	80	GAGAGGGAGGGAGAGAGAGAGA	::::::::::::.:::.:::::	UCUCUCUCUCUCUCUCUCUCUC	Cleavage	locus=Scaffold619:20369:25334:-	1
novel_mir_149	TEA024608.1	1	-1	1	22	778	799	GAGAGGGAGGGAGAGAGAGAGA	::::::::::::.:::.:::::	UCUCUCUCUCUCUCUCUCUCUC	Cleavage	locus=Scaffold2930:1031773:1042026:-	2
novel_mir_149	TEA004212.1	1	-1	1	22	38	59	GAGAGGGAGGGAGAGAGAGAGA	::::::::::::.:::.:::::	UCUCUCUCUCUCUCUCUCUCUC	Cleavage	locus=Scaffold2695:68790:71778:-	1
novel_mir_149	TEA033110.1	1	-1	1	22	24	45	GAGAGGGAGGGAGAGAGAGAGA	::::::::::::.:::.:::::	UCUCUCUCUCUCUCUCUCUCUC	Cleavage	locus=Scaffold5126:1055247:1057592:-	1
novel_mir_149	TEA013196.1	1	-1	1	22	689	710	GAGAGGGAGGGAGAGAGAGAGA	::::::::::::.:::.:::::	UCUCUCUCUCUCUCUCUCUCUC	Cleavage	locus=Scaffold1858:377366:381802:+	1
novel_mir_149	TEA021504.1	1	-1	1	22	891	912	GAGAGGGAGGGAGAGAGAGAGA	::::::::::::.:::.:::::	UCUCUCUCUCUCUCUCUCUCUC	Cleavage	locus=Scaffold626:1871242:1879882:+	1
novel_mir_149	TEA011033.1	1	-1	1	22	115	136	GAGAGGGAGGGAGAGAGAGAGA	::::::::::::.:::.:::::	UCUCUCUCUCUCUCUCUCUCUC	Cleavage	locus=Scaffold2077:344629:350759:+	1
novel_mir_149	TEA014446.1	1	-1	1	22	500	521	GAGAGGGAGGGAGAGAGAGAGA	::::::::::::.:::.:::::	UCUCUCUCUCUCUCUCUCUCUC	Cleavage	locus=Scaffold41:2115743:2117201:+	1
novel_mir_149	TEA025342.1	1	-1	1	22	874	895	GAGAGGGAGGGAGAGAGAGAGA	::::::::::::.:::.:::::	UCUCUCUCUCUCUCUCUCUCUC	Cleavage	locus=Scaffold423:5993780:5994727:+	1
novel_mir_149	TEA007599.1	1	-1	1	22	5	26	GAGAGGGAGGGAGAGAGAGAGA	::::::::::::.:::.:::::	UCUCUCUCUCUCUCUCUCUCUC	Cleavage	locus=Scaffold1775:1510893:1515216:-	1
novel_mir_149	TEA005928.1	1	-1	1	22	124	145	GAGAGGGAGGGAGAGAGAGAGA	::::::::::::.:::.:::::	UCUCUCUCUCUCUCUCUCUCUC	Cleavage	locus=Scaffold372:1376629:1378666:-	1
novel_mir_149	TEA028803.1	1	-1	1	22	883	904	GAGAGGGAGGGAGAGAGAGAGA	::::::::::::.:::.:::::	UCUCUCUCUCUCUCUCUCUCUC	Cleavage	locus=Scaffold8197:11376:14777:+	1
novel_mir_149	TEA001954.1	1	-1	1	22	79	100	GAGAGGGAGGGAGAGAGAGAGA	::::::::::::.:::.:::::	UCUCUCUCUCUCUCUCUCUCUC	Cleavage	locus=Scaffold6763:18769:41218:+	1
novel_mir_149	TEA003461.1	1	-1	1	22	703	724	GAGAGGGAGGGAGAGAGAGAGA	::::::::::::.:::.:::::	UCUCUCUCUCUCUCUCUCUCUC	Cleavage	locus=Scaffold2622:166041:178702:-	1
novel_mir_149	TEA020530.1	1	-1	1	22	64	85	GAGAGGGAGGGAGAGAGAGAGA	::::::::::::.:::.:::::	UCUCUCUCUCUCUCUCUCUCUC	Cleavage	locus=Scaffold179:550154:555883:-	1
novel_mir_149	TEA008033.1	1	-1	1	22	706	727	GAGAGGGAGGGAGAGAGAGAGA	::::::::::::.:::.:::::	UCUCUCUCUCUCUCUCUCUCUC	Cleavage	locus=Scaffold2093:134373:140488:+	1
novel_mir_149	TEA009852.1	1	-1	1	22	886	907	GAGAGGGAGGGAGAGAGAGAGA	:.::::::::::.:::.:::::	UUUCUCUCUCUCUCUCUCUCUC	Cleavage	locus=Scaffold1591:1620983:1627515:+	1
novel_mir_149	TEA030200.1	1	-1	1	22	204	225	GAGAGGGAGGGAGAGAGAGAGA	::::::::::::.:::.:::::	UCUCUCUCUCUCUCUCUCUCUC	Cleavage	locus=Scaffold877:1179829:1188693:-	1
novel_mir_149	TEA026621.1	1	-1	1	22	631	652	GAGAGGGAGGGAGAGAGAGAGA	::::::::::::.:::.:::::	UCUCUCUCUCUCUCUCUCUCUC	Cleavage	locus=Scaffold1671:1829888:1837132:-	1
novel_mir_149	TEA018805.1	1	-1	1	22	209	230	GAGAGGGAGGGAGAGAGAGAGA	::::::::::::.:::.:::::	UCUCUCUCUCUCUCUCUCUCUC	Cleavage	locus=Scaffold875:1210275:1215696:-	1
novel_mir_149	TEA021718.1	1	-1	1	22	72	93	GAGAGGGAGGGAGAGAGAGAGA	::::::::::::.:::.:::::	UCUCUCUCUCUCUCUCUCUCUC	Cleavage	locus=Scaffold1551:186241:187748:+	2
novel_mir_149	TEA031343.1	1	-1	1	22	108	129	GAGAGGGAGGGAGAGAGAGAGA	::::::::::::.:::.:::::	UCUCUCUCUCUCUCUCUCUCUC	Cleavage	locus=Scaffold513:1418921:1423903:-	1
novel_mir_149	TEA017516.1	1	-1	1	22	356	377	GAGAGGGAGGGAGAGAGAGAGA	::::::::::::.:::.:::::	UCUCUCUCUCUCUCUCUCUCUC	Cleavage	locus=Scaffold2181:723399:726931:-	1
novel_mir_149	TEA017354.1	1	-1	1	22	182	203	GAGAGGGAGGGAGAGAGAGAGA	::::::::::::.:::.:::::	UCUCUCUCUCUCUCUCUCUCUC	Cleavage	locus=Scaffold3315:779983:782959:+	1
novel_mir_149	TEA024342.1	1	-1	1	22	121	142	GAGAGGGAGGGAGAGAGAGAGA	::::::::::::.:::.:::::	UCUCUCUCUCUCUCUCUCUCUC	Cleavage	locus=Scaffold2810:963941:967377:+	1
novel_mir_149	TEA025692.1	1	-1	1	22	300	321	GAGAGGGAGGGAGAGAGAGAGA	::::::::::::.:::.:::::	UCUCUCUCUCUCUCUCUCUCUC	Cleavage	locus=Scaffold1041:511086:512345:-	1
novel_mir_149	TEA027555.1	1	-1	1	22	53	74	GAGAGGGAGGGAGAGAGAGAGA	::::::::::::.:::.:::::	UCUCUCUCUCUCUCUCUCUCUC	Cleavage	locus=Scaffold1169:83265:92314:+	1
novel_mir_149	TEA033496.1	1	-1	1	22	471	492	GAGAGGGAGGGAGAGAGAGAGA	::::::::::::.:::.:::::	UCUCUCUCUCUCUCUCUCUCUC	Cleavage	locus=Scaffold776:348120:348632:+	1
novel_mir_149	TEA006299.1	1	-1	1	22	34	55	GAGAGGGAGGGAGAGAGAGAGA	::::::::::::.:::.:::::	UCUCUCUCUCUCUCUCUCUCUC	Cleavage	locus=Scaffold2905:2135022:2136833:+	1
novel_mir_149	TEA003766.1	1	-1	1	22	396	417	GAGAGGGAGGGAGAGAGAGAGA	::::::::::::.:::.:::::	UCUCUCUCUCUCUCUCUCUCUC	Cleavage	locus=Scaffold5638:243890:251795:+	1
novel_mir_149	TEA021492.1	1	-1	1	22	19	40	GAGAGGGAGGGAGAGAGAGAGA	::::::::::::.:::.:::::	UCUCUCUCUCUCUCUCUCUCUC	Cleavage	locus=Scaffold626:856480:858489:+	1
novel_mir_149	TEA017305.1	1	-1	1	22	360	381	GAGAGGGAGGGAGAGAGAGAGA	::::::::::::.:::.:::::	UCUCUCUCUCUCUCUCUCUCUC	Cleavage	locus=Scaffold2918:491700:503029:-	1
novel_mir_149	TEA011223.1	1	-1	1	22	2305	2326	GAGAGGGAGGGAGAGAGAGAGA	:::::::::::.:::.:::::	CCUCUCUCUCUCUCUCUCUCUC	Cleavage	locus=Scaffold1185:715991:728357:+	1
novel_mir_149	TEA009805.1	1	-1	1	22	330	351	GAGAGGGAGGGAGAGAGAGAGA	::::::::::::.:::.:::::	UCUCUCUCUCUCUCUCUCUCUC	Cleavage	locus=Scaffold30:4630043:4630441:+	1
novel_mir_149	TEA004833.1	1	-1	1	22	348	369	GAGAGGGAGGGAGAGAGAGAGA	::::::::::::.:::.:::::	UCUCUCUCUCUCUCUCUCUCUC	Cleavage	locus=Scaffold1497:1213215:1213595:-	1
novel_mir_149	TEA006218.1	1	-1	1	22	317	338	GAGAGGGAGGGAGAGAGAGAGA	::::::::::::.:::.:::::	UCUCUCUCUCUCUCUCUCUCUC	Cleavage	locus=Scaffold1443:508173:508541:+	1
novel_mir_149	TEA023571.1	1	-1	1	22	127	148	GAGAGGGAGGGAGAGAGAGAGA	:.::::::::::.:::.:::::	UUUCUCUCUCUCUCUCUCUCUC	Cleavage	locus=Scaffold2672:308692:318660:+	1
novel_mir_149	TEA025165.1	1	-1	1	22	1162	1183	GAGAGGGAGGGAGAGAGAGAGA	:.::::::::::.::::::::.	UUUCUCUCUCUCUCUCCCUCUU	Cleavage	locus=Scaffold4072:931771:935776:-	1
novel_mir_149	TEA002343.1	1	-1	1	22	761	782	GAGAGGGAGGGAGAGAGAGAGA	:::::::::::.:::.:::::	CCUCUCUCUCUCUCUCUCUCUC	Cleavage	locus=Scaffold5806:11293:24712:-	1
novel_mir_149	TEA021584.1	1	-1	1	22	236	257	GAGAGGGAGGGAGAGAGAGAGA	::::::::::::.:::.:::::	UCUCUCUCUCUCUCUCUCUCUC	Cleavage	locus=Scaffold14141:17017:17301:-	1
novel_mir_149	TEA023485.1	1	-1	1	22	68	89	GAGAGGGAGGGAGAGAGAGAGA	::::::::::::.:::.:::::	UCUCUCUCUCUCUCUCUCUCUC	Cleavage	locus=Scaffold268:1988870:1989073:+	1
novel_mir_149	TEA025647.1	1	-1	1	22	121	142	GAGAGGGAGGGAGAGAGAGAGA	::::::::::::.:::.:::::	UCUCUCUCUCUCUCUCUCUCUC	Cleavage	locus=Scaffold2547:82245:82421:-	2
novel_mir_149	TEA025647.1	1	-1	1	22	143	164	GAGAGGGAGGGAGAGAGAGAGA	::::::::::::.:::.:::::	UCUCUCUCUCUCUCUCUCUCUC	Cleavage	locus=Scaffold2547:82245:82421:-	2
novel_mir_149	TEA029810.1	1	-1	1	22	468	489	GAGAGGGAGGGAGAGAGAGAGA	:::::::::::.:::.:::::	CCUCUCUCUCUCUCUCUCUCUC	Cleavage	locus=Scaffold986:1724914:1739636:-	1
novel_mir_149	TEA001683.1	1	-1	1	22	109	130	GAGAGGGAGGGAGAGAGAGAGA	:::::::::::.:::.:::::	CCUCUCUCUCUCUCUCUCUCUC	Cleavage	locus=Scaffold817:113771:114899:+	1
novel_mir_149	TEA010726.1	1	-1	1	22	669	690	GAGAGGGAGGGAGAGAGAGAGA	:::::::::::.:::.:::::	CCUCUCUCUCUCUCUCUCUCUC	Cleavage	locus=Scaffold1428:686422:689965:-	1
novel_mir_149	TEA009899.1	1	-1	1	22	234	255	GAGAGGGAGGGAGAGAGAGAGA	:::::::::::.:::.:::::	CCUCUCUCUCUCUCUCUCUCUC	Cleavage	locus=Scaffold438:615843:619654:-	1
novel_mir_149	TEA018057.1	1	-1	1	22	141	162	GAGAGGGAGGGAGAGAGAGAGA	:::::::::::.:::.:::::	ACUCUCUCUCUCUCUCUCUCUC	Cleavage	locus=Scaffold2493:1085449:1086686:-	1
novel_mir_149	TEA004601.1	1	-1	1	22	34	55	GAGAGGGAGGGAGAGAGAGAGA	:::::::::::.:::.:::::	ACUCUCUCUCUCUCUCUCUCUC	Cleavage	locus=Scaffold6889:495809:499569:-	1
novel_mir_149	TEA010362.1	1	-1	1	22	1166	1187	GAGAGGGAGGGAGAGAGAGAGA	.::::::::::.:::.:::::	CUUCUCUCUCUCUCUCUCUCUC	Cleavage	locus=Scaffold2275:2417153:2431295:+	1
novel_mir_149	TEA024770.1	1	-1	1	22	907	928	GAGAGGGAGGGAGAGAGAGAGA	:: :::::::::.:::.:::::	UCGCUCUCUCUCUCUCUCUCUC	Cleavage	locus=Scaffold583:73030:80912:-	1
novel_mir_149	TEA032444.1	1	-1	1	22	684	705	GAGAGGGAGGGAGAGAGAGAGA	:: :::::::::.:::.:::::	UCGCUCUCUCUCUCUCUCUCUC	Cleavage	locus=Scaffold4147:9603:31030:-	1
novel_mir_153	TEA008647.1	1	-1	1	21	3393	3413	CAGAGGAGGAGGAGGAGGAGG	::::::::::::::::::::	CCUCCUCCUCCUCCUCCUCUC	Cleavage	locus=Scaffold217:20822:32935:-	1
novel_mir_153	TEA008223.1	1	-1	1	21	333	353	CAGAGGAGGAGGAGGAGGAGG	::::::::::::::::::::	CCUCCUCCUCCUCCUCCUCUU	Cleavage	locus=Scaffold14032:197100:201698:+	1
novel_mir_153	TEA009548.1	1	-1	1	21	1903	1923	CAGAGGAGGAGGAGGAGGAGG	:::::::::::::.::.::::	CCUCCUCCUCCUCUUCUUCUG	Cleavage	locus=Scaffold2594:499421:527869:-	1
novel_mir_153	TEA024090.1	1	-1	1	21	1989	2009	CAGAGGAGGAGGAGGAGGAGG	::::::::::::::::::::	CCUCCUCCUCCUCCUCCUCUC	Cleavage	locus=Scaffold1689:802991:815792:-	1
novel_mir_153	TEA032915.1	1	-1	1	21	470	490	CAGAGGAGGAGGAGGAGGAGG	::::::::::::::::::::	CCUCCUCCUCCUCCUCCUCUA	Cleavage	locus=Scaffold1598:602150:622371:+	1
novel_mir_153	TEA023789.1	1	-1	1	21	27	47	CAGAGGAGGAGGAGGAGGAGG	::::::::::::::::::::	CCUCCUCCUCCUCCUCCUCUU	Cleavage	locus=Scaffold349:3102331:3106786:+	1
novel_mir_153	TEA006469.1	1	-1	1	21	200	220	CAGAGGAGGAGGAGGAGGAGG	::::::::::::::::::::	CCUCCUCCUCCUCCUCCUCUC	Cleavage	locus=Scaffold3198:957123:988975:+	1
novel_mir_153	TEA003588.1	1	-1	1	21	220	240	CAGAGGAGGAGGAGGAGGAGG	::::::::::::::::::::	CCUCCUCCUCCUCCUCCUCUA	Cleavage	locus=Scaffold2924:1124442:1126259:-	1
novel_mir_153	TEA016264.1	1	-1	1	21	110	130	CAGAGGAGGAGGAGGAGGAGG	::::::::::::::::::::	CCUCCUCCUCCUCCUCCUCUC	Cleavage	locus=Scaffold435:2767522:2771029:+	1
novel_mir_153	TEA011955.1	1	-1	1	21	212	232	CAGAGGAGGAGGAGGAGGAGG	::::::::::::::::::::	CCUCCUCCUCCUCCUCCUCUC	Cleavage	locus=Scaffold4229:1113542:1124213:-	1
novel_mir_153	TEA024415.1	1	-1	1	21	640	660	CAGAGGAGGAGGAGGAGGAGG	::::::::::::::::::::	CCUCCUCCUCCUCCUCCUCUU	Cleavage	locus=Scaffold706:1247450:1260167:-	1
novel_mir_153	TEA026408.1	1	-1	1	21	287	307	CAGAGGAGGAGGAGGAGGAGG	::::::::::::::::::::	CCUCCUCCUCCUCCUCCUCUA	Cleavage	locus=Scaffold535:112244:123198:+	1
novel_mir_153	TEA005025.1	1	-1	1	21	245	265	CAGAGGAGGAGGAGGAGGAGG	::::::::::::::::::::	CCUCCUCCUCCUCCUCCUCUC	Cleavage	locus=Scaffold5:1918853:1921576:+	1
novel_mir_153	TEA013692.1	1	-1	1	21	400	420	CAGAGGAGGAGGAGGAGGAGG	::::::::::::::::::::	CCUCCUCCUCCUCCUCCUCUU	Cleavage	locus=Scaffold2546:579718:594798:-	1
novel_mir_153	TEA006966.1	1	-1	1	21	1057	1077	CAGAGGAGGAGGAGGAGGAGG	::::::::::::::::::::	CCUCCUCCUCCUCCUCCUCUU	Cleavage	locus=Scaffold2078:236185:240142:+	1
novel_mir_153	TEA029060.1	1	-1	1	21	101	121	CAGAGGAGGAGGAGGAGGAGG	:.::::::::::::::::::	CUUCCUCCUCCUCCUCCUCUC	Cleavage	locus=Scaffold1881:854906:862794:+	1
novel_mir_153	TEA012803.1	1	-1	1	21	40	60	CAGAGGAGGAGGAGGAGGAGG	::::::::::::::::::::	CCUCCUCCUCCUCCUCCUCUC	Cleavage	locus=Scaffold262:1511598:1518640:-	1
novel_mir_153	TEA026014.1	1	-1	1	21	101	121	CAGAGGAGGAGGAGGAGGAGG	::::::::::::::::::::	CCUCCUCCUCCUCCUCCUCUU	Cleavage	locus=Scaffold2555:1177201:1184160:+	1
novel_mir_153	TEA010058.1	1	-1	1	21	464	484	CAGAGGAGGAGGAGGAGGAGG	::::::::::::::::::::	CCUCCUCCUCCUCCUCCUCUA	Cleavage	locus=Scaffold1989:2697160:2698092:-	1
novel_mir_153	TEA007234.1	1	-1	1	21	740	760	CAGAGGAGGAGGAGGAGGAGG	::::::::::::::::::::	CCUCCUCCUCCUCCUCCUCUU	Cleavage	locus=Scaffold3038:650520:655284:-	1
novel_mir_153	TEA002526.1	1	-1	1	21	42	62	CAGAGGAGGAGGAGGAGGAGG	::::::::::::::::::::	CCUCCUCCUCCUCCUCCUCUC	Cleavage	locus=Scaffold1379:756280:757188:-	1
novel_mir_153	TEA028142.1	1	-1	1	21	56	76	CAGAGGAGGAGGAGGAGGAGG	::::::::::::::::::::	CCUCCUCCUCCUCCUCCUCUC	Cleavage	locus=Scaffold2150:111120:120599:-	1
novel_mir_153	TEA024987.1	1	-1	1	21	103	123	CAGAGGAGGAGGAGGAGGAGG	::::::::::::::::::::	CCUCCUCCUCCUCCUCCUCUU	Cleavage	locus=Scaffold492:2461418:2470107:+	1
novel_mir_153	TEA031059.1	1	-1	1	21	50	70	CAGAGGAGGAGGAGGAGGAGG	::::::::::::::::::::	CCUCCUCCUCCUCCUCCUCUU	Cleavage	locus=Scaffold1571:1575552:1576268:-	1
novel_mir_153	TEA024658.1	1	-1	1	21	39	59	CAGAGGAGGAGGAGGAGGAGG	:::::::.::::::::.::::	CCUCCUCUUCCUCCUCUUCUG	Cleavage	locus=Scaffold656:628576:630440:+	1
novel_mir_153	TEA028490.1	1	-1	1	21	838	858	CAGAGGAGGAGGAGGAGGAGG	::::::::::.:::::.::::	CCUCCUCCUCUUCCUCUUCUG	Cleavage	locus=Scaffold5689:529116:534505:-	1
novel_mir_153	TEA028950.1	1	-1	1	21	137	157	CAGAGGAGGAGGAGGAGGAGG	::::::::::::::::::::	CCUCCUCCUCCUCCUCCUCUA	Cleavage	locus=Scaffold3581:339512:339988:-	1
novel_mir_153	TEA008696.1	1	-1	1	21	93	113	CAGAGGAGGAGGAGGAGGAGG	:::::::::::::::::::	GCUCCUCCUCCUCCUCCUCUU	Cleavage	locus=Scaffold2360:820392:840698:+	1
novel_mir_153	TEA012743.1	1	-1	1	21	54	74	CAGAGGAGGAGGAGGAGGAGG	:.::::::::::::::::::	CUUCCUCCUCCUCCUCCUCUA	Cleavage	locus=Scaffold1770:324505:326380:+	1
novel_mir_153	TEA002879.1	1	-1	1	21	1045	1065	CAGAGGAGGAGGAGGAGGAGG	.:::::::::::::::::::	UCUCCUCCUCCUCCUCCUCUU	Cleavage	locus=Scaffold2806:913706:929938:-	1
novel_mir_153	TEA011466.1	1	-1	1	21	91	111	CAGAGGAGGAGGAGGAGGAGG	::: :::::::::::::::::	CCUGCUCCUCCUCCUCCUCUG	Cleavage	locus=Scaffold5365:255501:263206:+	1
novel_mir_153	TEA014020.1	1	-1	1	21	112	132	CAGAGGAGGAGGAGGAGGAGG	.::.::.::::::::::::::	UCUUCUUCUCCUCCUCCUCUG	Cleavage	locus=Scaffold292:454433:455656:-	1
novel_mir_167	TEA024619.1	1	-1	1	21	56	76	GAGAGGGAGGGAGAGAGAGAG	.:::.::::::::::::::	UCUUCUUUCUCCCUCCCUCUC	Cleavage	locus=Scaffold7674:174473:188303:-	2
novel_mir_167	TEA020879.1	1	-1	1	21	48	68	GAGAGGGAGGGAGAGAGAGAG	:::::::::::.:::.:::::	CUCUCUCUCUCUCUCUCUCUC	Cleavage	locus=Scaffold2112:1917063:1933714:+	1
novel_mir_167	TEA011223.1	1	-1	1	21	2306	2326	GAGAGGGAGGGAGAGAGAGAG	:::::::::::.:::.:::::	CUCUCUCUCUCUCUCUCUCUC	Cleavage	locus=Scaffold1185:715991:728357:+	1
novel_mir_167	TEA018270.1	1	-1	1	21	1888	1908	GAGAGGGAGGGAGAGAGAGAG	:::::::::::.:::.:::::	CUCUCUCUCUCUCUCUCUCUC	Cleavage	locus=Scaffold624:1590076:1613123:+	1
novel_mir_167	TEA033279.1	1	-1	1	21	836	856	GAGAGGGAGGGAGAGAGAGAG	:::::::::::.:::.:::::	CUCUCUCUCUCUCUCUCUCUC	Cleavage	locus=Scaffold2225:621909:639664:+	1
novel_mir_167	TEA008223.1	1	-1	1	21	275	295	GAGAGGGAGGGAGAGAGAGAG	:::::::::::.:::.:::::	CUCUCUCUCUCUCUCUCUCUC	Cleavage	locus=Scaffold14032:197100:201698:+	1
novel_mir_167	TEA025989.1	1	-1	1	21	1040	1060	GAGAGGGAGGGAGAGAGAGAG	::::::::::::::::::::	CUCUCUCUCUCCCUCCCUCUG	Cleavage	locus=Scaffold143:258263:309535:-	1
novel_mir_167	TEA003192.1	1	-1	1	21	111	131	GAGAGGGAGGGAGAGAGAGAG	:::::::::::.:::.:::::	CUCUCUCUCUCUCUCUCUCUC	Cleavage	locus=Scaffold6665:73466:77800:-	1
novel_mir_167	TEA000833.1	1	-1	1	21	2066	2086	GAGAGGGAGGGAGAGAGAGAG	:::::::::::.:::.:::::	CUCUCUCUCUCUCUCUCUCUC	Cleavage	locus=Scaffold1796:565020:576545:-	1
novel_mir_167	TEA032924.1	1	-1	1	21	120	140	GAGAGGGAGGGAGAGAGAGAG	:::::::::::.:::.:::::	CUCUCUCUCUCUCUCUCUCUC	Cleavage	locus=Scaffold1598:2586109:2589617:-	1
novel_mir_167	TEA002343.1	1	-1	1	21	762	782	GAGAGGGAGGGAGAGAGAGAG	:::::::::::.:::.:::::	CUCUCUCUCUCUCUCUCUCUC	Cleavage	locus=Scaffold5806:11293:24712:-	1
novel_mir_167	TEA005093.1	1	-1	1	21	2612	2632	GAGAGGGAGGGAGAGAGAGAG	:::::::::::.:::.:::::	CUCUCUCUCUCUCUCUCUCUC	Cleavage	locus=Scaffold1857:1151822:1165185:+	1
novel_mir_167	TEA007300.1	1	-1	1	21	156	176	GAGAGGGAGGGAGAGAGAGAG	:::::::::::.:::.:::::	CUCUCUCUCUCUCUCUCUCUC	Cleavage	locus=Scaffold1963:530954:544257:-	1
novel_mir_167	TEA006127.1	1	-1	1	21	16	36	GAGAGGGAGGGAGAGAGAGAG	:::::::::::.:::.:::::	CUCUCUCUCUCUCUCUCUCUC	Cleavage	locus=Scaffold2132:233382:236395:+	1
novel_mir_167	TEA028334.1	1	-1	1	21	34	54	GAGAGGGAGGGAGAGAGAGAG	:::::::::::.:::.:::::	CUCUCUCUCUCUCUCUCUCUC	Cleavage	locus=Scaffold856:287710:293608:+	1
novel_mir_167	TEA019551.1	1	-1	1	21	160	180	GAGAGGGAGGGAGAGAGAGAG	:::::::::::.:::.:::::	CUCUCUCUCUCUCUCUCUCUC	Cleavage	locus=Scaffold60:3361931:3385860:-	1
novel_mir_167	TEA033138.1	1	-1	1	21	322	342	GAGAGGGAGGGAGAGAGAGAG	:::::::::::.:::.:::::	CUCUCUCUCUCUCUCUCUCUC	Cleavage	locus=Scaffold4449:200462:227175:+	1
novel_mir_167	TEA015684.1	1	-1	1	21	2069	2089	GAGAGGGAGGGAGAGAGAGAG	:::::::::::.:::.:::::	CUCUCUCUCUCUCUCUCUCUC	Cleavage	locus=Scaffold669:899943:905738:-	1
novel_mir_167	TEA004120.1	1	-1	1	21	139	159	GAGAGGGAGGGAGAGAGAGAG	:::::::::::.:::.:::::	CUCUCUCUCUCUCUCUCUCUC	Cleavage	locus=Scaffold4430:578276:584822:-	1
novel_mir_167	TEA033134.1	1	-1	1	21	64	84	GAGAGGGAGGGAGAGAGAGAG	:::::::::::.:::.:::::	CUCUCUCUCUCUCUCUCUCUC	Cleavage	locus=Scaffold4449:268665:285180:+	1
novel_mir_167	TEA031183.1	1	-1	1	21	1761	1781	GAGAGGGAGGGAGAGAGAGAG	:::::::::::.:::.:::::	CUCUCUCUCUCUCUCUCUCUC	Cleavage	locus=Scaffold2805:21451:29838:+	1
novel_mir_167	TEA019525.1	1	-1	1	21	96	116	GAGAGGGAGGGAGAGAGAGAG	:::::::::::.:::.:::::	CUCUCUCUCUCUCUCUCUCUC	Cleavage	locus=Scaffold60:1575261:1582643:-	1
novel_mir_167	TEA027624.1	1	-1	1	21	65	85	GAGAGGGAGGGAGAGAGAGAG	::::::::::::::..:::::	CUCUCUCUCUCCCUUUCUCUC	Cleavage	locus=Scaffold1230:302442:316694:-	1
novel_mir_167	TEA025428.1	1	-1	1	21	103	123	GAGAGGGAGGGAGAGAGAGAG	:::::::::::.:::.:::::	CUCUCUCUCUCUCUCUCUCUC	Cleavage	locus=Scaffold2329:209472:214770:-	1
novel_mir_167	TEA019988.1	1	-1	1	21	512	532	GAGAGGGAGGGAGAGAGAGAG	:::::::::::.:::.:::::	CUCUCUCUCUCUCUCUCUCUC	Cleavage	locus=Scaffold6304:357564:377392:-	1
novel_mir_167	TEA001194.1	1	-1	1	21	205	225	GAGAGGGAGGGAGAGAGAGAG	:::::::::::.:::.:::::	CUCUCUCUCUCUCUCUCUCUC	Cleavage	locus=Scaffold1290:1827353:1834410:-	1
novel_mir_167	TEA027508.1	1	-1	1	21	1651	1671	GAGAGGGAGGGAGAGAGAGAG	:::::::::::.:::.:::::	CUCUCUCUCUCUCUCUCUCUC	Cleavage	locus=Scaffold845:951285:953378:-	1
novel_mir_167	TEA021465.1	1	-1	1	21	951	971	GAGAGGGAGGGAGAGAGAGAG	:::::::::::.:::.:::::	CUCUCUCUCUCUCUCUCUCUC	Cleavage	locus=Scaffold2123:678612:681066:-	1
novel_mir_167	TEA034026.1	1	-1	1	21	64	84	GAGAGGGAGGGAGAGAGAGAG	:::::::::::.:::.:::::	CUCUCUCUCUCUCUCUCUCUC	Cleavage	locus=Scaffold2990:550806:562194:-	1
novel_mir_167	TEA013098.1	1	-1	1	21	292	312	GAGAGGGAGGGAGAGAGAGAG	:::::::::::.:::.:::::	CUCUCUCUCUCUCUCUCUCUC	Cleavage	locus=Scaffold4478:537034:560136:-	1
novel_mir_167	TEA020156.1	1	-1	1	21	274	294	GAGAGGGAGGGAGAGAGAGAG	:::::::::::.:::.:::::	CUCUCUCUCUCUCUCUCUCUC	Cleavage	locus=Scaffold1236:743402:752902:+	1
novel_mir_167	TEA009813.1	1	-1	1	21	227	247	GAGAGGGAGGGAGAGAGAGAG	:::::::::::.:::.:::::	CUCUCUCUCUCUCUCUCUCUC	Cleavage	locus=Scaffold30:4747204:4764289:+	1
novel_mir_167	TEA008845.1	1	-1	1	21	908	928	GAGAGGGAGGGAGAGAGAGAG	:::::::::::.:::.:::::	CUCUCUCUCUCUCUCUCUCUC	Cleavage	locus=Scaffold3124:616216:624265:-	1
novel_mir_167	TEA024281.1	1	-1	1	21	1347	1367	GAGAGGGAGGGAGAGAGAGAG	:::::::::::.:::.:::::	CUCUCUCUCUCUCUCUCUCUC	Cleavage	locus=Scaffold354:488591:495994:+	1
novel_mir_167	TEA010415.1	1	-1	1	21	94	114	GAGAGGGAGGGAGAGAGAGAG	:::::::::::.:::.:::::	CUCUCUCUCUCUCUCUCUCUC	Cleavage	locus=Scaffold1411:66792:69034:-	1
novel_mir_167	TEA012995.1	1	-1	1	21	469	489	GAGAGGGAGGGAGAGAGAGAG	:::::::::::.:::.:::::	CUCUCUCUCUCUCUCUCUCUC	Cleavage	locus=Scaffold1028:489112:506322:+	1
novel_mir_167	TEA032989.1	1	-1	1	21	49	69	GAGAGGGAGGGAGAGAGAGAG	:::::::::::.:::.:::::	CUCUCUCUCUCUCUCUCUCUC	Cleavage	locus=Scaffold913:1768764:1770783:+	1
novel_mir_167	TEA020611.1	1	-1	1	21	1409	1429	GAGAGGGAGGGAGAGAGAGAG	:::::::::::.:::.:::::	CUCUCUCUCUCUCUCUCUCUC	Cleavage	locus=Scaffold98:654502:664159:+	1
novel_mir_167	TEA026230.1	1	-1	1	21	195	215	GAGAGGGAGGGAGAGAGAGAG	:::::::::::.:::.:::::	CUCUCUCUCUCUCUCUCUCUC	Cleavage	locus=Scaffold2494:125554:129616:+	1
novel_mir_167	TEA034037.1	1	-1	1	21	55	75	GAGAGGGAGGGAGAGAGAGAG	:::::::::::.:::.:::::	CUCUCUCUCUCUCUCUCUCUC	Cleavage	locus=Scaffold2990:867470:880339:-	1
novel_mir_167	TEA011029.1	1	-1	1	21	80	100	GAGAGGGAGGGAGAGAGAGAG	:::::::::::.:::.:::::	CUCUCUCUCUCUCUCUCUCUC	Cleavage	locus=Scaffold5516:755595:761938:+	1
novel_mir_167	TEA028970.1	1	-1	1	21	135	155	GAGAGGGAGGGAGAGAGAGAG	::::::::.::.:::::::::	CUCUCUCUUUCUCUCCCUCUC	Cleavage	locus=Scaffold157:991381:1007645:+	1
novel_mir_167	TEA022825.1	1	-1	1	21	19	39	GAGAGGGAGGGAGAGAGAGAG	:::::::::::.:::.:::::	CUCUCUCUCUCUCUCUCUCUC	Cleavage	locus=Scaffold981:235693:239426:+	1
novel_mir_167	TEA023644.1	1	-1	1	21	124	144	GAGAGGGAGGGAGAGAGAGAG	::.:::::::::.::::::::	CUUUCUCUCUCCUUCCCUCUC	Cleavage	locus=Scaffold1243:825606:826985:+	1
novel_mir_167	TEA002690.1	1	-1	1	21	1294	1314	GAGAGGGAGGGAGAGAGAGAG	:::::::::::.:::.:::::	CUCUCUCUCUCUCUCUCUCUC	Cleavage	locus=Scaffold6029:951901:956507:-	1
novel_mir_167	TEA011930.1	1	-1	1	21	88	108	GAGAGGGAGGGAGAGAGAGAG	:::::::::::.:::.:::::	CUCUCUCUCUCUCUCUCUCUC	Cleavage	locus=Scaffold288:2931987:2934017:+	1
novel_mir_167	TEA016394.1	1	-1	1	21	76	96	GAGAGGGAGGGAGAGAGAGAG	:::::::::::.:::.:::::	CUCUCUCUCUCUCUCUCUCUC	Cleavage	locus=Scaffold3046:615779:628743:-	1
novel_mir_167	TEA018601.1	1	-1	1	21	135	155	GAGAGGGAGGGAGAGAGAGAG	:::::::::::.:::.:::::	CUCUCUCUCUCUCUCUCUCUC	Cleavage	locus=Scaffold2942:578755:585936:-	1
novel_mir_167	TEA005473.1	1	-1	1	21	606	626	GAGAGGGAGGGAGAGAGAGAG	:::::::::::.:::.:::::	CUCUCUCUCUCUCUCUCUCUC	Cleavage	locus=Scaffold6792:1258886:1260246:-	1
novel_mir_167	TEA008878.1	1	-1	1	21	146	166	GAGAGGGAGGGAGAGAGAGAG	:::::::::::.:::.:::::	CUCUCUCUCUCUCUCUCUCUC	Cleavage	locus=Scaffold1274:826490:830035:+	1
novel_mir_167	TEA029589.1	1	-1	1	21	61	81	GAGAGGGAGGGAGAGAGAGAG	:::::::::::.:::.:::::	CUCUCUCUCUCUCUCUCUCUC	Cleavage	locus=Scaffold944:181525:186098:+	1
novel_mir_167	TEA007779.1	1	-1	1	21	822	842	GAGAGGGAGGGAGAGAGAGAG	:::::::::::.:::.:::::	CUCUCUCUCUCUCUCUCUCUC	Cleavage	locus=Scaffold390:2291849:2314351:+	1
novel_mir_167	TEA029810.1	1	-1	1	21	469	489	GAGAGGGAGGGAGAGAGAGAG	:::::::::::.:::.:::::	CUCUCUCUCUCUCUCUCUCUC	Cleavage	locus=Scaffold986:1724914:1739636:-	1
novel_mir_167	TEA020836.1	1	-1	1	21	329	349	GAGAGGGAGGGAGAGAGAGAG	:::::::::::.:::.:::::	CUCUCUCUCUCUCUCUCUCUC	Cleavage	locus=Scaffold1997:550543:556582:-	1
novel_mir_167	TEA025313.1	1	-1	1	21	65	85	GAGAGGGAGGGAGAGAGAGAG	:::::::::::.:::.:::::	CUCUCUCUCUCUCUCUCUCUC	Cleavage	locus=Scaffold423:815992:817529:-	1
novel_mir_167	TEA001748.1	1	-1	1	21	58	78	GAGAGGGAGGGAGAGAGAGAG	:::::::::::.:::.:::::	CUCUCUCUCUCUCUCUCUCUC	Cleavage	locus=Scaffold619:20369:25334:-	1
novel_mir_167	TEA024608.1	1	-1	1	21	777	797	GAGAGGGAGGGAGAGAGAGAG	:::::::::::.:::.:::::	CUCUCUCUCUCUCUCUCUCUC	Cleavage	locus=Scaffold2930:1031773:1042026:-	2
novel_mir_167	TEA033110.1	1	-1	1	21	23	43	GAGAGGGAGGGAGAGAGAGAG	:::::::::::.:::.:::::	CUCUCUCUCUCUCUCUCUCUC	Cleavage	locus=Scaffold5126:1055247:1057592:-	1
novel_mir_167	TEA004212.1	1	-1	1	21	37	57	GAGAGGGAGGGAGAGAGAGAG	:::::::::::.:::.:::::	CUCUCUCUCUCUCUCUCUCUC	Cleavage	locus=Scaffold2695:68790:71778:-	1
novel_mir_167	TEA001690.1	1	-1	1	21	148	168	GAGAGGGAGGGAGAGAGAGAG	:::::::::::.:::.:::::	CUCUCUCUCUCUCUCUCUCUC	Cleavage	locus=Scaffold817:1453499:1457244:+	1
novel_mir_167	TEA013196.1	1	-1	1	21	690	710	GAGAGGGAGGGAGAGAGAGAG	:::::::::::.:::.:::::	CUCUCUCUCUCUCUCUCUCUC	Cleavage	locus=Scaffold1858:377366:381802:+	1
novel_mir_167	TEA001683.1	1	-1	1	21	110	130	GAGAGGGAGGGAGAGAGAGAG	:::::::::::.:::.:::::	CUCUCUCUCUCUCUCUCUCUC	Cleavage	locus=Scaffold817:113771:114899:+	1
novel_mir_167	TEA021504.1	1	-1	1	21	890	910	GAGAGGGAGGGAGAGAGAGAG	:::::::::::.:::.:::::	CUCUCUCUCUCUCUCUCUCUC	Cleavage	locus=Scaffold626:1871242:1879882:+	1
novel_mir_167	TEA011033.1	1	-1	1	21	114	134	GAGAGGGAGGGAGAGAGAGAG	:::::::::::.:::.:::::	CUCUCUCUCUCUCUCUCUCUC	Cleavage	locus=Scaffold2077:344629:350759:+	1
novel_mir_167	TEA014446.1	1	-1	1	21	499	519	GAGAGGGAGGGAGAGAGAGAG	:::::::::::.:::.:::::	CUCUCUCUCUCUCUCUCUCUC	Cleavage	locus=Scaffold41:2115743:2117201:+	1
novel_mir_167	TEA007599.1	1	-1	1	21	4	24	GAGAGGGAGGGAGAGAGAGAG	:::::::::::.:::.:::::	CUCUCUCUCUCUCUCUCUCUC	Cleavage	locus=Scaffold1775:1510893:1515216:-	1
novel_mir_167	TEA025342.1	1	-1	1	21	875	895	GAGAGGGAGGGAGAGAGAGAG	:::::::::::.:::.:::::	CUCUCUCUCUCUCUCUCUCUC	Cleavage	locus=Scaffold423:5993780:5994727:+	1
novel_mir_167	TEA010726.1	1	-1	1	21	670	690	GAGAGGGAGGGAGAGAGAGAG	:::::::::::.:::.:::::	CUCUCUCUCUCUCUCUCUCUC	Cleavage	locus=Scaffold1428:686422:689965:-	1
novel_mir_167	TEA005928.1	1	-1	1	21	123	143	GAGAGGGAGGGAGAGAGAGAG	:::::::::::.:::.:::::	CUCUCUCUCUCUCUCUCUCUC	Cleavage	locus=Scaffold372:1376629:1378666:-	1
novel_mir_167	TEA028803.1	1	-1	1	21	884	904	GAGAGGGAGGGAGAGAGAGAG	:::::::::::.:::.:::::	CUCUCUCUCUCUCUCUCUCUC	Cleavage	locus=Scaffold8197:11376:14777:+	1
novel_mir_167	TEA001954.1	1	-1	1	21	80	100	GAGAGGGAGGGAGAGAGAGAG	:::::::::::.:::.:::::	CUCUCUCUCUCUCUCUCUCUC	Cleavage	locus=Scaffold6763:18769:41218:+	1
novel_mir_167	TEA003461.1	1	-1	1	21	704	724	GAGAGGGAGGGAGAGAGAGAG	:::::::::::.:::.:::::	CUCUCUCUCUCUCUCUCUCUC	Cleavage	locus=Scaffold2622:166041:178702:-	1
novel_mir_167	TEA020530.1	1	-1	1	21	65	85	GAGAGGGAGGGAGAGAGAGAG	:::::::::::.:::.:::::	CUCUCUCUCUCUCUCUCUCUC	Cleavage	locus=Scaffold179:550154:555883:-	1
novel_mir_167	TEA008033.1	1	-1	1	21	705	725	GAGAGGGAGGGAGAGAGAGAG	:::::::::::.:::.:::::	CUCUCUCUCUCUCUCUCUCUC	Cleavage	locus=Scaffold2093:134373:140488:+	1
novel_mir_167	TEA009899.1	1	-1	1	21	235	255	GAGAGGGAGGGAGAGAGAGAG	:::::::::::.:::.:::::	CUCUCUCUCUCUCUCUCUCUC	Cleavage	locus=Scaffold438:615843:619654:-	1
novel_mir_167	TEA030200.1	1	-1	1	21	205	225	GAGAGGGAGGGAGAGAGAGAG	:::::::::::.:::.:::::	CUCUCUCUCUCUCUCUCUCUC	Cleavage	locus=Scaffold877:1179829:1188693:-	1
novel_mir_167	TEA026621.1	1	-1	1	21	632	652	GAGAGGGAGGGAGAGAGAGAG	:::::::::::.:::.:::::	CUCUCUCUCUCUCUCUCUCUC	Cleavage	locus=Scaffold1671:1829888:1837132:-	1
novel_mir_167	TEA009852.1	1	-1	1	21	887	907	GAGAGGGAGGGAGAGAGAGAG	.::::::::::.:::.:::::	UUCUCUCUCUCUCUCUCUCUC	Cleavage	locus=Scaffold1591:1620983:1627515:+	1
novel_mir_167	TEA018805.1	1	-1	1	21	208	228	GAGAGGGAGGGAGAGAGAGAG	:::::::::::.:::.:::::	CUCUCUCUCUCUCUCUCUCUC	Cleavage	locus=Scaffold875:1210275:1215696:-	1
novel_mir_167	TEA021718.1	1	-1	1	21	73	93	GAGAGGGAGGGAGAGAGAGAG	:::::::::::.:::.:::::	CUCUCUCUCUCUCUCUCUCUC	Cleavage	locus=Scaffold1551:186241:187748:+	2
novel_mir_167	TEA018057.1	1	-1	1	21	142	162	GAGAGGGAGGGAGAGAGAGAG	:::::::::::.:::.:::::	CUCUCUCUCUCUCUCUCUCUC	Cleavage	locus=Scaffold2493:1085449:1086686:-	1
novel_mir_167	TEA004601.1	1	-1	1	21	35	55	GAGAGGGAGGGAGAGAGAGAG	:::::::::::.:::.:::::	CUCUCUCUCUCUCUCUCUCUC	Cleavage	locus=Scaffold6889:495809:499569:-	1
novel_mir_167	TEA031343.1	1	-1	1	21	109	129	GAGAGGGAGGGAGAGAGAGAG	:::::::::::.:::.:::::	CUCUCUCUCUCUCUCUCUCUC	Cleavage	locus=Scaffold513:1418921:1423903:-	2
novel_mir_167	TEA017516.1	1	-1	1	21	355	375	GAGAGGGAGGGAGAGAGAGAG	:::::::::::.:::.:::::	CUCUCUCUCUCUCUCUCUCUC	Cleavage	locus=Scaffold2181:723399:726931:-	1
novel_mir_167	TEA017354.1	1	-1	1	21	181	201	GAGAGGGAGGGAGAGAGAGAG	:::::::::::.:::.:::::	CUCUCUCUCUCUCUCUCUCUC	Cleavage	locus=Scaffold3315:779983:782959:+	1
novel_mir_167	TEA024342.1	1	-1	1	21	120	140	GAGAGGGAGGGAGAGAGAGAG	:::::::::::.:::.:::::	CUCUCUCUCUCUCUCUCUCUC	Cleavage	locus=Scaffold2810:963941:967377:+	1
novel_mir_167	TEA025692.1	1	-1	1	21	301	321	GAGAGGGAGGGAGAGAGAGAG	:::::::::::.:::.:::::	CUCUCUCUCUCUCUCUCUCUC	Cleavage	locus=Scaffold1041:511086:512345:-	1
novel_mir_167	TEA027555.1	1	-1	1	21	54	74	GAGAGGGAGGGAGAGAGAGAG	:::::::::::.:::.:::::	CUCUCUCUCUCUCUCUCUCUC	Cleavage	locus=Scaffold1169:83265:92314:+	1
novel_mir_167	TEA033496.1	1	-1	1	21	472	492	GAGAGGGAGGGAGAGAGAGAG	:::::::::::.:::.:::::	CUCUCUCUCUCUCUCUCUCUC	Cleavage	locus=Scaffold776:348120:348632:+	1
novel_mir_167	TEA006299.1	1	-1	1	21	33	53	GAGAGGGAGGGAGAGAGAGAG	:::::::::::.:::.:::::	CUCUCUCUCUCUCUCUCUCUC	Cleavage	locus=Scaffold2905:2135022:2136833:+	1
novel_mir_167	TEA003766.1	1	-1	1	21	397	417	GAGAGGGAGGGAGAGAGAGAG	:::::::::::.:::.:::::	CUCUCUCUCUCUCUCUCUCUC	Cleavage	locus=Scaffold5638:243890:251795:+	1
novel_mir_167	TEA021492.1	1	-1	1	21	18	38	GAGAGGGAGGGAGAGAGAGAG	:::::::::::.:::.:::::	CUCUCUCUCUCUCUCUCUCUC	Cleavage	locus=Scaffold626:856480:858489:+	1
novel_mir_167	TEA017305.1	1	-1	1	21	361	381	GAGAGGGAGGGAGAGAGAGAG	:::::::::::.:::.:::::	CUCUCUCUCUCUCUCUCUCUC	Cleavage	locus=Scaffold2918:491700:503029:-	1
novel_mir_167	TEA009805.1	1	-1	1	21	331	351	GAGAGGGAGGGAGAGAGAGAG	:::::::::::.:::.:::::	CUCUCUCUCUCUCUCUCUCUC	Cleavage	locus=Scaffold30:4630043:4630441:+	1
novel_mir_167	TEA004833.1	1	-1	1	21	347	367	GAGAGGGAGGGAGAGAGAGAG	:::::::::::.:::.:::::	CUCUCUCUCUCUCUCUCUCUC	Cleavage	locus=Scaffold1497:1213215:1213595:-	1
novel_mir_167	TEA006218.1	1	-1	1	21	316	336	GAGAGGGAGGGAGAGAGAGAG	:::::::::::.:::.:::::	CUCUCUCUCUCUCUCUCUCUC	Cleavage	locus=Scaffold1443:508173:508541:+	1
novel_mir_167	TEA004518.1	1	-1	1	21	1128	1148	GAGAGGGAGGGAGAGAGAGAG	.::::::::::.:::.:::::	UUCUCUCUCUCUCUCUCUCUC	Cleavage	locus=Scaffold1851:1146691:1150594:+	1
novel_mir_167	TEA023571.1	1	-1	1	21	128	148	GAGAGGGAGGGAGAGAGAGAG	.::::::::::.:::.:::::	UUCUCUCUCUCUCUCUCUCUC	Cleavage	locus=Scaffold2672:308692:318660:+	1
novel_mir_167	TEA021584.1	1	-1	1	21	237	257	GAGAGGGAGGGAGAGAGAGAG	:::::::::::.:::.:::::	CUCUCUCUCUCUCUCUCUCUC	Cleavage	locus=Scaffold14141:17017:17301:-	1
novel_mir_167	TEA025165.1	1	-1	1	21	1163	1183	GAGAGGGAGGGAGAGAGAGAG	.::::::::::.::::::::.	UUCUCUCUCUCUCUCCCUCUU	Cleavage	locus=Scaffold4072:931771:935776:-	1
novel_mir_167	TEA010362.1	1	-1	1	21	1167	1187	GAGAGGGAGGGAGAGAGAGAG	.::::::::::.:::.:::::	UUCUCUCUCUCUCUCUCUCUC	Cleavage	locus=Scaffold2275:2417153:2431295:+	1
novel_mir_167	TEA023485.1	1	-1	1	21	69	89	GAGAGGGAGGGAGAGAGAGAG	:::::::::::.:::.:::::	CUCUCUCUCUCUCUCUCUCUC	Cleavage	locus=Scaffold268:1988870:1989073:+	1
novel_mir_167	TEA025647.1	1	-1	1	21	122	142	GAGAGGGAGGGAGAGAGAGAG	:::::::::::.:::.:::::	CUCUCUCUCUCUCUCUCUCUC	Cleavage	locus=Scaffold2547:82245:82421:-	2
novel_mir_167	TEA025647.1	1	-1	1	21	144	164	GAGAGGGAGGGAGAGAGAGAG	:::::::::::.:::.:::::	CUCUCUCUCUCUCUCUCUCUC	Cleavage	locus=Scaffold2547:82245:82421:-	2
novel_mir_167	TEA028228.1	1	-1	1	21	89	109	GAGAGGGAGGGAGAGAGAGAG	::::::::::.:::.:::::	AUCUCUCUCUCUCUCUCUCUC	Cleavage	locus=Scaffold293:779225:783095:+	1
novel_mir_167	TEA000372.1	1	-1	1	21	137	157	GAGAGGGAGGGAGAGAGAGAG	::::::::::.:::.:::::	AUCUCUCUCUCUCUCUCUCUC	Cleavage	locus=Scaffold306:65370:70526:-	1
novel_mir_167	TEA009725.1	1	-1	1	21	192	212	GAGAGGGAGGGAGAGAGAGAG	::::::::::.:::.:::::	GUCUCUCUCUCUCUCUCUCUC	Cleavage	locus=Scaffold1814:535098:544296:-	1
novel_mir_167	TEA013453.1	1	-1	1	21	1690	1710	GAGAGGGAGGGAGAGAGAGAG	: :::::::::.:::.:::::	CCCUCUCUCUCUCUCUCUCUC	Cleavage	locus=Scaffold4821:2525:46367:-	1
novel_mir_167	TEA020570.1	1	-1	1	21	300	320	GAGAGGGAGGGAGAGAGAGAG	::::::::..:::::::::	UCCUCUCUCUUUCUCCCUCUC	Cleavage	locus=Scaffold374:388261:396635:-	1
novel_mir_185	TEA025455.1	1	-1	1	21	25	45	UUGGAAAGGAAAAAGGAAAAG	::::::: :::::::::::::	CUUUUCCAUUUUCCUUUCCAA	Cleavage	locus=Scaffold1880:1204942:1207669:+	1
novel_mir_2	TEA031146.1	1	-1	1	21	69	89	UUGUGAGCAGUUGACAAUUUA	::::::::::.::::.::::	CAAAUUGUCAAUUGCUUACAA	Cleavage	locus=Scaffold563:823306:824665:+	1
novel_mir_20	TEA033392.1	1	-1	1	22	495	516	UUCUGUUGGAUUGUGAAGUGCC	:::::::::::.:.:::::	UAAACUUCACAAUCUAGCAGAA	Cleavage	locus=Scaffold2440:1173934:1177668:+	1
novel_mir_22	TEA011640.1	1	-1	1	21	2424	2444	GGUGGAGGUGGAGGUGGAGGU	::::::::::::::::::	ACCUCCACCUCCACCUCCACC	Cleavage	locus=Scaffold3537:816179:838164:-	3
novel_mir_22	TEA029241.1	1	-1	1	21	262	282	GGUGGAGGUGGAGGUGGAGGU	::::::::::::::::::..:	ACCUCCACCUCCACCUCCGUC	Cleavage	locus=Scaffold47:1268077:1268961:+	2
novel_mir_22	TEA017743.1	1	-1	1	21	90	110	GGUGGAGGUGGAGGUGGAGGU	::::::::::.:::::.::::	ACCUCCACCUUCACCUUCACC	Cleavage	locus=Scaffold7312:389960:390397:-	2
novel_mir_22	TEA002471.1	1	-1	1	21	1182	1202	GGUGGAGGUGGAGGUGGAGGU	::::::.:::::.::::::::	ACCUCCGCCUCCGCCUCCACC	Cleavage	locus=Scaffold1175:1688743:1716217:+	2
novel_mir_22	TEA023342.1	1	-1	1	21	78	98	GGUGGAGGUGGAGGUGGAGGU	::::::::.:::::::::.::	ACCUCCACUUCCACCUCCGCC	Cleavage	locus=Scaffold2385:266461:268414:+	1
novel_mir_22	TEA014683.1	1	-1	1	21	129	149	GGUGGAGGUGGAGGUGGAGGU	::::.::::::::::::::.:	ACCUUCACCUCCACCUCCAUC	Cleavage	locus=Scaffold2339:425099:426634:-	8
novel_mir_22	TEA014683.1	1	-1	1	21	237	257	GGUGGAGGUGGAGGUGGAGGU	:::::.:::::::.:::::::	ACCUCUACCUCCAUCUCCACC	Cleavage	locus=Scaffold2339:425099:426634:-	8
novel_mir_22	TEA014683.1	1	-1	1	21	189	209	GGUGGAGGUGGAGGUGGAGGU	.::::::.:::::.:::::::	GCCUCCAUCUCCAUCUCCACC	Cleavage	locus=Scaffold2339:425099:426634:-	8
novel_mir_22	TEA017600.1	1	-1	1	21	135	155	GGUGGAGGUGGAGGUGGAGGU	::::.::::::::.:::::::	ACCUUCACCUCCAUCUCCACC	Cleavage	locus=Scaffold1839:883113:884612:-	4
novel_mir_22	TEA002339.1	1	-1	1	21	82	102	GGUGGAGGUGGAGGUGGAGGU	::: :::::::::::::::::	ACCACCACCUCCACCUCCACC	Cleavage	locus=Scaffold5806:234923:236779:+	1
novel_mir_22	TEA001768.1	1	-1	1	21	52	72	GGUGGAGGUGGAGGUGGAGGU	.:::::::::::.:::::.::	GCCUCCACCUCCGCCUCCGCC	Cleavage	locus=Scaffold1670:564007:577517:+	1
novel_mir_22	TEA020908.1	1	-1	1	21	191	211	GGUGGAGGUGGAGGUGGAGGU	::: :::::::::::::::::	ACCACCACCUCCACCUCCACC	Cleavage	locus=Scaffold2112:2944804:2946906:+	1
novel_mir_22	TEA003740.1	1	-1	1	21	756	776	GGUGGAGGUGGAGGUGGAGGU	.:::::::::::.:::::.::	GCCUCCACCUCCGCCUCCGCC	Cleavage	locus=Scaffold3439:94072:101284:+	1
novel_mir_22	TEA005334.1	1	-1	1	21	1594	1614	GGUGGAGGUGGAGGUGGAGGU	::: :::::::::::::::::	ACCACCACCUCCACCUCCACC	Cleavage	locus=Scaffold779:366521:369321:+	1
novel_mir_22	TEA022018.1	1	-1	1	21	1436	1456	GGUGGAGGUGGAGGUGGAGGU	.:::::.:::::.::::::::	GCCUCCGCCUCCGCCUCCACC	Cleavage	locus=Scaffold1271:1618200:1627586:+	2
novel_mir_22	TEA023678.1	1	-1	1	21	252	272	GGUGGAGGUGGAGGUGGAGGU	:.:::::.:::::.:::::::	AUCUCCAUCUCCAUCUCCACC	Cleavage	locus=Scaffold2240:562639:564129:-	4
novel_mir_22	TEA007969.1	1	-1	1	21	1099	1119	GGUGGAGGUGGAGGUGGAGGU	::: :::::::::::::::::	ACCACCACCUCCACCUCCACC	Cleavage	locus=Scaffold2628:586943:589294:+	1
novel_mir_22	TEA014679.1	1	-1	1	21	249	269	GGUGGAGGUGGAGGUGGAGGU	.:::::::::.:::::::.:	UUCUCCACCUCUACCUCCAUC	Cleavage	locus=Scaffold2339:299644:300528:-	3
novel_mir_22	TEA028766.1	1	-1	1	21	649	669	GGUGGAGGUGGAGGUGGAGGU	:::::.:::::.::::::::	UCCUCCGCCUCCGCCUCCACC	Cleavage	locus=Scaffold674:676494:680578:-	1
novel_mir_22	TEA020833.1	1	-1	1	21	510	530	GGUGGAGGUGGAGGUGGAGGU	::::::::::::.::::::.	UCCUCCACCUCCAUCUCCACU	Cleavage	locus=Scaffold10095:281365:291992:+	1
novel_mir_22	TEA013456.1	1	-1	1	21	276	296	GGUGGAGGUGGAGGUGGAGGU	::: :::::::::::::::::	ACCACCACCUCCACCUCCACC	Cleavage	locus=Scaffold4821:547640:549028:-	1
novel_mir_22	TEA000761.1	1	-1	1	21	567	587	GGUGGAGGUGGAGGUGGAGGU	.:: :::::::::::::::::	GCCGCCACCUCCACCUCCACC	Cleavage	locus=Scaffold4015:215991:219044:+	1
novel_mir_22	TEA007046.1	1	-1	1	21	214	234	GGUGGAGGUGGAGGUGGAGGU	::: :::::::::::::::::	ACCACCACCUCCACCUCCACC	Cleavage	locus=Scaffold3161:1468303:1469022:+	1
novel_mir_22	TEA032181.1	1	-1	1	21	50	70	GGUGGAGGUGGAGGUGGAGGU	::::::..::::::::::::	UCCUCCAUUUCCACCUCCACC	Cleavage	locus=Scaffold1316:1090840:1096999:+	1
novel_mir_22	TEA001411.1	1	-1	1	21	61	81	GGUGGAGGUGGAGGUGGAGGU	.:::::.:::::::::::.::	GCCUCCGCCUCCACCUCCGCC	Cleavage	locus=Scaffold4678:399431:402361:-	1
novel_mir_22	TEA002826.1	1	-1	1	21	255	275	GGUGGAGGUGGAGGUGGAGGU	.:::::::::::.:::::.::	GCCUCCACCUCCGCCUCCGCC	Cleavage	locus=Scaffold509:1852932:1854580:+	1
novel_mir_22	TEA027155.1	1	-1	1	21	117	137	GGUGGAGGUGGAGGUGGAGGU	..::::..:::::::::::::	GUCUCCGUCUCCACCUCCACC	Cleavage	locus=Scaffold3500:2748718:2757521:+	1
novel_mir_22	TEA012881.1	1	-1	1	21	157	177	GGUGGAGGUGGAGGUGGAGGU	.:: :::::::::::::::::	GCCGCCACCUCCACCUCCACC	Cleavage	locus=Scaffold1154:4426295:4427893:+	1
novel_mir_22	TEA029536.1	1	-1	1	21	121	141	GGUGGAGGUGGAGGUGGAGGU	.::::: ::::::::::::::	GCCUCCCCCUCCACCUCCACC	Cleavage	locus=Scaffold941:1174749:1181319:+	1
novel_mir_22	TEA025278.1	1	-1	1	21	1110	1130	GGUGGAGGUGGAGGUGGAGGU	::::::::::.::::::.:	UGCUCCACCUCCGCCUCCAUC	Cleavage	locus=Scaffold1151:802526:809800:-	1
novel_mir_24	TEA026839.1	1	-1	1	21	251	271	CUGGGGAGGAGACGAUGAUCG	: :::.:.:::::::::::::	CCAUCGUUGUCUCCUCCCCAG	Cleavage	locus=Scaffold874:287844:292167:-	1
novel_mir_24	TEA028806.1	1	-1	1	21	290	310	CUGGGGAGGAGACGAUGAUCG	: :::.:.:::::::::::::	CCAUCGUUGUCUCCUCCCCAG	Cleavage	locus=Scaffold1797:86229:93679:+	1
novel_mir_24	TEA026835.1	1	-1	1	21	290	310	CUGGGGAGGAGACGAUGAUCG	: :::.:.:::::::::::::	CCAUCGUUGUCUCCUCCCCAG	Cleavage	locus=Scaffold874:360951:361918:-	1
novel_mir_37	TEA019481.1	1	-1	1	21	1767	1787	AAGGAAGAAGAAGAAGAAGAA	: ::::::::::::.::.:::	UCCUUCUUCUUCUUUUUUCUU	Cleavage	locus=Scaffold5602:422888:438549:-	2
novel_mir_37	TEA016826.1	1	-1	1	21	1429	1449	AAGGAAGAAGAAGAAGAAGAA	::::::::::::::::::::	UUCUUCUUCUUCUUCUUCCUC	Cleavage	locus=Scaffold180:789736:810807:-	1
novel_mir_37	TEA002436.1	1	-1	1	21	1959	1979	AAGGAAGAAGAAGAAGAAGAA	::::::::::::::::::::	UUCUUCUUCUUCUUCUUCCUC	Cleavage	locus=Scaffold3382:161335:165010:+	1
novel_mir_37	TEA000760.1	1	-1	1	21	1668	1688	AAGGAAGAAGAAGAAGAAGAA	::::::::::::::::::::	UUCUUCUUCUUCUUCUUCCUC	Cleavage	locus=Scaffold4015:22332:34787:+	1
novel_mir_37	TEA005011.1	1	-1	1	21	803	823	AAGGAAGAAGAAGAAGAAGAA	::::::::::::::::::::	UUCUUCUUCUUCUUCUUCCUC	Cleavage	locus=Scaffold5:484800:498439:+	2
novel_mir_37	TEA022018.1	1	-1	1	21	1504	1524	AAGGAAGAAGAAGAAGAAGAA	::::::::::::::::::::	UUCUUCUUCUUCUUCUUCCUC	Cleavage	locus=Scaffold1271:1618200:1627586:+	1
novel_mir_37	TEA012429.1	1	-1	1	21	334	354	AAGGAAGAAGAAGAAGAAGAA	:::::::::::::::::..::	UUCUUCUUCUUCUUCUUUUUU	Cleavage	locus=Scaffold655:1047055:1073064:+	1
novel_mir_37	TEA004001.1	1	-1	1	21	1337	1357	AAGGAAGAAGAAGAAGAAGAA	::::::::::::::::::::	UUCUUCUUCUUCUUCUUCCUG	Cleavage	locus=Scaffold295:3858811:3864891:-	1
novel_mir_37	TEA016912.1	1	-1	1	21	512	532	AAGGAAGAAGAAGAAGAAGAA	::::::::::::::::::::	UUCUUCUUCUUCUUCUUCCUC	Cleavage	locus=Scaffold3346:1641670:1644957:+	1
novel_mir_37	TEA023817.1	1	-1	1	21	777	797	AAGGAAGAAGAAGAAGAAGAA	::::::::::::::::::::	UUCUUCUUCUUCUUCUUCCUC	Cleavage	locus=Scaffold349:3207997:3210554:+	1
novel_mir_37	TEA005397.1	1	-1	1	21	26	46	AAGGAAGAAGAAGAAGAAGAA	::.:::::.::::::::::::	UUUUUCUUUUUCUUCUUCCUU	Cleavage	locus=Scaffold4543:581833:590099:-	1
novel_mir_37	TEA015505.1	1	-1	1	21	301	321	AAGGAAGAAGAAGAAGAAGAA	::::::::::::::::::::	UUCUUCUUCUUCUUCUUCCUC	Cleavage	locus=Scaffold2611:618226:618822:-	1
novel_mir_37	TEA016861.1	1	-1	1	21	58	78	AAGGAAGAAGAAGAAGAAGAA	:::::::::::::::::::	CUCUUCUUCUUCUUCUUCCUC	Cleavage	locus=Scaffold4128:307794:314038:+	1
novel_mir_37	TEA006602.1	1	-1	1	21	70	90	AAGGAAGAAGAAGAAGAAGAA	:::::::::::::::::::	CUCUUCUUCUUCUUCUUCCUC	Cleavage	locus=Scaffold15149:121662:157597:+	1
novel_mir_37	TEA005314.1	1	-1	1	21	928	948	AAGGAAGAAGAAGAAGAAGAA	:::::::::::::::::::	CUCUUCUUCUUCUUCUUCCUC	Cleavage	locus=Scaffold2184:1814497:1820487:+	1
novel_mir_37	TEA016450.1	1	-1	1	21	72	92	AAGGAAGAAGAAGAAGAAGAA	:::::::::::::::::::	AUCUUCUUCUUCUUCUUCCUC	Cleavage	locus=Scaffold685:970786:974754:+	1
novel_mir_37	TEA021756.1	1	-1	1	21	71	91	AAGGAAGAAGAAGAAGAAGAA	:::::::::::::::::::	AUCUUCUUCUUCUUCUUCCUA	Cleavage	locus=Scaffold214:1817851:1819288:-	1
novel_mir_58	TEA013868.1	1	-1	1	21	117	137	CAGAGGAGGGUUUUGGUCUUU	:: :::::::::::::::::	CAAAACCAAAACCCUCCUCUG	Cleavage	locus=Scaffold5336:199091:201069:-	1
novel_mir_69	TEA019212.1	1	-1	1	21	714	734	UUUGGGAAGAGAUUUGGAAAG	: :::::.:::::::::.:::	CCUUCCAGAUCUCUUCCUAAA	Cleavage	locus=Scaffold2880:530997:531839:-	1
novel_mir_72	TEA008647.1	1	-1	1	21	3393	3413	AAGAGGAGGAGGAGGAGGAGG	::::::::::::::::::::	CCUCCUCCUCCUCCUCCUCUC	Cleavage	locus=Scaffold217:20822:32935:-	1
novel_mir_72	TEA024090.1	1	-1	1	21	1989	2009	AAGAGGAGGAGGAGGAGGAGG	::::::::::::::::::::	CCUCCUCCUCCUCCUCCUCUC	Cleavage	locus=Scaffold1689:802991:815792:-	1
novel_mir_72	TEA032915.1	1	-1	1	21	470	490	AAGAGGAGGAGGAGGAGGAGG	::::::::::::::::::::	CCUCCUCCUCCUCCUCCUCUA	Cleavage	locus=Scaffold1598:602150:622371:+	1
novel_mir_72	TEA006319.1	1	-1	1	21	248	268	AAGAGGAGGAGGAGGAGGAGG	::::::::::::::::::::	CCUCCUCCUCCUCCUCCUCUG	Cleavage	locus=Scaffold2905:735571:743240:+	1
novel_mir_72	TEA006469.1	1	-1	1	21	200	220	AAGAGGAGGAGGAGGAGGAGG	::::::::::::::::::::	CCUCCUCCUCCUCCUCCUCUC	Cleavage	locus=Scaffold3198:957123:988975:+	1
novel_mir_72	TEA003588.1	1	-1	1	21	220	240	AAGAGGAGGAGGAGGAGGAGG	::::::::::::::::::::	CCUCCUCCUCCUCCUCCUCUA	Cleavage	locus=Scaffold2924:1124442:1126259:-	1
novel_mir_72	TEA016264.1	1	-1	1	21	110	130	AAGAGGAGGAGGAGGAGGAGG	::::::::::::::::::::	CCUCCUCCUCCUCCUCCUCUC	Cleavage	locus=Scaffold435:2767522:2771029:+	1
novel_mir_72	TEA011955.1	1	-1	1	21	212	232	AAGAGGAGGAGGAGGAGGAGG	::::::::::::::::::::	CCUCCUCCUCCUCCUCCUCUC	Cleavage	locus=Scaffold4229:1113542:1124213:-	1
novel_mir_72	TEA026408.1	1	-1	1	21	287	307	AAGAGGAGGAGGAGGAGGAGG	::::::::::::::::::::	CCUCCUCCUCCUCCUCCUCUA	Cleavage	locus=Scaffold535:112244:123198:+	9
novel_mir_72	TEA005025.1	1	-1	1	21	245	265	AAGAGGAGGAGGAGGAGGAGG	::::::::::::::::::::	CCUCCUCCUCCUCCUCCUCUC	Cleavage	locus=Scaffold5:1918853:1921576:+	1
novel_mir_72	TEA029060.1	1	-1	1	21	101	121	AAGAGGAGGAGGAGGAGGAGG	:.::::::::::::::::::	CUUCCUCCUCCUCCUCCUCUC	Cleavage	locus=Scaffold1881:854906:862794:+	1
novel_mir_72	TEA014390.1	1	-1	1	21	994	1014	AAGAGGAGGAGGAGGAGGAGG	::::::::::::::::::::	CCUCCUCCUCCUCCUCCUCUG	Cleavage	locus=Scaffold4972:95643:98202:+	1
novel_mir_72	TEA012803.1	1	-1	1	21	40	60	AAGAGGAGGAGGAGGAGGAGG	::::::::::::::::::::	CCUCCUCCUCCUCCUCCUCUC	Cleavage	locus=Scaffold262:1511598:1518640:-	1
novel_mir_72	TEA010058.1	1	-1	1	21	464	484	AAGAGGAGGAGGAGGAGGAGG	::::::::::::::::::::	CCUCCUCCUCCUCCUCCUCUA	Cleavage	locus=Scaffold1989:2697160:2698092:-	1
novel_mir_72	TEA024318.1	1	-1	1	21	95	115	AAGAGGAGGAGGAGGAGGAGG	:::::::.::.::::::::::	CCUCCUCUUCUUCCUCCUCUU	Cleavage	locus=Scaffold988:338788:346131:-	1
novel_mir_72	TEA002526.1	1	-1	1	21	42	62	AAGAGGAGGAGGAGGAGGAGG	::::::::::::::::::::	CCUCCUCCUCCUCCUCCUCUC	Cleavage	locus=Scaffold1379:756280:757188:-	1
novel_mir_72	TEA028142.1	1	-1	1	21	56	76	AAGAGGAGGAGGAGGAGGAGG	::::::::::::::::::::	CCUCCUCCUCCUCCUCCUCUC	Cleavage	locus=Scaffold2150:111120:120599:-	1
novel_mir_72	TEA003192.1	1	-1	1	21	222	242	AAGAGGAGGAGGAGGAGGAGG	.::.::.::::::::::::::	UCUUCUUCUCCUCCUCCUCUU	Cleavage	locus=Scaffold6665:73466:77800:-	1
novel_mir_72	TEA033680.1	1	-1	1	21	21	41	AAGAGGAGGAGGAGGAGGAGG	:.::.::.:::::::::::::	CUUCUUCUUCCUCCUCCUCUU	Cleavage	locus=Scaffold5812:219374:225979:-	1
novel_mir_72	TEA020003.1	1	-1	1	21	18	38	AAGAGGAGGAGGAGGAGGAGG	:.:::::.:::::.:::::::	CUUCCUCUUCCUCUUCCUCUU	Cleavage	locus=Scaffold1219:400324:403203:+	1
novel_mir_72	TEA004472.1	1	-1	1	21	310	330	AAGAGGAGGAGGAGGAGGAGG	:.:::::.:::::.:::::::	CUUCCUCUUCCUCUUCCUCUU	Cleavage	locus=Scaffold6164:696950:706845:+	1
novel_mir_72	TEA028950.1	1	-1	1	21	137	157	AAGAGGAGGAGGAGGAGGAGG	::::::::::::::::::::	CCUCCUCCUCCUCCUCCUCUA	Cleavage	locus=Scaffold3581:339512:339988:-	1
novel_mir_72	TEA012743.1	1	-1	1	21	54	74	AAGAGGAGGAGGAGGAGGAGG	:.::::::::::::::::::	CUUCCUCCUCCUCCUCCUCUA	Cleavage	locus=Scaffold1770:324505:326380:+	1
novel_mir_72	TEA030070.1	1	-1	1	21	5	25	AAGAGGAGGAGGAGGAGGAGG	:::::::::::::.::.::::	CCUCCUCCUCCUCUUCUUCUU	Cleavage	locus=Scaffold1128:1498791:1503582:-	1
novel_mir_72	TEA022482.1	1	-1	1	21	20	40	AAGAGGAGGAGGAGGAGGAGG	.:::::::::::::::::::	UCUCCUCCUCCUCCUCCUCUG	Cleavage	locus=Scaffold878:385245:393069:+	1
novel_mir_72	TEA033798.1	1	-1	1	21	146	166	AAGAGGAGGAGGAGGAGGAGG	:::::::.:::::.:::::::	CCUCCUCUUCCUCUUCCUCUU	Cleavage	locus=Scaffold3908:671907:672470:+	1
novel_mir_72	TEA005832.1	1	-1	1	21	48	68	AAGAGGAGGAGGAGGAGGAGG	:.:::::.:::::.:::::::	CUUCCUCUUCCUCUUCCUCUU	Cleavage	locus=Scaffold1077:975909:982835:+	1
novel_mir_72	TEA021908.1	1	-1	1	21	99	119	AAGAGGAGGAGGAGGAGGAGG	.::.::.::::::::::::::	UCUUCUUCUCCUCCUCCUCUU	Cleavage	locus=Scaffold1039:1507107:1510913:+	1
novel_mir_72	TEA011356.1	1	-1	1	21	410	430	AAGAGGAGGAGGAGGAGGAGG	:.:::::.:::::.:::::::	CUUCCUCUUCCUCUUCCUCUU	Cleavage	locus=Scaffold4138:2763266:2773163:-	1
novel_mir_72	TEA015349.1	1	-1	1	21	33	53	AAGAGGAGGAGGAGGAGGAGG	.::::::::::::.::.::::	UCUCCUCCUCCUCUUCUUCUU	Cleavage	locus=Scaffold1668:175411:179231:-	1
novel_mir_72	TEA014335.1	1	-1	1	21	110	130	AAGAGGAGGAGGAGGAGGAGG	:: ::::::::::::::::::	CCGCCUCCUCCUCCUCCUCUU	Cleavage	locus=Scaffold1852:128603:140153:-	1
novel_mir_72	TEA001158.1	1	-1	1	21	727	747	AAGAGGAGGAGGAGGAGGAGG	:.:::::.:::::.:::::::	CUUCCUCUUCCUCUUCCUCUU	Cleavage	locus=Scaffold1290:1242182:1244451:-	1
novel_mir_72	TEA010857.1	1	-1	1	21	27	47	AAGAGGAGGAGGAGGAGGAGG	:.:::::.:::::.:::::::	CUUCCUCUUCCUCUUCCUCUU	Cleavage	locus=Scaffold1921:698891:701442:-	1
novel_mir_72	TEA028010.1	1	-1	1	21	21	41	AAGAGGAGGAGGAGGAGGAGG	:::::::::::::::::::	GCUCCUCCUCCUCCUCCUCUG	Cleavage	locus=Scaffold5800:180244:225658:+	1
novel_mir_72	TEA029996.1	1	-1	1	21	128	148	AAGAGGAGGAGGAGGAGGAGG	:.::.::::::::.:::::::	CUUCUUCCUCCUCUUCCUCUU	Cleavage	locus=Scaffold279:456478:458039:-	1
novel_mir_72	TEA001163.1	1	-1	1	21	763	783	AAGAGGAGGAGGAGGAGGAGG	:.:::::.:::::.:::::::	CUUCCUCUUCCUCUUCCUCUU	Cleavage	locus=Scaffold1290:1179056:1183514:-	1
novel_mir_72	TEA017361.1	1	-1	1	21	266	286	AAGAGGAGGAGGAGGAGGAGG	:.:::::.:::::.:::::::	CUUCCUCUUCCUCUUCCUCUU	Cleavage	locus=Scaffold3315:206543:209002:-	2
novel_mir_72	TEA032899.1	1	-1	1	21	768	788	AAGAGGAGGAGGAGGAGGAGG	:: ::::::::::::::::::	CCGCCUCCUCCUCCUCCUCUU	Cleavage	locus=Scaffold1598:1647480:1654344:+	1
novel_mir_90	TEA026408.1	1	-1	1	23	107	129	AGAGGAGGAGGAGGAGGAGGAGG	::::::::::::::::::::::	CCUCCUCCUCCUCCUCCUCCUCC	Cleavage	locus=Scaffold535:112244:123198:+	8
novel_mir_90	TEA026408.1	1	-1	1	23	131	153	AGAGGAGGAGGAGGAGGAGGAGG	::::::::::::::::::::::	CCUCCUCCUCCUCCUCCUCCUCC	Cleavage	locus=Scaffold535:112244:123198:+	8
novel_mir_90	TEA026408.1	1	-1	1	23	155	177	AGAGGAGGAGGAGGAGGAGGAGG	::::::::::::::::::::::	CCUCCUCCUCCUCCUCCUCCUCC	Cleavage	locus=Scaffold535:112244:123198:+	8
novel_mir_90	TEA026408.1	1	-1	1	23	179	201	AGAGGAGGAGGAGGAGGAGGAGG	::::::::::::::::::::::	CCUCCUCCUCCUCCUCCUCCUCC	Cleavage	locus=Scaffold535:112244:123198:+	8
novel_mir_90	TEA026408.1	1	-1	1	23	203	225	AGAGGAGGAGGAGGAGGAGGAGG	::::::::::::::::::::::	CCUCCUCCUCCUCCUCCUCCUCC	Cleavage	locus=Scaffold535:112244:123198:+	8
novel_mir_90	TEA026408.1	1	-1	1	23	227	249	AGAGGAGGAGGAGGAGGAGGAGG	::::::::::::::::::::::	CCUCCUCCUCCUCCUCCUCCUCC	Cleavage	locus=Scaffold535:112244:123198:+	8
novel_mir_90	TEA026408.1	1	-1	1	23	251	273	AGAGGAGGAGGAGGAGGAGGAGG	::::::::::::::::::::::	CCUCCUCCUCCUCCUCCUCCUCC	Cleavage	locus=Scaffold535:112244:123198:+	8
novel_mir_90	TEA012927.1	1	-1	1	23	158	180	AGAGGAGGAGGAGGAGGAGGAGG	::::::::::::::::::::::	CCUCCUCCUCCUCCUCCUCCUCC	Cleavage	locus=Scaffold204:608265:631547:-	1
novel_mir_90	TEA011640.1	1	-1	1	23	2026	2048	AGAGGAGGAGGAGGAGGAGGAGG	::::::::::::::::::::::	CCUCCUCCUCCUCCUCCUCCUCC	Cleavage	locus=Scaffold3537:816179:838164:-	1
novel_mir_90	TEA027072.1	1	-1	1	23	1897	1919	AGAGGAGGAGGAGGAGGAGGAGG	::::::::::::::::::::::	CCUCCUCCUCCUCCUCCUCCUCC	Cleavage	locus=Scaffold228:1800618:1819147:+	1
novel_mir_90	TEA010097.1	1	-1	1	23	3108	3130	AGAGGAGGAGGAGGAGGAGGAGG	::::::::::::::::::::::	CCUCCUCCUCCUCCUCCUCCUCC	Cleavage	locus=Scaffold1989:1287011:1306489:-	1
novel_mir_90	TEA007782.1	1	-1	1	23	458	480	AGAGGAGGAGGAGGAGGAGGAGG	::::::::::::::::::::::	CCUCCUCCUCCUCCUCCUCCUCC	Cleavage	locus=Scaffold4469:257732:260671:-	1
novel_mir_90	TEA014333.1	1	-1	1	23	779	801	AGAGGAGGAGGAGGAGGAGGAGG	::::::::::::::::::::::	CCUCCUCCUCCUCCUCCUCCUCC	Cleavage	locus=Scaffold1852:118270:122829:+	1
novel_mir_90	TEA021928.1	1	-1	1	23	158	180	AGAGGAGGAGGAGGAGGAGGAGG	::::::::::::::::::::::	CCUCCUCCUCCUCCUCCUCCUCC	Cleavage	locus=Scaffold1039:439692:447099:+	1
novel_mir_90	TEA006987.1	1	-1	1	23	115	137	AGAGGAGGAGGAGGAGGAGGAGG	::::::::::::::::::::::	CCUCCUCCUCCUCCUCCUCCUCC	Cleavage	locus=Scaffold2078:1499002:1506854:-	1
novel_mir_90	TEA004471.1	1	-1	1	23	941	963	AGAGGAGGAGGAGGAGGAGGAGG	::::::::::::::::::::::	CCUCCUCCUCCUCCUCCUCCUCC	Cleavage	locus=Scaffold6164:332898:343950:-	1
novel_mir_90	TEA011556.1	1	-1	1	23	92	114	AGAGGAGGAGGAGGAGGAGGAGG	::::::::::::::::::::::	CCUCCUCCUCCUCCUCCUCCUCC	Cleavage	locus=Scaffold3501:413770:430556:+	1
novel_mir_90	TEA007765.1	1	-1	1	23	1483	1505	AGAGGAGGAGGAGGAGGAGGAGG	::::::::::::::::::::::	CCUCCUCCUCCUCCUCCUCCUCC	Cleavage	locus=Scaffold390:1943204:1959004:-	1
novel_mir_90	TEA003606.1	1	-1	1	23	163	185	AGAGGAGGAGGAGGAGGAGGAGG	::::::::::::::::::::::	CCUCCUCCUCCUCCUCCUCCUCC	Cleavage	locus=Scaffold4267:981205:989961:-	1
novel_mir_90	TEA013548.1	1	-1	1	23	320	342	AGAGGAGGAGGAGGAGGAGGAGG	::::::::::::::::::::::	CCUCCUCCUCCUCCUCCUCCUCC	Cleavage	locus=Scaffold413:1830534:1839337:+	29
novel_mir_90	TEA013548.1	1	-1	1	23	344	366	AGAGGAGGAGGAGGAGGAGGAGG	::::::::::::::::::::::	CCUCCUCCUCCUCCUCCUCCUCC	Cleavage	locus=Scaffold413:1830534:1839337:+	29
novel_mir_90	TEA013548.1	1	-1	1	23	368	390	AGAGGAGGAGGAGGAGGAGGAGG	::::::::::::::::::::::	CCUCCUCCUCCUCCUCCUCCUCC	Cleavage	locus=Scaffold413:1830534:1839337:+	29
novel_mir_90	TEA013548.1	1	-1	1	23	392	414	AGAGGAGGAGGAGGAGGAGGAGG	::::::::::::::::::::::	CCUCCUCCUCCUCCUCCUCCUCC	Cleavage	locus=Scaffold413:1830534:1839337:+	29
novel_mir_90	TEA013548.1	1	-1	1	23	416	438	AGAGGAGGAGGAGGAGGAGGAGG	::::::::::::::::::::::	CCUCCUCCUCCUCCUCCUCCUCC	Cleavage	locus=Scaffold413:1830534:1839337:+	29
novel_mir_90	TEA013548.1	1	-1	1	23	440	462	AGAGGAGGAGGAGGAGGAGGAGG	::::::::::::::::::::::	CCUCCUCCUCCUCCUCCUCCUCC	Cleavage	locus=Scaffold413:1830534:1839337:+	29
novel_mir_90	TEA013548.1	1	-1	1	23	464	486	AGAGGAGGAGGAGGAGGAGGAGG	::::::::::::::::::::::	CCUCCUCCUCCUCCUCCUCCUCC	Cleavage	locus=Scaffold413:1830534:1839337:+	29
novel_mir_90	TEA013548.1	1	-1	1	23	488	510	AGAGGAGGAGGAGGAGGAGGAGG	::::::::::::::::::::::	CCUCCUCCUCCUCCUCCUCCUCC	Cleavage	locus=Scaffold413:1830534:1839337:+	29
novel_mir_90	TEA013548.1	1	-1	1	23	512	534	AGAGGAGGAGGAGGAGGAGGAGG	::::::::::::::::::::::	CCUCCUCCUCCUCCUCCUCCUCC	Cleavage	locus=Scaffold413:1830534:1839337:+	29
novel_mir_90	TEA013548.1	1	-1	1	23	536	558	AGAGGAGGAGGAGGAGGAGGAGG	::::::::::::::::::::::	CCUCCUCCUCCUCCUCCUCCUCC	Cleavage	locus=Scaffold413:1830534:1839337:+	29
novel_mir_90	TEA013548.1	1	-1	1	23	560	582	AGAGGAGGAGGAGGAGGAGGAGG	::::::::::::::::::::::	CCUCCUCCUCCUCCUCCUCCUCC	Cleavage	locus=Scaffold413:1830534:1839337:+	29
novel_mir_90	TEA013548.1	1	-1	1	23	584	606	AGAGGAGGAGGAGGAGGAGGAGG	::::::::::::::::::::::	CCUCCUCCUCCUCCUCCUCCUCC	Cleavage	locus=Scaffold413:1830534:1839337:+	29
novel_mir_90	TEA013548.1	1	-1	1	23	608	630	AGAGGAGGAGGAGGAGGAGGAGG	::::::::::::::::::::::	CCUCCUCCUCCUCCUCCUCCUCC	Cleavage	locus=Scaffold413:1830534:1839337:+	29
novel_mir_90	TEA013548.1	1	-1	1	23	632	654	AGAGGAGGAGGAGGAGGAGGAGG	::::::::::::::::::::::	CCUCCUCCUCCUCCUCCUCCUCC	Cleavage	locus=Scaffold413:1830534:1839337:+	29
novel_mir_90	TEA013548.1	1	-1	1	23	656	678	AGAGGAGGAGGAGGAGGAGGAGG	::::::::::::::::::::::	CCUCCUCCUCCUCCUCCUCCUCC	Cleavage	locus=Scaffold413:1830534:1839337:+	29
novel_mir_90	TEA013548.1	1	-1	1	23	680	702	AGAGGAGGAGGAGGAGGAGGAGG	::::::::::::::::::::::	CCUCCUCCUCCUCCUCCUCCUCC	Cleavage	locus=Scaffold413:1830534:1839337:+	29
novel_mir_90	TEA013548.1	1	-1	1	23	704	726	AGAGGAGGAGGAGGAGGAGGAGG	::::::::::::::::::::::	CCUCCUCCUCCUCCUCCUCCUCC	Cleavage	locus=Scaffold413:1830534:1839337:+	29
novel_mir_90	TEA013548.1	1	-1	1	23	728	750	AGAGGAGGAGGAGGAGGAGGAGG	::::::::::::::::::::::	CCUCCUCCUCCUCCUCCUCCUCC	Cleavage	locus=Scaffold413:1830534:1839337:+	29
novel_mir_90	TEA013548.1	1	-1	1	23	752	774	AGAGGAGGAGGAGGAGGAGGAGG	::::::::::::::::::::::	CCUCCUCCUCCUCCUCCUCCUCC	Cleavage	locus=Scaffold413:1830534:1839337:+	29
novel_mir_90	TEA013548.1	1	-1	1	23	776	798	AGAGGAGGAGGAGGAGGAGGAGG	::::::::::::::::::::::	CCUCCUCCUCCUCCUCCUCCUCC	Cleavage	locus=Scaffold413:1830534:1839337:+	29
novel_mir_90	TEA013548.1	1	-1	1	23	800	822	AGAGGAGGAGGAGGAGGAGGAGG	::::::::::::::::::::::	CCUCCUCCUCCUCCUCCUCCUCC	Cleavage	locus=Scaffold413:1830534:1839337:+	29
novel_mir_90	TEA013548.1	1	-1	1	23	824	846	AGAGGAGGAGGAGGAGGAGGAGG	::::::::::::::::::::::	CCUCCUCCUCCUCCUCCUCCUCC	Cleavage	locus=Scaffold413:1830534:1839337:+	29
novel_mir_90	TEA013548.1	1	-1	1	23	848	870	AGAGGAGGAGGAGGAGGAGGAGG	::::::::::::::::::::::	CCUCCUCCUCCUCCUCCUCCUCC	Cleavage	locus=Scaffold413:1830534:1839337:+	29
novel_mir_90	TEA013548.1	1	-1	1	23	872	894	AGAGGAGGAGGAGGAGGAGGAGG	::::::::::::::::::::::	CCUCCUCCUCCUCCUCCUCCUCC	Cleavage	locus=Scaffold413:1830534:1839337:+	29
novel_mir_90	TEA013548.1	1	-1	1	23	896	918	AGAGGAGGAGGAGGAGGAGGAGG	::::::::::::::::::::::	CCUCCUCCUCCUCCUCCUCCUCC	Cleavage	locus=Scaffold413:1830534:1839337:+	29
novel_mir_90	TEA013548.1	1	-1	1	23	920	942	AGAGGAGGAGGAGGAGGAGGAGG	::::::::::::::::::::::	CCUCCUCCUCCUCCUCCUCCUCC	Cleavage	locus=Scaffold413:1830534:1839337:+	29
novel_mir_90	TEA013548.1	1	-1	1	23	944	966	AGAGGAGGAGGAGGAGGAGGAGG	::::::::::::::::::::::	CCUCCUCCUCCUCCUCCUCCUCC	Cleavage	locus=Scaffold413:1830534:1839337:+	29
novel_mir_90	TEA013548.1	1	-1	1	23	968	990	AGAGGAGGAGGAGGAGGAGGAGG	::::::::::::::::::::::	CCUCCUCCUCCUCCUCCUCCUCC	Cleavage	locus=Scaffold413:1830534:1839337:+	29
novel_mir_90	TEA013548.1	1	-1	1	23	992	1014	AGAGGAGGAGGAGGAGGAGGAGG	::::::::::::::::::::::	CCUCCUCCUCCUCCUCCUCCUCC	Cleavage	locus=Scaffold413:1830534:1839337:+	29
novel_mir_90	TEA017222.1	1	-1	1	23	258	280	AGAGGAGGAGGAGGAGGAGGAGG	::::::::::::::::::::::	CCUCCUCCUCCUCCUCCUCCUCC	Cleavage	locus=Scaffold2155:399415:405052:+	1
novel_mir_90	TEA012277.1	1	-1	1	23	1726	1748	AGAGGAGGAGGAGGAGGAGGAGG	::::::::::::::::::::::	CCUCCUCCUCCUCCUCCUCCUCC	Cleavage	locus=Scaffold7211:197565:202347:-	1
novel_mir_90	TEA013233.1	1	-1	1	23	1141	1163	AGAGGAGGAGGAGGAGGAGGAGG	::::::::::::::::::::::	CCUCCUCCUCCUCCUCCUCCUCC	Cleavage	locus=Scaffold344:455232:462780:-	1
novel_mir_90	TEA002432.1	1	-1	1	23	58	80	AGAGGAGGAGGAGGAGGAGGAGG	::::::::::::::::::::::	CCUCCUCCUCCUCCUCCUCCUCC	Cleavage	locus=Scaffold3382:1217905:1225545:-	1
novel_mir_90	TEA006006.1	1	-1	1	23	83	105	AGAGGAGGAGGAGGAGGAGGAGG	::::::::::::::::::::::	CCUCCUCCUCCUCCUCCUCCUCC	Cleavage	locus=Scaffold175:497783:500628:-	1
novel_mir_90	TEA016181.1	1	-1	1	23	128	150	AGAGGAGGAGGAGGAGGAGGAGG	::::::::::::::::::::::	CCUCCUCCUCCUCCUCCUCCUCC	Cleavage	locus=Scaffold411:3142771:3145418:+	1
novel_mir_90	TEA010994.1	1	-1	1	23	209	231	AGAGGAGGAGGAGGAGGAGGAGG	::::::::::::::::::::::	CCUCCUCCUCCUCCUCCUCCUCC	Cleavage	locus=Scaffold1563:939304:948256:-	1
novel_mir_90	TEA029851.1	1	-1	1	23	314	336	AGAGGAGGAGGAGGAGGAGGAGG	::::::::::::::::::::::	CCUCCUCCUCCUCCUCCUCCUCC	Cleavage	locus=Scaffold661:1813096:1821138:+	1
novel_mir_90	TEA014357.1	1	-1	1	23	278	300	AGAGGAGGAGGAGGAGGAGGAGG	::::::::::::::::::::::	CCUCCUCCUCCUCCUCCUCCUCC	Cleavage	locus=Scaffold81:672528:679296:-	1
novel_mir_90	TEA009548.1	1	-1	1	23	1900	1922	AGAGGAGGAGGAGGAGGAGGAGG	.:::::::::::::::.::.:::	UCUCCUCCUCCUCCUCUUCUUCU	Cleavage	locus=Scaffold2594:499421:527869:-	1
novel_mir_90	TEA010146.1	1	-1	1	23	852	874	AGAGGAGGAGGAGGAGGAGGAGG	::::::::::::::::::::::	CCUCCUCCUCCUCCUCCUCCUCC	Cleavage	locus=Scaffold1539:505464:508873:-	1
novel_mir_90	TEA001048.1	1	-1	1	23	566	588	AGAGGAGGAGGAGGAGGAGGAGG	::::::::::::::::::::::	CCUCCUCCUCCUCCUCCUCCUCC	Cleavage	locus=Scaffold2774:57336:61180:+	1
novel_mir_90	TEA027718.1	1	-1	1	23	71	93	AGAGGAGGAGGAGGAGGAGGAGG	::::::::::::::::::::::	CCUCCUCCUCCUCCUCCUCCUCC	Cleavage	locus=Scaffold969:264945:266174:+	1
novel_mir_90	TEA027623.1	1	-1	1	23	259	281	AGAGGAGGAGGAGGAGGAGGAGG	::::::::::::::::::::::	CCUCCUCCUCCUCCUCCUCCUCC	Cleavage	locus=Scaffold1230:375043:376269:+	1
novel_mir_90	TEA021592.1	1	-1	1	23	89	111	AGAGGAGGAGGAGGAGGAGGAGG	::::::::::::::::::::::	CCUCCUCCUCCUCCUCCUCCUCC	Cleavage	locus=Scaffold2513:570454:571665:-	1
novel_mir_90	TEA005677.1	1	-1	1	23	816	838	AGAGGAGGAGGAGGAGGAGGAGG	::::::::::::::::::::::	CCUCCUCCUCCUCCUCCUCCUCC	Cleavage	locus=Scaffold3329:1590546:1592401:+	1
novel_mir_90	TEA011300.1	1	-1	1	23	1888	1910	AGAGGAGGAGGAGGAGGAGGAGG	.:::::::::::::::::::::	UCUCCUCCUCCUCCUCCUCCUCC	Cleavage	locus=Scaffold7882:156286:178708:-	1
novel_mir_90	TEA001092.1	1	-1	1	23	2805	2827	AGAGGAGGAGGAGGAGGAGGAGG	.:::::::::::::::::::::	UCUCCUCCUCCUCCUCCUCCUCC	Cleavage	locus=Scaffold8462:32970:51202:-	1
novel_mir_90	TEA009639.1	1	-1	1	23	940	962	AGAGGAGGAGGAGGAGGAGGAGG	::::::::::::::::::::::	CCUCCUCCUCCUCCUCCUCCUCC	Cleavage	locus=Scaffold1466:1788670:1791290:+	1
novel_mir_90	TEA031377.1	1	-1	1	23	199	221	AGAGGAGGAGGAGGAGGAGGAGG	::::::::::::::::::::::	CCUCCUCCUCCUCCUCCUCCUCC	Cleavage	locus=Scaffold4098:77439:78683:+	2
novel_mir_90	TEA015586.1	1	-1	1	23	40	62	AGAGGAGGAGGAGGAGGAGGAGG	::::::::::::::::::::::	CCUCCUCCUCCUCCUCCUCCUCA	Cleavage	locus=Scaffold1508:343079:354666:-	1
novel_mir_90	TEA007704.1	1	-1	1	23	213	235	AGAGGAGGAGGAGGAGGAGGAGG	::::::::::::::::::::::	CCUCCUCCUCCUCCUCCUCCUCC	Cleavage	locus=Scaffold5542:469776:471039:-	1
novel_mir_90	TEA008873.1	1	-1	1	23	158	180	AGAGGAGGAGGAGGAGGAGGAGG	::::::::::::::::::::::	CCUCCUCCUCCUCCUCCUCCUCC	Cleavage	locus=Scaffold16946:9465:13186:-	1
novel_mir_90	TEA024318.1	1	-1	1	23	92	114	AGAGGAGGAGGAGGAGGAGGAGG	::::::::::.::.:::::::::	CCUCCUCCUCUUCUUCCUCCUCU	Cleavage	locus=Scaffold988:338788:346131:-	1
novel_mir_90	TEA026381.1	1	-1	1	23	110	132	AGAGGAGGAGGAGGAGGAGGAGG	::::::::::::::::::::::	CCUCCUCCUCCUCCUCCUCCUCC	Cleavage	locus=Scaffold7231:111238:129446:+	1
novel_mir_90	TEA013151.1	1	-1	1	23	793	815	AGAGGAGGAGGAGGAGGAGGAGG	::::::::::::::::::::::	CCUCCUCCUCCUCCUCCUCCUCC	Cleavage	locus=Scaffold3754:100939:101883:+	1
novel_mir_90	TEA008462.1	1	-1	1	23	110	132	AGAGGAGGAGGAGGAGGAGGAGG	::::::::::::::::::::::	CCUCCUCCUCCUCCUCCUCCUCA	Cleavage	locus=Scaffold722:952446:956956:+	1
novel_mir_90	TEA016817.1	1	-1	1	23	42	64	AGAGGAGGAGGAGGAGGAGGAGG	:::.::::::::::::::::::	CCUUCUCCUCCUCCUCCUCCUCG	Cleavage	locus=Scaffold819:767696:770032:+	1
novel_mir_90	TEA002512.1	1	-1	1	23	207	229	AGAGGAGGAGGAGGAGGAGGAGG	::::::::::::::::::::::	CCUCCUCCUCCUCCUCCUCCUCC	Cleavage	locus=Scaffold1379:833161:851431:+	1
novel_mir_90	TEA026051.1	1	-1	1	23	73	95	AGAGGAGGAGGAGGAGGAGGAGG	::::::::::::::::::::::	CCUCCUCCUCCUCCUCCUCCUCA	Cleavage	locus=Scaffold282:23499:24365:-	1
novel_mir_90	TEA014596.1	1	-1	1	23	46	68	AGAGGAGGAGGAGGAGGAGGAGG	::::::::::::::::::::::	CCUCCUCCUCCUCCUCCUCCUCC	Cleavage	locus=Scaffold741:777066:778238:-	1
novel_mir_90	TEA005341.1	1	-1	1	23	706	728	AGAGGAGGAGGAGGAGGAGGAGG	::::::::::::::::::::::	CCUCCUCCUCCUCCUCCUCCUCC	Cleavage	locus=Scaffold42:554578:555393:-	1
novel_mir_90	TEA002286.1	1	-1	1	23	122	144	AGAGGAGGAGGAGGAGGAGGAGG	.:::::::::::::::::::::	UCUCCUCCUCCUCCUCCUCCUCC	Cleavage	locus=Scaffold569:371728:397780:-	1
novel_mir_90	TEA014782.1	1	-1	1	23	77	99	AGAGGAGGAGGAGGAGGAGGAGG	.:::.::.:::::::::::::::	UCUCUUCUUCCUCCUCCUCCUCU	Cleavage	locus=Scaffold1417:594807:605471:+	1
novel_mir_90	TEA005517.1	1	-1	1	23	310	332	AGAGGAGGAGGAGGAGGAGGAGG	:.::::::::::::::::::::	CUUCCUCCUCCUCCUCCUCCUCC	Cleavage	locus=Scaffold1923:387303:393653:+	1
novel_mir_90	TEA014267.1	1	-1	1	23	96	118	AGAGGAGGAGGAGGAGGAGGAGG	::::::::::.::::::::.:::	CCUCCUCCUCUUCCUCCUCUUCU	Cleavage	locus=Scaffold6937:1052929:1055407:+	1
novel_mir_90	TEA024658.1	1	-1	1	23	36	58	AGAGGAGGAGGAGGAGGAGGAGG	::::::::::.::::::::.:::	CCUCCUCCUCUUCCUCCUCUUCU	Cleavage	locus=Scaffold656:628576:630440:+	1
novel_mir_90	TEA022551.1	1	-1	1	23	157	179	AGAGGAGGAGGAGGAGGAGGAGG	::::::::::::::::::::::	CCUCCUCCUCCUCCUCCUCCUCC	Cleavage	locus=Scaffold502:2007046:2016065:-	1
novel_mir_90	TEA014314.1	1	-1	1	23	481	503	AGAGGAGGAGGAGGAGGAGGAGG	.:::::::::::::::::::::	UCUCCUCCUCCUCCUCCUCCUCC	Cleavage	locus=Scaffold10148:294539:297548:-	1
novel_mir_90	TEA000623.1	1	-1	1	23	122	144	AGAGGAGGAGGAGGAGGAGGAGG	.:::::::::::::::::::::	UCUCCUCCUCCUCCUCCUCCUCC	Cleavage	locus=Scaffold8161:560047:569018:-	1
novel_mir_90	TEA010811.1	1	-1	1	23	61	83	AGAGGAGGAGGAGGAGGAGGAGG	::::::::::::::::::::::	CCUCCUCCUCCUCCUCCUCCUCC	Cleavage	locus=Scaffold35:1781569:1782237:-	1
novel_mir_90	TEA025530.1	1	-1	1	23	71	93	AGAGGAGGAGGAGGAGGAGGAGG	::::::::::::::::::::::	CCUCCUCCUCCUCCUCCUCCUCC	Cleavage	locus=Scaffold3650:2317426:2318082:+	1
novel_mir_90	TEA021933.1	1	-1	1	23	2372	2394	AGAGGAGGAGGAGGAGGAGGAGG	:::::::::::::::::::::	ACUCCUCCUCCUCCUCCUCCUCC	Cleavage	locus=Scaffold5484:17605:20802:-	1
novel_mir_90	TEA016861.1	1	-1	1	23	66	88	AGAGGAGGAGGAGGAGGAGGAGG	:.::.::.:::::::::::::::	CUUCUUCUUCCUCCUCCUCCUCU	Cleavage	locus=Scaffold4128:307794:314038:+	1
novel_mir_90	TEA003211.1	1	-1	1	23	62	84	AGAGGAGGAGGAGGAGGAGGAGG	:.::::::::::::::::::::	CUUCCUCCUCCUCCUCCUCCUCC	Cleavage	locus=Scaffold4683:95644:117016:-	1
novel_mir_90	TEA011466.1	1	-1	1	23	88	110	AGAGGAGGAGGAGGAGGAGGAGG	:::::: ::::::::::::::::	CCUCCUGCUCCUCCUCCUCCUCU	Cleavage	locus=Scaffold5365:255501:263206:+	1
novel_mir_90	TEA012871.1	1	-1	1	23	164	186	AGAGGAGGAGGAGGAGGAGGAGG	::::::::::::::::::::::	CCUCCUCCUCCUCCUCCUCCUCA	Cleavage	locus=Scaffold1154:3441171:3442286:+	1
novel_mir_90	TEA015701.1	1	-1	1	23	155	177	AGAGGAGGAGGAGGAGGAGGAGG	::::::::::::::::::::::	CCUCCUCCUCCUCCUCCUCCUCC	Cleavage	locus=Scaffold3698:1633858:1634379:-	1
novel_mir_90	TEA000792.1	1	-1	1	23	101	123	AGAGGAGGAGGAGGAGGAGGAGG	.:::::::::::::::::::::	UCUCCUCCUCCUCCUCCUCCUCC	Cleavage	locus=Scaffold593:97724:99082:+	1
novel_mir_90	TEA029378.1	1	-1	1	23	70	92	AGAGGAGGAGGAGGAGGAGGAGG	.:::::::::::::::::::::	UCUCCUCCUCCUCCUCCUCCUCC	Cleavage	locus=Scaffold592:1546518:1549799:-	1
novel_mir_90	TEA003821.1	1	-1	1	23	206	228	AGAGGAGGAGGAGGAGGAGGAGG	:::.::::::::::::::::::	CCUUCUCCUCCUCCUCCUCCUCC	Cleavage	locus=Scaffold324:686211:691508:+	1
novel_mir_90	TEA007439.1	1	-1	1	23	1410	1432	AGAGGAGGAGGAGGAGGAGGAGG	.::::::.:::::.:::::::::	UCUCCUCUUCCUCUUCCUCCUCU	Cleavage	locus=Scaffold2148:421107:425348:-	1
novel_mir_90	TEA030515.1	1	-1	1	23	110	132	AGAGGAGGAGGAGGAGGAGGAGG	::::::::::::::::::::::	CCUCCUCCUCCUCCUCCUCCUCC	Cleavage	locus=Scaffold8336:7446:9478:-	1
novel_mir_90	TEA003216.1	1	-1	1	23	62	84	AGAGGAGGAGGAGGAGGAGGAGG	:.::::::::::::::::::::	CUUCCUCCUCCUCCUCCUCCUCC	Cleavage	locus=Scaffold4683:133465:158289:-	1
novel_mir_90	TEA013113.1	1	-1	1	23	54	76	AGAGGAGGAGGAGGAGGAGGAGG	:.:::::::::::.:::::.:::	CUUCCUCCUCCUCUUCCUCUUCU	Cleavage	locus=Scaffold190:195827:199847:+	1
novel_mir_90	TEA001819.1	1	-1	1	23	128	150	AGAGGAGGAGGAGGAGGAGGAGG	:::.::::::::::::::::::	CCUUCUCCUCCUCCUCCUCCUCC	Cleavage	locus=Scaffold1910:2185050:2191523:+	1
novel_mir_90	TEA012880.1	1	-1	1	23	328	350	AGAGGAGGAGGAGGAGGAGGAGG	.:::::::::::::::::::::	UCUCCUCCUCCUCCUCCUCCUCC	Cleavage	locus=Scaffold1154:661661:664290:-	1
novel_mir_90	TEA011661.1	1	-1	1	23	37	59	AGAGGAGGAGGAGGAGGAGGAGG	.:::::::::::::::::::::	UCUCCUCCUCCUCCUCCUCCUCC	Cleavage	locus=Scaffold8148:96295:97882:+	1
novel_mir_90	TEA017791.1	1	-1	1	23	320	342	AGAGGAGGAGGAGGAGGAGGAGG	:.:::::.:::::.:::::::::	CUUCCUCUUCCUCUUCCUCCUCU	Cleavage	locus=Scaffold546:941220:953583:+	1
novel_mir_90	TEA015859.1	1	-1	1	23	127	149	AGAGGAGGAGGAGGAGGAGGAGG	.:::::::::::::::::::::	UCUCCUCCUCCUCCUCCUCCUCC	Cleavage	locus=Scaffold2377:186401:189797:-	1
novel_mir_90	TEA014280.1	1	-1	1	23	214	236	AGAGGAGGAGGAGGAGGAGGAGG	::::::::::::::::::::::	CCUCCUCCUCCUCCUCCUCCUCC	Cleavage	locus=Scaffold3355:593491:599128:+	1
novel_mir_90	TEA008975.1	1	-1	1	23	65	87	AGAGGAGGAGGAGGAGGAGGAGG	::::::::::::::::::::::	CCUCCUCCUCCUCCUCCUCCUCC	Cleavage	locus=Scaffold20099:289896:291040:+	1
novel_mir_90	TEA018785.1	1	-1	1	23	857	879	AGAGGAGGAGGAGGAGGAGGAGG	:::::::::::::::::::::	ACUCCUCCUCCUCCUCCUCCUCC	Cleavage	locus=Scaffold875:1873573:1887130:+	1
novel_mir_90	TEA014335.1	1	-1	1	23	107	129	AGAGGAGGAGGAGGAGGAGGAGG	::::: :::::::::::::::::	CCUCCGCCUCCUCCUCCUCCUCU	Cleavage	locus=Scaffold1852:128603:140153:-	1
novel_mir_90	TEA008204.1	1	-1	1	23	119	141	AGAGGAGGAGGAGGAGGAGGAGG	:.::::::::::::::::::::	CUUCCUCCUCCUCCUCCUCCUCC	Cleavage	locus=Scaffold712:769445:770422:-	1
novel_mir_90	TEA023418.1	1	-1	1	23	115	137	AGAGGAGGAGGAGGAGGAGGAGG	::::::::::::::::::::::	CCUCCUCCUCCUCCUCCUCCUCC	Cleavage	locus=Scaffold6353:23507:23857:+	1
novel_mir_90	TEA022102.1	1	-1	1	23	704	726	AGAGGAGGAGGAGGAGGAGGAGG	:.::::::::::::::::::::	CUUCCUCCUCCUCCUCCUCCUCA	Cleavage	locus=Scaffold5186:217130:218556:+	1
novel_mir_90	TEA014113.1	1	-1	1	23	66	88	AGAGGAGGAGGAGGAGGAGGAGG	:.:::::.:::::::::::::.:	CUUCCUCUUCCUCCUCCUCCUUU	Cleavage	locus=Scaffold1182:1934347:1935480:-	1
novel_mir_90	TEA005924.1	1	-1	1	23	97	119	AGAGGAGGAGGAGGAGGAGGAGG	.:::::::::::::::::::::	UCUCCUCCUCCUCCUCCUCCUCC	Cleavage	locus=Scaffold372:1911340:1912510:-	1
novel_mir_90	TEA029996.1	1	-1	1	23	131	153	AGAGGAGGAGGAGGAGGAGGAGG	:.::::::::.:::::.::::::	CUUCCUCCUCUUCCUCUUCCUCU	Cleavage	locus=Scaffold279:456478:458039:-	1
novel_mir_90	TEA029795.1	1	-1	1	23	95	117	AGAGGAGGAGGAGGAGGAGGAGG	.:::::::::::::::::::::	UCUCCUCCUCCUCCUCCUCCUCC	Cleavage	locus=Scaffold7038:799862:802589:+	1
novel_mir_90	TEA006333.1	1	-1	1	23	225	247	AGAGGAGGAGGAGGAGGAGGAGG	..:::::.:::::::::::.:::	UUUCCUCUUCCUCCUCCUCUUCU	Cleavage	locus=Scaffold1627:548942:554695:-	1
novel_mir_90	TEA012519.1	1	-1	1	23	1019	1041	AGAGGAGGAGGAGGAGGAGGAGG	:::.::.:::::::::::::::	ACUCUUCUUCCUCCUCCUCCUCU	Cleavage	locus=Scaffold4078:727600:743707:-	1
novel_mir_90	TEA011019.1	1	-1	1	23	230	252	AGAGGAGGAGGAGGAGGAGGAGG	.:::::::::::::::::::::	UCUCCUCCUCCUCCUCCUCCUCC	Cleavage	locus=Scaffold1928:354103:354973:-	1
novel_mir_90	TEA028490.1	1	-1	1	23	835	857	AGAGGAGGAGGAGGAGGAGGAGG	.::::::::::::.:::::.:::	UCUCCUCCUCCUCUUCCUCUUCU	Cleavage	locus=Scaffold5689:529116:534505:-	1
novel_mir_90	TEA013610.1	1	-1	1	23	490	512	AGAGGAGGAGGAGGAGGAGGAGG	:::::::::::::::::::::	ACUCCUCCUCCUCCUCCUCCUCC	Cleavage	locus=Scaffold304:811235:819178:-	1
novel_mir_90	TEA006182.1	1	-1	1	23	235	257	AGAGGAGGAGGAGGAGGAGGAGG	.:::::::::::::::::::::	UCUCCUCCUCCUCCUCCUCCUCC	Cleavage	locus=Scaffold1197:431238:431837:+	1
novel_mir_90	TEA032899.1	1	-1	1	23	765	787	AGAGGAGGAGGAGGAGGAGGAGG	::::: :::::::::::::::::	CCUCCGCCUCCUCCUCCUCCUCU	Cleavage	locus=Scaffold1598:1647480:1654344:+	1
novel_mir_90	TEA028780.1	1	-1	1	23	243	265	AGAGGAGGAGGAGGAGGAGGAGG	:::::::::::::::::::::	ACUCCUCCUCCUCCUCCUCCUCA	Cleavage	locus=Scaffold674:644716:646735:+	1
novel_mir_90	TEA012145.1	1	-1	1	23	529	551	AGAGGAGGAGGAGGAGGAGGAGG	:::::::::::::::::::::	ACUCCUCCUCCUCCUCCUCCUCC	Cleavage	locus=Scaffold2606:257485:258967:+	1
novel_mir_90	TEA002436.1	1	-1	1	23	142	164	AGAGGAGGAGGAGGAGGAGGAGG	::.::::::::::::::::::	ACUUCUCCUCCUCCUCCUCCUCC	Cleavage	locus=Scaffold3382:161335:165010:+	1
novel_mir_90	TEA032760.1	1	-1	1	23	83	105	AGAGGAGGAGGAGGAGGAGGAGG	:.::::::::::::::::::::	CUUCCUCCUCCUCCUCCUCCUCC	Cleavage	locus=Scaffold2394:1890942:1892144:+	1
novel_mir_90	TEA024140.1	1	-1	1	23	30	52	AGAGGAGGAGGAGGAGGAGGAGG	:.::.::::::::::::::::.:	CUUCUUCCUCCUCCUCCUCCUUU	Cleavage	locus=Scaffold3490:373672:374220:-	1
novel_mir_91	TEA031980.1	1	-1	1	23	428	450	AGAGAAGGAGAGGAAAAGAGCAA	:::::::::.:::::.:::	CAAAUCUUUUCCUUUCCUUUUCU	Cleavage	locus=Scaffold248:441922:449915:-	1
novel_mir_100	TEA008696.1	1.5	-1	1	22	94	115	AGAGGAGGAGGAGGAGGAGGAG	::::::::::::::::::.::	CUCCUCCUCCUCCUCCUCUUCC	Cleavage	locus=Scaffold2360:820392:840698:+	1
novel_mir_100	TEA024134.1	1.5	-1	1	22	2709	2730	AGAGGAGGAGGAGGAGGAGGAG	::::::::::::::::::::.	CUCCUCCUCCUCCUCCUCCUUA	Cleavage	locus=Scaffold2039:191616:225933:-	1
novel_mir_100	TEA016817.1	1.5	-1	1	22	40	61	AGAGGAGGAGGAGGAGGAGGAG	:::::.:::::::::::::::	CUCCUUCUCCUCCUCCUCCUCC	Cleavage	locus=Scaffold819:767696:770032:+	1
novel_mir_100	TEA008961.1	1.5	-1	1	22	46	67	AGAGGAGGAGGAGGAGGAGGAG	::::::::::::::::::::.	CUCCUCCUCCUCCUCCUCCUUC	Cleavage	locus=Scaffold1085:2304028:2306355:-	1
novel_mir_100	TEA022634.1	1.5	-1	1	22	2078	2099	AGAGGAGGAGGAGGAGGAGGAG	::::::::::::::.::::::	CUCCUCCUCCUCCUUCUCCUCA	Cleavage	locus=Scaffold1076:63804:71584:+	1
novel_mir_100	TEA023987.1	1.5	-1	1	22	37	58	AGAGGAGGAGGAGGAGGAGGAG	:::::::::::::::::.:::	CUCCUCCUCCUCCUCCUUCUCC	Cleavage	locus=Scaffold5173:148874:150922:-	1
novel_mir_100	TEA032522.1	1.5	-1	1	22	107	128	AGAGGAGGAGGAGGAGGAGGAG	::::::::::::::::::::.	CUCCUCCUCCUCCUCCUCCUUC	Cleavage	locus=Scaffold2501:224190:228059:-	1
novel_mir_100	TEA006369.1	1.5	-1	1	22	7	28	AGAGGAGGAGGAGGAGGAGGAG	::::::.::::::::::::::	CUCCUCUUCCUCCUCCUCCUCC	Cleavage	locus=Scaffold709:2585913:2599167:-	1
novel_mir_100	TEA025525.1	1.5	-1	1	22	431	452	AGAGGAGGAGGAGGAGGAGGAG	:::.:::::::::::::::::	CUCUUCCUCCUCCUCCUCCUCC	Cleavage	locus=Scaffold3650:3358028:3365924:-	1
novel_mir_100	TEA027742.1	1.5	-1	1	22	256	277	AGAGGAGGAGGAGGAGGAGGAG	:::::::::::.:::::::::	CUCCUCCUCCUUCUCCUCCUCA	Cleavage	locus=Scaffold206:666945:668879:+	1
novel_mir_100	TEA011279.1	1.5	-1	1	22	155	176	AGAGGAGGAGGAGGAGGAGGAG	::::::::.::::::::::::	CUCCUCCUUCUCCUCCUCCUCC	Cleavage	locus=Scaffold3804:59640:64283:-	1
novel_mir_100	TEA004472.1	1.5	-1	1	22	308	329	AGAGGAGGAGGAGGAGGAGGAG	:::.:::::.:::::.::::::	CUCUUCCUCUUCCUCUUCCUCU	Cleavage	locus=Scaffold6164:696950:706845:+	1
novel_mir_100	TEA005802.1	1.5	-1	1	22	31	52	AGAGGAGGAGGAGGAGGAGGAG	:::.:.::::::.:::::::::	CUCUUUCUCCUCUUCCUCCUCU	Cleavage	locus=Scaffold4407:220399:237126:+	1
novel_mir_100	TEA005800.1	1.5	-1	1	22	31	52	AGAGGAGGAGGAGGAGGAGGAG	:::.:.::::::.:::::::::	CUCUUUCUCCUCUUCCUCCUCU	Cleavage	locus=Scaffold4407:205576:207984:+	1
novel_mir_100	TEA019719.1	1.5	-1	1	22	17	38	AGAGGAGGAGGAGGAGGAGGAG	::::::::::::::::::::.	CUCCUCCUCCUCCUCCUCCUUC	Cleavage	locus=Scaffold820:2491728:2518111:+	1
novel_mir_100	TEA002827.1	1.5	-1	1	22	10	31	AGAGGAGGAGGAGGAGGAGGAG	:::::::::::::::: :::::	CUCCUCCUCCUCCUCCACCUCU	Cleavage	locus=Scaffold509:707697:712929:-	1
novel_mir_100	TEA008629.1	1.5	-1	1	22	311	332	AGAGGAGGAGGAGGAGGAGGAG	:::::::::::::::::.:::	CUCCUCCUCCUCCUCCUUCUCA	Cleavage	locus=Scaffold8704:200491:205084:-	1
[truncated: 1,351 more rows]

## Sheet: Sheet2
miRNA_Acc.
miR1171
miR156c
miR160a-5p
miR1858a
miR2118-5p
miR2950
miR3948
miR4378b
miR4389
miR529b
miR5369
miR5386
miR5563-5p
miR5819
miR6149a
miR6196
miR7782-3p
miR827-5p
miR837-3p
miR845b
miR854a
miR8585
miR9673-5p
miR1312
miR1508a
miR164a
miR165a-3p
miR166a
miR166a-3p
miR171b-3p
miR172a
miR172c-3p
miR172g-3p
miR2118a-3p
miR397c
miR5240
miR5485
miR5648-3p
miR5721
miR5830
miR7122a
miR845c
miR8777
miR1023b-3p
miR1077-5p
miR160a-3p
miR393a
miR394a
miR415
miR5226
miR5380c
miR6260
miR6287
miR774a-5p.1
miR7822
miR8154
miR1535a
miR169k-5p
miR1850.1
miR1873
miR319-3p
miR3515
miR3633a-3p
miR3946
miR3951
miR396g-3p
miR4350
miR4381
miR4388
miR4415a-5p
miR5020c
miR5021
miR5055
miR5227
miR5241a
miR5303g
miR5526
miR5558-3p
miR5657
miR5658
miR5748
miR6170
miR6288c-3p
miR6422
miR6469
miR7494b
miR7716-5p
miR8758
miR8770
miR894
miR9556-5p
miR9563b-3p
miR1023e-3p
miR1429-3p
miR1440b
miR1510a-3p
miR1511
miR1520n
miR167e-3p
miR2086-3p
miR2090
miR2199
miR2590h
miR2592bi
miR2607
miR2661
miR2666
miR408a-5p
miR4416b
miR482a
miR482a-3p
miR5041-3p
miR5049-3p
miR5066
miR5072
miR5079a
miR5143a
miR5185a-3p
miR529
miR5290
miR5293
miR5298a
miR5298b
miR5372
miR5513
miR5556-3p
miR5559-5p
miR5561-5p
miR5665
miR5719
miR6110-5p
miR6195
miR6267b
miR6284
miR6448
miR6484
miR8122-3p
miR8136
miR831-5p
miR842
miR857
miR865-5p
miR8691
miR8692
miR8695
miR8743b
miR8762d
miR8766
miR8786a
miR9475-3p
miR9496
miR9667-5p
novel_mir_100
novel_mir_101
novel_mir_109
novel_mir_123
novel_mir_14
novel_mir_143
novel_mir_149
novel_mir_153
novel_mir_167
novel_mir_18
novel_mir_183
novel_mir_22
novel_mir_23
novel_mir_37
novel_mir_58
novel_mir_72
novel_mir_73
novel_mir_90
novel_mir_104
novel_mir_105
novel_mir_114
novel_mir_116
novel_mir_132
novel_mir_134
novel_mir_135
novel_mir_142
novel_mir_30
novel_mir_31
novel_mir_113
novel_mir_144
novel_mir_185
novel_mir_2
novel_mir_20
novel_mir_24
novel_mir_69
novel_mir_91
novel_mir_102
novel_mir_107
novel_mir_108
novel_mir_111
novel_mir_112
novel_mir_122
novel_mir_128
novel_mir_137
novel_mir_140
novel_mir_150
novel_mir_156
novel_mir_159
novel_mir_16
novel_mir_162
novel_mir_165
novel_mir_171
novel_mir_178
novel_mir_21
novel_mir_3
novel_mir_5
novel_mir_53
novel_mir_62
novel_mir_65
novel_mir_77
novel_mir_94
novel_mir_95
novel_mir_11
novel_mir_117
novel_mir_119
novel_mir_12
novel_mir_120
novel_mir_127
novel_mir_139
novel_mir_145
novel_mir_148
novel_mir_152
novel_mir_160
novel_mir_161
novel_mir_164
novel_mir_168
novel_mir_175
novel_mir_176
novel_mir_179
novel_mir_180
novel_mir_181
novel_mir_186
novel_mir_25
novel_mir_26
novel_mir_34
novel_mir_39
novel_mir_4
novel_mir_42
novel_mir_45
novel_mir_46
novel_mir_56
novel_mir_60
novel_mir_66
novel_mir_67
novel_mir_68
novel_mir_7
novel_mir_70
novel_mir_76
novel_mir_79
novel_mir_83
novel_mir_84

## Sheet: Sheet3
Target_Acc.
TEA019784.1
TEA032906.1
TEA033451.1
TEA020835.1
TEA006584.1
TEA001755.1
TEA013764.1
TEA027159.1
TEA003152.1
TEA017203.1
TEA033275.1
TEA021323.1
TEA007533.1
TEA033232.1
TEA002656.1
TEA033264.1
TEA032434.1
TEA001371.1
TEA013445.1
TEA006258.1
TEA002080.1
TEA018526.1
TEA016802.1
TEA013702.1
TEA005331.1
TEA010276.1
TEA009038.1
TEA025580.1
TEA006716.1
TEA019355.1
TEA014974.1
TEA028780.1
TEA024228.1
TEA016168.1
TEA009504.1
TEA008160.1
TEA028596.1
TEA017912.1
TEA006906.1
TEA018657.1
TEA000355.1
TEA000632.1
TEA007049.1
TEA029389.1
TEA024573.1
TEA000191.1
TEA027446.1
TEA005980.1
TEA019662.1
TEA015310.1
TEA000258.1
TEA017282.1
TEA000776.1
TEA008271.1
TEA000705.1
TEA031027.1
TEA023406.1
TEA020161.1
TEA004692.1
TEA009024.1
TEA026926.1
TEA025697.1
TEA026026.1
TEA020738.1
TEA033058.1
TEA018527.1
TEA018252.1
TEA029295.1
TEA030964.1
TEA005773.1
TEA027840.1
TEA013548.1
TEA018495.1
TEA028604.1
TEA017334.1
TEA030644.1
TEA006163.1
TEA018816.1
TEA024052.1
TEA014340.1
TEA018369.1
TEA009796.1
TEA010143.1
TEA022568.1
TEA001656.1
TEA031818.1
TEA009480.1
TEA023170.1
TEA017450.1
TEA020913.1
TEA009872.1
TEA031586.1
TEA010416.1
TEA032460.1
TEA020673.1
TEA002332.1
TEA022429.1
TEA021123.1
TEA002920.1
TEA033752.1
TEA007019.1
TEA030618.1
TEA031882.1
TEA004492.1
TEA028764.1
TEA008702.1
TEA023795.1
TEA031455.1
TEA006465.1
TEA013838.1
TEA006644.1
TEA027443.1
TEA015489.1
TEA009214.1
TEA033604.1
TEA016809.1
TEA016266.1
TEA033103.1
TEA005060.1
TEA014629.1
TEA013072.1
TEA032833.1
TEA000659.1
TEA006570.1
TEA014475.1
TEA006608.1
TEA027329.1
TEA020153.1
TEA005963.1
TEA015505.1
TEA018620.1
TEA009047.1
TEA030470.1
TEA017331.1
TEA006006.1
TEA011282.1
TEA032865.1
TEA017544.1
TEA032373.1
TEA011934.1
TEA032660.1
TEA021928.1
TEA010313.1
TEA008873.1
TEA025261.1
TEA024841.1
TEA026415.1
TEA012769.1
TEA008673.1
TEA024643.1
TEA006106.1
TEA013119.1
TEA027920.1
TEA028056.1
TEA012471.1
TEA020880.1
TEA024754.1
TEA020149.1
TEA009189.1
TEA026952.1
TEA022066.1
TEA016791.1
TEA023416.1
TEA005524.1
TEA005439.1
TEA023614.1
TEA025221.1
TEA010035.1
TEA016822.1
TEA030305.1
TEA029437.1
TEA017956.1
TEA025666.1
TEA004485.1
TEA020052.1
TEA033855.1
TEA010296.1
TEA009295.1
TEA016433.1
TEA010898.1
TEA011267.1
TEA020053.1
TEA028635.1
TEA030719.1
TEA024570.1
TEA032044.1
TEA030697.1
TEA004398.1
TEA013928.1
TEA028168.1
TEA033267.1
TEA012458.1
TEA003562.1
TEA023625.1
TEA033771.1
TEA010595.1
TEA005323.1
TEA026670.1
TEA025122.1
TEA020856.1
TEA019749.1
TEA003060.1
TEA010163.1
TEA033152.1
TEA015299.1
TEA019588.1
TEA023761.1
TEA022504.1
TEA004878.1
TEA011451.1
TEA029999.1
TEA020937.1
TEA024184.1
TEA033403.1
TEA033544.1
TEA028932.1
TEA029725.1
TEA004478.1
TEA009790.1
TEA012013.1
TEA011628.1
TEA028873.1
TEA024452.1
TEA026275.1
TEA004303.1
TEA020942.1
TEA016968.1
TEA026685.1
TEA014680.1
TEA032015.1
TEA010607.1
TEA010587.1
TEA023535.1
TEA017273.1
TEA030083.1
TEA014956.1
TEA014008.1
TEA014250.1
TEA007046.1
TEA022905.1
TEA001165.1
TEA021879.1
TEA022083.1
TEA011606.1
TEA006656.1
TEA008071.1
TEA020874.1
TEA007997.1
TEA022118.1
TEA022866.1
TEA018038.1
TEA019977.1
TEA006004.1
TEA019678.1
TEA016750.1
TEA011833.1
TEA023143.1
TEA017824.1
TEA010010.1
TEA022773.1
TEA014929.1
TEA017829.1
TEA023712.1
TEA023273.1
TEA007429.1
TEA001274.1
TEA001474.1
TEA015349.1
TEA015414.1
TEA006177.1
TEA002017.1
TEA029276.1
TEA012880.1
TEA004325.1
TEA033605.1
TEA013437.1
TEA022112.1
TEA005239.1
TEA024269.1
TEA028252.1
TEA032951.1
TEA024988.1
TEA008001.1
TEA002589.1
TEA015049.1
TEA001846.1
TEA018519.1
TEA001490.1
TEA010762.1
TEA002909.1
TEA000761.1
TEA027548.1
TEA014448.1
TEA019948.1
TEA031976.1
TEA024275.1
TEA010275.1
TEA032132.1
TEA013654.1
TEA012269.1
TEA014626.1
TEA019664.1
TEA016843.1
TEA031966.1
TEA007103.1
TEA028815.1
TEA003389.1
TEA027146.1
TEA025315.1
TEA011699.1
TEA011556.1
TEA031807.1
TEA015268.1
TEA030352.1
TEA033677.1
TEA002011.1
TEA015655.1
TEA006303.1
TEA013558.1
TEA009085.1
TEA005928.1
TEA013708.1
TEA005285.1
TEA006216.1
TEA025707.1
TEA017000.1
TEA023817.1
TEA023757.1
TEA014877.1
TEA005856.1
TEA007211.1
TEA018824.1
TEA025501.1
TEA017089.1
TEA016345.1
TEA024422.1
TEA027853.1
TEA019788.1
TEA030640.1
TEA003225.1
TEA001133.1
TEA022912.1
TEA012557.1
TEA032388.1
TEA027457.1
TEA027632.1
TEA010853.1
TEA003595.1
TEA008795.1
TEA015459.1
TEA027381.1
TEA016991.1
TEA006542.1
TEA003738.1
TEA006541.1
TEA006540.1
TEA024095.1
TEA020094.1
TEA003662.1
TEA006605.1
TEA026602.1
TEA022823.1
TEA023085.1
TEA005997.1
TEA002412.1
TEA014901.1
TEA013640.1
TEA024262.1
TEA033216.1
TEA000979.1
TEA013965.1
TEA029882.1
TEA017505.1
TEA007888.1
TEA030886.1
TEA024555.1
TEA011888.1
TEA025878.1
TEA013254.1
TEA024198.1
TEA003274.1
TEA004877.1
TEA011238.1
TEA016329.1
TEA013133.1
TEA023760.1
TEA009292.1
TEA031242.1
TEA004761.1
TEA019549.1
TEA026459.1
TEA009075.1
TEA003111.1
TEA005504.1
TEA008239.1
TEA004881.1
TEA028550.1
TEA018965.1
TEA014055.1
TEA000181.1
TEA018087.1
TEA032794.1
TEA007031.1
TEA019611.1
TEA031537.1
TEA024416.1
TEA004186.1
TEA031301.1
TEA004995.1
TEA004014.1
TEA026847.1
TEA030449.1
TEA027126.1
TEA023435.1
TEA003489.1
TEA015386.1
TEA000405.1
TEA017560.1
TEA000123.1
TEA010663.1
TEA012799.1
TEA014307.1
TEA031881.1
TEA031891.1
TEA031900.1
TEA003687.1
TEA024255.1
TEA024686.1
TEA000121.1
TEA014276.1
TEA023581.1
TEA020116.1
TEA023749.1
TEA000142.1
TEA033108.1
TEA008488.1
TEA026809.1
TEA025226.1
TEA009346.1
TEA033455.1
TEA011045.1
TEA033395.1
TEA027858.1
TEA017808.1
TEA018163.1
TEA029709.1
TEA008445.1
TEA021539.1
TEA031196.1
TEA023942.1
TEA009963.1
TEA018868.1
TEA001179.1
TEA004609.1
TEA008034.1
TEA019533.1
TEA028259.1
TEA027013.1
TEA012727.1
TEA028322.1
TEA004738.1
TEA031718.1
TEA002110.1
TEA003753.1
TEA001827.1
TEA029461.1
TEA021841.1
TEA003838.1
TEA021257.1
TEA032320.1
TEA027768.1
TEA013550.1
TEA013890.1
TEA030166.1
TEA026089.1
TEA007810.1
TEA011300.1
TEA019102.1
TEA016636.1
TEA025078.1
TEA027807.1
TEA014641.1
TEA014628.1
TEA013215.1
TEA020717.1
TEA031842.1
TEA029444.1
TEA021572.1
TEA009179.1
TEA001028.1
TEA029868.1
TEA007698.1
TEA013402.1
TEA011179.1
TEA027365.1
TEA019122.1
TEA024182.1
TEA022577.1
TEA012808.1
TEA030574.1
TEA007813.1
TEA018506.1
TEA014120.1
TEA013504.1
TEA003262.1
TEA033881.1
TEA033158.1
TEA014449.1
TEA007219.1
TEA032900.1
TEA013949.1
TEA015739.1
TEA033087.1
TEA006750.1
TEA020340.1
TEA024469.1
TEA017053.1
TEA001118.1
TEA023847.1
TEA001762.1
TEA028627.1
TEA019959.1
TEA003408.1
TEA012533.1
TEA012534.1
TEA012313.1
TEA025063.1
TEA004677.1
TEA002266.1
TEA000165.1
TEA025077.1
TEA017110.1
TEA013069.1
TEA030997.1
TEA028041.1
TEA020033.1
TEA010857.1
TEA005874.1
TEA016749.1
TEA007079.1
TEA029992.1
TEA024658.1
TEA025794.1
TEA015743.1
TEA008943.1
TEA010981.1
TEA008318.1
TEA006552.1
TEA017562.1
TEA026118.1
TEA025219.1
TEA015577.1
TEA031047.1
TEA007972.1
TEA000025.1
TEA014199.1
TEA005086.1
TEA023868.1
TEA015134.1
TEA023093.1
TEA029152.1
TEA001497.1
TEA018693.1
TEA004937.1
TEA001984.1
TEA006369.1
TEA015246.1
TEA000817.1
TEA021158.1
TEA017881.1
TEA028950.1
TEA015909.1
TEA017511.1
TEA022482.1
TEA012845.1
TEA027268.1
TEA028037.1
TEA022341.1
TEA030751.1
TEA015188.1
TEA003496.1
TEA031101.1
TEA025834.1
TEA012483.1
TEA021024.1
TEA019529.1
TEA005904.1
TEA001322.1
TEA003611.1
TEA007722.1
TEA007638.1
TEA019596.1
TEA028361.1
TEA022890.1
TEA026299.1
TEA010383.1
TEA024286.1
TEA006719.1
TEA018921.1
TEA023792.1
TEA003221.1
TEA014990.1
TEA017777.1
TEA006810.1
TEA022425.1
TEA008617.1
TEA011890.1
TEA010048.1
TEA028925.1
TEA014993.1
TEA008281.1
TEA017891.1
TEA023892.1
TEA004140.1
TEA032826.1
TEA007902.1
TEA026834.1
TEA026846.1
TEA000096.1
TEA002388.1
TEA002393.1
TEA001949.1
TEA002221.1
TEA003615.1
TEA032915.1
TEA023789.1
TEA003588.1
TEA016264.1
TEA024415.1
TEA026408.1
TEA005025.1
TEA013692.1
TEA006966.1
TEA008223.1
TEA014390.1
TEA012803.1
TEA026014.1
TEA010058.1
TEA007234.1
TEA024987.1
TEA031059.1
TEA011955.1
TEA002879.1
TEA006319.1
TEA028142.1
TEA008647.1
TEA006469.1
TEA024090.1
TEA002526.1
TEA018792.1
TEA032504.1
TEA009957.1
TEA018001.1
TEA028010.1
TEA007680.1
TEA010395.1
TEA004684.1
TEA023338.1
TEA011640.1
TEA026329.1
TEA019197.1
TEA028275.1
TEA026410.1
TEA024391.1
TEA017441.1
TEA002585.1
TEA029241.1
TEA031402.1
TEA017743.1
TEA008293.1
TEA002230.1
TEA017599.1
TEA005052.1
TEA026203.1
TEA028311.1
TEA015484.1
TEA003836.1
TEA018811.1
TEA005168.1
TEA015037.1
TEA026224.1
TEA019993.1
TEA008696.1
TEA002660.1
TEA030934.1
TEA033714.1
TEA027871.1
TEA032573.1
TEA000376.1
TEA005615.1
TEA020651.1
TEA026687.1
TEA012743.1
TEA017746.1
TEA010160.1
TEA029060.1
TEA012116.1
TEA002438.1
TEA005745.1
TEA015713.1
TEA010671.1
TEA028251.1
TEA025455.1
TEA005572.1
TEA012235.1
TEA012451.1
TEA028976.1
TEA000830.1
TEA009231.1
TEA025989.1
TEA029460.1
TEA026430.1
TEA022203.1
TEA034008.1
TEA016173.1
TEA024619.1
TEA011752.1
TEA029172.1
TEA030011.1
TEA006389.1
TEA005118.1
TEA016861.1
TEA021091.1
TEA003474.1
TEA002192.1
TEA016371.1
TEA015578.1
TEA005725.1
TEA032267.1
TEA023686.1
TEA028494.1
TEA005314.1
TEA008376.1
TEA013608.1
TEA010172.1
TEA030868.1
TEA028425.1
TEA000459.1
TEA000462.1
TEA015996.1
TEA013272.1
TEA018446.1
TEA019481.1
TEA008909.1
TEA019883.1
TEA009576.1
TEA015547.1
TEA003791.1
TEA006455.1
TEA030710.1
TEA014026.1
TEA022102.1
TEA016955.1
TEA030094.1
TEA002527.1
TEA020657.1
TEA019006.1
TEA011911.1
TEA010946.1
TEA009548.1
TEA014267.1
TEA014782.1
TEA021754.1
TEA013113.1
TEA026720.1
TEA028490.1
TEA006333.1
TEA024140.1
TEA022775.1
TEA012927.1
TEA027072.1
TEA010097.1
TEA021933.1
TEA001092.1
TEA007782.1
TEA014333.1
TEA006987.1
TEA004471.1
TEA002286.1
TEA007765.1
TEA018785.1
TEA003606.1
TEA017222.1
TEA014314.1
TEA000623.1
TEA012277.1
TEA013233.1
TEA002432.1
TEA016181.1
TEA010994.1
TEA012326.1
TEA029851.1
TEA000792.1
TEA029378.1
TEA014357.1
TEA012519.1
TEA010146.1
TEA007439.1
TEA001048.1
TEA027718.1
TEA027623.1
TEA021592.1
TEA013610.1
TEA005677.1
TEA011661.1
TEA015859.1
TEA012145.1
TEA031377.1
TEA009639.1
TEA015586.1
TEA007704.1
TEA026381.1
TEA024318.1
TEA013151.1
TEA008462.1
TEA002512.1
TEA026051.1
TEA014596.1
TEA005341.1
TEA002436.1
TEA005924.1
TEA015485.1
TEA029795.1
TEA022551.1
TEA005517.1
TEA011019.1
TEA010811.1
TEA025094.1
TEA025530.1
TEA027617.1
TEA006182.1
TEA003211.1
TEA012871.1
TEA015701.1
TEA030515.1
TEA011466.1
TEA003821.1
TEA003216.1
TEA022404.1
TEA001819.1
TEA014280.1
TEA030150.1
TEA008975.1
TEA033798.1
TEA017791.1
TEA023418.1
TEA014335.1
TEA008204.1
TEA019049.1
TEA014020.1
TEA014113.1
TEA029996.1
TEA000732.1
TEA019312.1
TEA027573.1
TEA016807.1
TEA025939.1
TEA005800.1
TEA023090.1
TEA010240.1
TEA007941.1
TEA009852.1
TEA016395.1
TEA019551.1
TEA015684.1
TEA001194.1
TEA027508.1
TEA013098.1
TEA010415.1
TEA019536.1
TEA004518.1
TEA023571.1
TEA006836.1
TEA018601.1
TEA004211.1
TEA006794.1
TEA010362.1
TEA030124.1
TEA012504.1
TEA000326.1
TEA030200.1
TEA031343.1
TEA025692.1
TEA027555.1
TEA033496.1
TEA020879.1
TEA011223.1
TEA018270.1
TEA033279.1
TEA020227.1
TEA003192.1
TEA000833.1
TEA032924.1
TEA002343.1
TEA005093.1
TEA007300.1
TEA006127.1
TEA001635.1
TEA028334.1
TEA020570.1
TEA033138.1
TEA004120.1
TEA033134.1
TEA027047.1
TEA031183.1
TEA019525.1
TEA029484.1
TEA027624.1
TEA025428.1
TEA024340.1
TEA003403.1
TEA019988.1
TEA024770.1
TEA021465.1
TEA034026.1
TEA020156.1
TEA009813.1
TEA008845.1
TEA024281.1
TEA012995.1
TEA032989.1
TEA028228.1
TEA034032.1
TEA020611.1
TEA026230.1
TEA034037.1
TEA004165.1
TEA011029.1
TEA028970.1
TEA022825.1
TEA023644.1
TEA002690.1
TEA011930.1
TEA016394.1
TEA022921.1
TEA005473.1
TEA008878.1
TEA025165.1
TEA029589.1
TEA007779.1
TEA029810.1
TEA010400.1
TEA020836.1
TEA025313.1
TEA001748.1
TEA024608.1
TEA019519.1
TEA033110.1
TEA004212.1
TEA001690.1
TEA013196.1
TEA001683.1
TEA021504.1
TEA011033.1
TEA014446.1
TEA025342.1
TEA007599.1
TEA010726.1
TEA020517.1
TEA011126.1
TEA028803.1
TEA001954.1
TEA007886.1
TEA003461.1
TEA020530.1
TEA000372.1
TEA020397.1
TEA032593.1
TEA009725.1
TEA010396.1
TEA009899.1
TEA008033.1
TEA032544.1
TEA026621.1
TEA018805.1
TEA021718.1
TEA018057.1
TEA004601.1
TEA017516.1
TEA017354.1
TEA024342.1
TEA002213.1
TEA012952.1
TEA006299.1
TEA003766.1
TEA021492.1
TEA017305.1
TEA009805.1
TEA004833.1
TEA006218.1
TEA021584.1
TEA023485.1
TEA025647.1
TEA031515.1
TEA015779.1
TEA013453.1
TEA030129.1
TEA032444.1
TEA023680.1
TEA025045.1
TEA028005.1
TEA005102.1
TEA026007.1
TEA031146.1
TEA033392.1
TEA002471.1
TEA023342.1
TEA014683.1
TEA017600.1
TEA002339.1
TEA001768.1
TEA020908.1
TEA003740.1
TEA005334.1
TEA022018.1
TEA023678.1
TEA007969.1
TEA014679.1
TEA028766.1
TEA020833.1
TEA013456.1
TEA032181.1
TEA001411.1
TEA002826.1
TEA027155.1
TEA012881.1
TEA029536.1
TEA025278.1
TEA026839.1
TEA028806.1
TEA026835.1
TEA016826.1
TEA000760.1
TEA005011.1
TEA012429.1
TEA004001.1
TEA016912.1
TEA005397.1
TEA006602.1
TEA016450.1
TEA021756.1
TEA013868.1
TEA019212.1
TEA033680.1
TEA020003.1
TEA004472.1
TEA030070.1
TEA005832.1
TEA021908.1
TEA011356.1
TEA001158.1
TEA001163.1
TEA017361.1
TEA032899.1
TEA016817.1
TEA032760.1
TEA031980.1
TEA024134.1
TEA008961.1
TEA022634.1
TEA023987.1
TEA032522.1
TEA025525.1
TEA027742.1
TEA011279.1
TEA005802.1
TEA019719.1
TEA002827.1
TEA008629.1
TEA005146.1
TEA027528.1
TEA009762.1
TEA008096.1
TEA017823.1
TEA031871.1
TEA030308.1
TEA006882.1
TEA031969.1
TEA010202.1
TEA028382.1
TEA012401.1
TEA004446.1
TEA032828.1
TEA010000.1
TEA022892.1
TEA002720.1
TEA012704.1
TEA019114.1
TEA006588.1
TEA020232.1
TEA025900.1
TEA024385.1
TEA026917.1
TEA022383.1
TEA006501.1
TEA025649.1
TEA003246.1
TEA010025.1
TEA028692.1
TEA013307.1
TEA012809.1
TEA029488.1
TEA032037.1
TEA011629.1
TEA010164.1
TEA002550.1
TEA031555.1
TEA001136.1
TEA011574.1
TEA005674.1
TEA001236.1
TEA031650.1
TEA021941.1
TEA010833.1
TEA031425.1
TEA027084.1
TEA019376.1
TEA004839.1
TEA030555.1
TEA004444.1
TEA020071.1
TEA011237.1
TEA000362.1
TEA006081.1
TEA026054.1
TEA016638.1
TEA001791.1
TEA016929.1
TEA034056.1
TEA001383.1
TEA005319.1
TEA027949.1
TEA016487.1
TEA015993.1
TEA003693.1
TEA014943.1
TEA029985.1
TEA021912.1
TEA017046.1
TEA008390.1
TEA031669.1
TEA018513.1
TEA021900.1
TEA014214.1
TEA016035.1
TEA008676.1
TEA027109.1
TEA027296.1
TEA011016.1
TEA028384.1
TEA001334.1
TEA025297.1
TEA031774.1
TEA022720.1
TEA020051.1
TEA025839.1
TEA010559.1
TEA028568.1
TEA020146.1
TEA009325.1
TEA032191.1
TEA004160.1
TEA016940.1
TEA022110.1
TEA027223.1
TEA032571.1
TEA033493.1
TEA018741.1
TEA025808.1
TEA001674.1
TEA008185.1
TEA021164.1
TEA033613.1
TEA031290.1
TEA032969.1
TEA005215.1
TEA004652.1
TEA019055.1
TEA014334.1
TEA029649.1
TEA019406.1
TEA030497.1
TEA030168.1
TEA027545.1
TEA023878.1
TEA000397.1
TEA026999.1
TEA007304.1
TEA011141.1
TEA024808.1
TEA022710.1
TEA016520.1
TEA004679.1
TEA004418.1
TEA014865.1
TEA012523.1
TEA006751.1
TEA003069.1
TEA004363.1
TEA032250.1
TEA017911.1
TEA014471.1
TEA005898.1
TEA032633.1
TEA014323.1
TEA003966.1
TEA016844.1
TEA003045.1
TEA004997.1
TEA026266.1
TEA021313.1
TEA019109.1
TEA008190.1
TEA012974.1
TEA029052.1
TEA004464.1
TEA012064.1
TEA021630.1
TEA030184.1
TEA006573.1
TEA024031.1
TEA005351.1
TEA031960.1
TEA028116.1
TEA012961.1
TEA003317.1
TEA024192.1
TEA005272.1
TEA030827.1
TEA009592.1
TEA019738.1
TEA021011.1
TEA021131.1
TEA028131.1
TEA023615.1
TEA004577.1
TEA030707.1
TEA018081.1
TEA013804.1
TEA029192.1
TEA008556.1
TEA006393.1
TEA015436.1
TEA006438.1
TEA024588.1
TEA016889.1
TEA009331.1
TEA010098.1
TEA032128.1
TEA014123.1
TEA027693.1
TEA022555.1
TEA011614.1
TEA016158.1
TEA004047.1
TEA006224.1
TEA001948.1
TEA029477.1
TEA017672.1
TEA021554.1
TEA031727.1
TEA021546.1
TEA029572.1
TEA019128.1
TEA000291.1
TEA005304.1
TEA033140.1
TEA030182.1
TEA000505.1
TEA032119.1
TEA015352.1
TEA014701.1
TEA003764.1
TEA000464.1
TEA012100.1
TEA020747.1
TEA012805.1
TEA016571.1
TEA032642.1
TEA002458.1
TEA016693.1
TEA006524.1
TEA012111.1
TEA007506.1
TEA032587.1
TEA013224.1
TEA015264.1
TEA003272.1
TEA010110.1
TEA026958.1
TEA025028.1
TEA005862.1
TEA019096.1
TEA025925.1
TEA010221.1
TEA005347.1
TEA003047.1
TEA015752.1
TEA022552.1
TEA002873.1
TEA012655.1
TEA016041.1
TEA011380.1
TEA009785.1
TEA023063.1
TEA002279.1
TEA027589.1
TEA010331.1
TEA010325.1
TEA010336.1
TEA031978.1
TEA024887.1
TEA012524.1
TEA015529.1
TEA024895.1
TEA004721.1
TEA017974.1
TEA006849.1
TEA016776.1
TEA023688.1
TEA014836.1
TEA032594.1
TEA024451.1
TEA015482.1
TEA000418.1
TEA021393.1
TEA030921.1
TEA018321.1
TEA014766.1
TEA011931.1
TEA028235.1
TEA011363.1
TEA022709.1
TEA030885.1
TEA017296.1
TEA001040.1
TEA004290.1
TEA001470.1
TEA019085.1
TEA024070.1
TEA020834.1
TEA002099.1
TEA031154.1
TEA019753.1
TEA011320.1
TEA005349.1
TEA004585.1
TEA004126.1
TEA005431.1
TEA000156.1
TEA012904.1
TEA018984.1
TEA020999.1
TEA000004.1
TEA030520.1
TEA018161.1
TEA026059.1
TEA013841.1
TEA002669.1
TEA012667.1
TEA012124.1
TEA018558.1
TEA032570.1
TEA030875.1
TEA019370.1
TEA006226.1
TEA002662.1
TEA021987.1
TEA011942.1
TEA009865.1
TEA019971.1
TEA021219.1
TEA016727.1
TEA026702.1
TEA005467.1
TEA026022.1
TEA012167.1
TEA017459.1
TEA011670.1
TEA032607.1
TEA018733.1
TEA004474.1
TEA018588.1
TEA032721.1
TEA015472.1
TEA001985.1
TEA004571.1
TEA011541.1
TEA006681.1
TEA016781.1
TEA001752.1
TEA000136.1
TEA025790.1
TEA011142.1
TEA016744.1
TEA012892.1
TEA026433.1
TEA027924.1
TEA019383.1
TEA008464.1
TEA030961.1
TEA027694.1
TEA016503.1
TEA027761.1
TEA015440.1
TEA015120.1
TEA002520.1
TEA023082.1
TEA012501.1
TEA023800.1
TEA015896.1
TEA004763.1
TEA021562.1
TEA029475.1
TEA015041.1
TEA026797.1
TEA011750.1
TEA017875.1
TEA012388.1
TEA028273.1
TEA013512.1
TEA008063.1
TEA015614.1
TEA034036.1
TEA033165.1
TEA006555.1
TEA010785.1
TEA004311.1
TEA032717.1
TEA001468.1
TEA014767.1
TEA005106.1
TEA015369.1
TEA003563.1
TEA015535.1
TEA003590.1
TEA016199.1
TEA027815.1
TEA012781.1
TEA005500.1
TEA001035.1
TEA014358.1
TEA013631.1
TEA022208.1
TEA016154.1
TEA018658.1
TEA009178.1
TEA030666.1
TEA025639.1
TEA016083.1
TEA001517.1
TEA014696.1
TEA027838.1
TEA003057.1
TEA000196.1
TEA021989.1
TEA013988.1
TEA032532.1
TEA013024.1
TEA006559.1
TEA030178.1
TEA009809.1
TEA028122.1
TEA030882.1
TEA029576.1
TEA001169.1
TEA007666.1
TEA030043.1
TEA017570.1
TEA020469.1
TEA013337.1
TEA000349.1
TEA005566.1
TEA022064.1
TEA010085.1
TEA030387.1
TEA022075.1
TEA028386.1
TEA010482.1
TEA031832.1
TEA005867.1
TEA013319.1
TEA024086.1
TEA015525.1
TEA011208.1
TEA031546.1
TEA014933.1
TEA003261.1
TEA005383.1
TEA001382.1
TEA026904.1
TEA011619.1
TEA031454.1
TEA027401.1
TEA023308.1
TEA005667.1
TEA031329.1
TEA032319.1
TEA028115.1
TEA030240.1
TEA022010.1
TEA004595.1
TEA001904.1
TEA018528.1
TEA014483.1
TEA001354.1
TEA018551.1
TEA010385.1
TEA021213.1
TEA020379.1
TEA001807.1
TEA001815.1
TEA004452.1
TEA002774.1
TEA004405.1
TEA012225.1
TEA027953.1
TEA030742.1
TEA000998.1
TEA008018.1
TEA002952.1
TEA020332.1
TEA012966.1
TEA028511.1
TEA012793.1
TEA003747.1
TEA019187.1
TEA008184.1
TEA029005.1
TEA025669.1
TEA011582.1
TEA000133.1
TEA017406.1
TEA000617.1
TEA020274.1
TEA033461.1
TEA030632.1
TEA006406.1
TEA026027.1
TEA001065.1
TEA021012.1
TEA001056.1
TEA019742.1
TEA031373.1
TEA009628.1
TEA023825.1
TEA022379.1
TEA025157.1
TEA014278.1
TEA007945.1
TEA011312.1
TEA021616.1
TEA026656.1
TEA006111.1
TEA033454.1
TEA017135.1
TEA031729.1
TEA018367.1
TEA001229.1
TEA005949.1
TEA011657.1
TEA008851.1
TEA016437.1
TEA025688.1
TEA007600.1
TEA016034.1
TEA022666.1
TEA000915.1
TEA006115.1
TEA007764.1
TEA024328.1
TEA007784.1
TEA026482.1
TEA021807.1
TEA023743.1
TEA032406.1
TEA033404.1
TEA032841.1
TEA011897.1
TEA029219.1
TEA002079.1
TEA009155.1
TEA033739.1
TEA012852.1
TEA001769.1
TEA020689.1
TEA025030.1
TEA004329.1
TEA007854.1
TEA009378.1
TEA023177.1
TEA023914.1
TEA003052.1
TEA022848.1
TEA032426.1
TEA001440.1
TEA003068.1
TEA033698.1
TEA025257.1
TEA021923.1
TEA003053.1
TEA005747.1
TEA001719.1
TEA016697.1
TEA001713.1
TEA028933.1
TEA025194.1
TEA026527.1
TEA000244.1
TEA016694.1
TEA004442.1
TEA029630.1
TEA020960.1
TEA020488.1
TEA000802.1
TEA033188.1
