# Supplementary material for: MicroRNA Omics Analysis of Camellia sinesis Pollen Tubes in Response to Low-Temperature and Nitric Oxide
Source: Biomolecules. 2021 Jun 23;11(7):930. doi: 10.3390/biom11070930 (PMC8301950; doi:10.3390/biom11070930)
Supplement: Supplementary file 1 [file biomolecules-11-00930-s001.zip › biomolecules-1254255-supplementary/Supplementary Table S5.xlsx]

## Sheet: Tar
Table S5 The detail of the regulation of miRNAs and their corresponding target genes after CK (control), LT (low-temperature ) and NO (nitric oxide) treatment.
miRNA	Regulation LT/CK.	Regulation NO/CK.	Target	Expectation
miR1850.1	Down	-	TEA032044.1	1.5
miR2590h	Down	-	TEA032388.1	2
miR5240	Down	-	TEA000121.1	2
miR5240	Down	-	TEA010275.1	2
miR5240	Down	-	TEA024686.1	2
miR5240	Down	-	TEA001656.1	0.5
miR845b	Down	-	TEA024269.1	1.5
miR845b	Down	-	TEA022429.1	2
miR845b	Down	-	TEA018657.1	0
miR8695	Down	-	TEA017777.1	2
miR9667-5p	Down	-	TEA003615.1	2
novel_mir_73	Down	-	TEA002660.1	0
novel_mir_73	Down	-	TEA030934.1	0
novel_mir_73	Down	-	TEA030921.1	1.5
miR1312	Down	Down	TEA007019.1	1
miR1312	Down	Down	TEA016843.1	2
miR1312	Down	Down	TEA016791.1	1.5
miR1312	Down	Down	TEA029389.1	0.5
miR1429-3p	Down	Down	TEA031966.1	2
miR1508a	Down	Down	TEA024573.1	0.5
miR1508a	Down	Down	TEA027146.1	2
miR1535a	Down	Down	TEA031807.1	2
miR1535a	Down	Down	TEA005439.1	1.5
miR1535a	Down	Down	TEA023416.1	1.5
miR1535a	Down	Down	TEA030352.1	2
miR1535a	Down	Down	TEA005524.1	1.5
miR1535a	Down	Down	TEA015268.1	2
miR2118a-3p	Down	Down	TEA033103.1	1
miR2118a-3p	Down	Down	TEA017334.1	0.5
miR2118a-3p	Down	Down	TEA016266.1	1
miR2118a-3p	Down	Down	TEA028604.1	0.5
miR3515	Down	Down	TEA010595.1	1.5
miR4416b	Down	Down	TEA018965.1	2
miR6469	Down	Down	TEA001762.1	2
miR6469	Down	Down	TEA018038.1	1.5
miR6469	Down	Down	TEA023847.1	2
novel_mir_18	Down	Down	TEA022010.1	2
novel_mir_18	Down	Down	TEA028568.1	1.5
novel_mir_18	Down	Down	TEA020146.1	1.5
novel_mir_18	Down	Down	TEA004684.1	0
novel_mir_18	Down	Down	TEA010559.1	1.5
novel_mir_18	Down	Down	TEA030240.1	2
novel_mir_60	Down	Down	TEA004329.1	2
novel_mir_60	Down	Down	TEA025030.1	2
miR1077-5p	Up	-	TEA032434.1	1
miR1873	Up	-	TEA030640.1	2
miR1873	Up	-	TEA028168.1	1.5
miR1873	Up	-	TEA013928.1	1.5
miR1873	Up	-	TEA019788.1	2
miR2090	Up	-	TEA001133.1	2
miR4388	Up	-	TEA015299.1	1.5
miR5380c	Up	-	TEA012727.1	2
miR5558-3p	Up	-	TEA016968.1	1.5
miR5561-5p	Up	-	TEA001827.1	2
miR5721	Up	-	TEA013890.1	2
miR5721	Up	-	TEA030166.1	2
miR5819	Up	-	TEA011300.1	2
miR5819	Up	-	TEA011300.1	2
miR5819	Up	-	TEA007810.1	2
miR5819	Up	-	TEA023535.1	1.5
miR5819	Up	-	TEA018620.1	1
miR5819	Up	-	TEA026089.1	2
miR5819	Up	-	TEA016636.1	2
miR5819	Up	-	TEA025078.1	2
miR5819	Up	-	TEA010276.1	0
miR5819	Up	-	TEA019102.1	2
miR5819	Up	-	TEA020880.1	2
miR845c	Up	-	TEA022429.1	1.5
miR845c	Up	-	TEA028252.1	2
miR845c	Up	-	TEA012471.1	2
miR9563b-3p	Up	-	TEA002221.1	2
miR9563b-3p	Up	-	TEA000096.1	2
miR9563b-3p	Up	-	TEA002393.1	2
miR9563b-3p	Up	-	TEA002388.1	2
miR9563b-3p	Up	-	TEA001949.1	2
miR9563b-3p	Up	-	TEA026834.1	2
miR9563b-3p	Up	-	TEA019948.1	1.5
miR9563b-3p	Up	-	TEA026846.1	2
novel_mir_23	Up	-	TEA021091.1	0.5
novel_mir_23	Up	-	TEA032191.1	1.5
novel_mir_23	Up	-	TEA023338.1	0
novel_mir_23	Up	-	TEA004160.1	1.5
novel_mir_23	Up	-	TEA009325.1	1.5
novel_mir_105	Up	-	TEA025455.1	0.5
novel_mir_105	Up	-	TEA019370.1	2
novel_mir_105	Up	-	TEA032570.1	2
novel_mir_105	Up	-	TEA030875.1	2
novel_mir_16	Up	-	TEA001334.1	1.5
novel_mir_16	Up	-	TEA028384.1	1.5
novel_mir_16	Up	-	TEA010482.1	2
novel_mir_16	Up	-	TEA011016.1	1.5
novel_mir_16	Up	-	TEA022075.1	2
novel_mir_16	Up	-	TEA028386.1	2
novel_mir_16	Up	-	TEA027296.1	1.5
novel_mir_16	Up	-	TEA030387.1	2
novel_mir_16	Up	-	TEA027109.1	1.5
novel_mir_16	Up	-	TEA022064.1	2
novel_mir_16	Up	-	TEA010085.1	2
novel_mir_16	Up	-	TEA025455.1	1.5
miR5293	Up	Up	TEA000142.1	2
miR5293	Up	Up	TEA023749.1	2
miR6170	Up	Up	TEA031842.1	2
miR167e-3p	-	Down	TEA015655.1	2
miR172g-3p	-	Down	TEA018527.1	0.5
miR172g-3p	-	Down	TEA033058.1	0.5
miR172g-3p	-	Down	TEA030964.1	0.5
miR172g-3p	-	Down	TEA025697.1	1
miR172g-3p	-	Down	TEA026026.1	1
miR172g-3p	-	Down	TEA029295.1	0.5
miR172g-3p	-	Down	TEA017956.1	1.5
miR172g-3p	-	Down	TEA018252.1	0.5
miR172g-3p	-	Down	TEA030719.1	1.5
miR172g-3p	-	Down	TEA024570.1	1.5
miR172g-3p	-	Down	TEA025666.1	1.5
miR5372	-	Down	TEA033395.1	2
miR5372	-	Down	TEA011045.1	2
miR6196	-	Down	TEA014929.1	2
miR6196	-	Down	TEA029868.1	2
miR6196	-	Down	TEA010010.1	2
miR6196	-	Down	TEA010313.1	1.5
miR6196	-	Down	TEA028596.1	2
miR6196	-	Down	TEA001028.1	2
miR842	-	Down	TEA025834.1	2
miR842	-	Down	TEA031101.1	2
miR865-5p	-	Down	TEA018921.1	2
novel_mir_39	-	Down	TEA032841.1	2
miR1023e-3p	-	Up	TEA013654.1	2
miR1023e-3p	-	Up	TEA032132.1	2
miR172c-3p	-	Up	TEA020052.1	1.5
miR172c-3p	-	Up	TEA011267.1	1.5
miR172c-3p	-	Up	TEA004485.1	1.5
miR172c-3p	-	Up	TEA033855.1	1.5
miR172c-3p	-	Up	TEA005856.1	2
miR172c-3p	-	Up	TEA005928.1	2
miR172c-3p	-	Up	TEA020053.1	1.5
miR172c-3p	-	Up	TEA007211.1	2
miR172c-3p	-	Up	TEA006216.1	2
miR172c-3p	-	Up	TEA015505.1	1.5
miR172c-3p	-	Up	TEA013708.1	2
miR172c-3p	-	Up	TEA005285.1	2
miR172c-3p	-	Up	TEA014877.1	2
miR172c-3p	-	Up	TEA009085.1	2
miR172c-3p	-	Up	TEA020738.1	0.5
miR172c-3p	-	Up	TEA006644.1	1
miR172c-3p	-	Up	TEA028635.1	1.5
miR172c-3p	-	Up	TEA010898.1	1.5
miR172c-3p	-	Up	TEA010296.1	1.5
miR172c-3p	-	Up	TEA009295.1	1.5
miR172c-3p	-	Up	TEA016433.1	1.5
miR172c-3p	-	Up	TEA023817.1	2
miR172c-3p	-	Up	TEA023757.1	2
miR172c-3p	-	Up	TEA025707.1	2
miR172c-3p	-	Up	TEA017000.1	2
miR2118-5p	-	Up	TEA033267.1	1.5
miR2118-5p	-	Up	TEA033232.1	0
miR2118-5p	-	Up	TEA033264.1	0
miR2118-5p	-	Up	TEA032434.1	0
miR2118-5p	-	Up	TEA016802.1	0.5
miR2118-5p	-	Up	TEA016809.1	1
miR2118-5p	-	Up	TEA002656.1	0
miR2118-5p	-	Up	TEA022912.1	2
miR2118-5p	-	Up	TEA013702.1	0.5
miR2118-5p	-	Up	TEA007533.1	0
miR396g-3p	-	Up	TEA022823.1	2
miR396g-3p	-	Up	TEA026602.1	2
miR396g-3p	-	Up	TEA020856.1	1.5
novel_mir_37	-	Up	TEA006455.1	0.5
novel_mir_37	-	Up	TEA000462.1	0.5
novel_mir_37	-	Up	TEA005874.1	0.5
novel_mir_37	-	Up	TEA019481.1	0.5
novel_mir_37	-	Up	TEA003791.1	0.5
novel_mir_37	-	Up	TEA024416.1	0.5
novel_mir_37	-	Up	TEA030710.1	0.5
novel_mir_37	-	Up	TEA015547.1	0.5
novel_mir_37	-	Up	TEA004186.1	0.5
novel_mir_37	-	Up	TEA028425.1	0.5
novel_mir_37	-	Up	TEA000459.1	0.5
novel_mir_37	-	Up	TEA011911.1	0.5
novel_mir_37	-	Up	TEA018446.1	0.5
novel_mir_37	-	Up	TEA014026.1	0.5
novel_mir_37	-	Up	TEA019883.1	0.5
novel_mir_37	-	Up	TEA009576.1	0.5
novel_mir_37	-	Up	TEA018824.1	1.5
novel_mir_37	-	Up	TEA016693.1	1.5
novel_mir_37	-	Up	TEA016693.1	1.5
novel_mir_37	-	Up	TEA006524.1	1.5
novel_mir_37	-	Up	TEA015352.1	1.5
novel_mir_37	-	Up	TEA014701.1	1.5
novel_mir_37	-	Up	TEA003764.1	1.5
novel_mir_37	-	Up	TEA022102.1	0.5
novel_mir_37	-	Up	TEA016955.1	0.5
novel_mir_37	-	Up	TEA030094.1	0.5
novel_mir_37	-	Up	TEA016571.1	1.5
novel_mir_37	-	Up	TEA008909.1	0.5
novel_mir_37	-	Up	TEA002458.1	1.5
novel_mir_37	-	Up	TEA004997.1	1.5
novel_mir_37	-	Up	TEA026266.1	1.5
novel_mir_37	-	Up	TEA021313.1	1.5
novel_mir_37	-	Up	TEA032119.1	1.5
novel_mir_37	-	Up	TEA008190.1	1.5
novel_mir_37	-	Up	TEA022577.1	1.5
novel_mir_37	-	Up	TEA012974.1	1.5
novel_mir_37	-	Up	TEA000464.1	1.5
novel_mir_37	-	Up	TEA015996.1	0.5
novel_mir_37	-	Up	TEA013272.1	0.5
novel_mir_37	-	Up	TEA012805.1	1.5
novel_mir_37	-	Up	TEA027443.1	1.5
novel_mir_37	-	Up	TEA032642.1	1.5
novel_mir_37	-	Up	TEA002527.1	0.5
novel_mir_37	-	Up	TEA020657.1	0.5
novel_mir_37	-	Up	TEA011267.1	0.5
novel_mir_37	-	Up	TEA019109.1	1.5
novel_mir_37	-	Up	TEA026687.1	0.5
novel_mir_37	-	Up	TEA017222.1	1.5
novel_mir_37	-	Up	TEA031960.1	1.5
novel_mir_37	-	Up	TEA029052.1	1.5
novel_mir_37	-	Up	TEA004464.1	1.5
novel_mir_37	-	Up	TEA012064.1	1.5
novel_mir_37	-	Up	TEA021630.1	1.5
novel_mir_37	-	Up	TEA004014.1	0.5
novel_mir_37	-	Up	TEA031301.1	0.5
novel_mir_37	-	Up	TEA005304.1	1.5
novel_mir_37	-	Up	TEA033140.1	1.5
novel_mir_37	-	Up	TEA030182.1	1.5
novel_mir_37	-	Up	TEA000505.1	1.5
novel_mir_37	-	Up	TEA030827.1	1.5
novel_mir_37	-	Up	TEA009592.1	1.5
novel_mir_37	-	Up	TEA019738.1	1.5
novel_mir_37	-	Up	TEA021011.1	1.5
novel_mir_37	-	Up	TEA021131.1	1.5
novel_mir_37	-	Up	TEA012100.1	1.5
novel_mir_37	-	Up	TEA020747.1	1.5
novel_mir_37	-	Up	TEA004577.1	1.5
novel_mir_37	-	Up	TEA030707.1	1.5
novel_mir_37	-	Up	TEA018081.1	1.5
novel_mir_37	-	Up	TEA013804.1	1.5
novel_mir_37	-	Up	TEA029192.1	1.5
novel_mir_37	-	Up	TEA008556.1	1.5
novel_mir_37	-	Up	TEA006393.1	1.5
novel_mir_37	-	Up	TEA015436.1	1.5
novel_mir_37	-	Up	TEA006438.1	1.5
novel_mir_37	-	Up	TEA024588.1	1.5
novel_mir_37	-	Up	TEA016889.1	1.5
novel_mir_37	-	Up	TEA009331.1	1.5
novel_mir_37	-	Up	TEA010098.1	1.5
novel_mir_37	-	Up	TEA032128.1	1.5
novel_mir_37	-	Up	TEA014123.1	1.5
novel_mir_37	-	Up	TEA027693.1	1.5
novel_mir_37	-	Up	TEA022555.1	1.5
novel_mir_37	-	Up	TEA011614.1	1.5
novel_mir_37	-	Up	TEA016158.1	1.5
novel_mir_37	-	Up	TEA004047.1	1.5
novel_mir_37	-	Up	TEA006224.1	1.5
novel_mir_37	-	Up	TEA001948.1	1.5
novel_mir_37	-	Up	TEA029477.1	1.5
novel_mir_37	-	Up	TEA017672.1	1.5
novel_mir_37	-	Up	TEA021554.1	1.5
novel_mir_37	-	Up	TEA031727.1	1.5
novel_mir_37	-	Up	TEA021546.1	1.5
novel_mir_37	-	Up	TEA029572.1	1.5
novel_mir_37	-	Up	TEA019128.1	1.5
novel_mir_37	-	Up	TEA000291.1	1.5
novel_mir_37	-	Up	TEA019481.1	1
novel_mir_37	-	Up	TEA016826.1	1
novel_mir_37	-	Up	TEA002436.1	1
novel_mir_37	-	Up	TEA000760.1	1
novel_mir_37	-	Up	TEA005011.1	1
novel_mir_37	-	Up	TEA022018.1	1
novel_mir_37	-	Up	TEA012429.1	1
novel_mir_37	-	Up	TEA004001.1	1
novel_mir_37	-	Up	TEA028131.1	1.5
novel_mir_37	-	Up	TEA023615.1	1.5
novel_mir_37	-	Up	TEA005397.1	1
novel_mir_37	-	Up	TEA015505.1	1
novel_mir_37	-	Up	TEA016861.1	1
novel_mir_37	-	Up	TEA006602.1	1
novel_mir_37	-	Up	TEA005314.1	1
novel_mir_37	-	Up	TEA016450.1	1
novel_mir_37	-	Up	TEA021756.1	1
novel_mir_37	-	Up	TEA018811.1	0
novel_mir_37	-	Up	TEA005168.1	0
novel_mir_37	-	Up	TEA012111.1	1.5
novel_mir_37	-	Up	TEA007506.1	1.5
novel_mir_37	-	Up	TEA032587.1	1.5
novel_mir_37	-	Up	TEA013224.1	1.5
novel_mir_37	-	Up	TEA015264.1	1.5
novel_mir_37	-	Up	TEA003272.1	1.5
novel_mir_37	-	Up	TEA010110.1	1.5
novel_mir_37	-	Up	TEA026958.1	1.5
novel_mir_37	-	Up	TEA026958.1	1.5
novel_mir_37	-	Up	TEA025028.1	1.5
novel_mir_37	-	Up	TEA005862.1	1.5
novel_mir_37	-	Up	TEA019096.1	1.5
novel_mir_37	-	Up	TEA025925.1	1.5
novel_mir_37	-	Up	TEA010221.1	1.5
novel_mir_37	-	Up	TEA005347.1	1.5
novel_mir_37	-	Up	TEA005347.1	1.5
novel_mir_37	-	Up	TEA009214.1	1.5
novel_mir_37	-	Up	TEA003047.1	1.5
novel_mir_37	-	Up	TEA015752.1	1.5
novel_mir_37	-	Up	TEA022552.1	1.5
novel_mir_37	-	Up	TEA002873.1	1.5
novel_mir_37	-	Up	TEA012655.1	1.5
novel_mir_37	-	Up	TEA016041.1	1.5
novel_mir_37	-	Up	TEA011380.1	1.5
novel_mir_37	-	Up	TEA009785.1	1.5
novel_mir_37	-	Up	TEA023063.1	1.5
novel_mir_37	-	Up	TEA023063.1	1.5
novel_mir_37	-	Up	TEA002279.1	1.5
novel_mir_37	-	Up	TEA027589.1	1.5
novel_mir_37	-	Up	TEA016912.1	1
novel_mir_37	-	Up	TEA023817.1	1
novel_mir_37	-	Up	TEA009576.1	1.5
novel_mir_37	-	Up	TEA005011.1	1.5
novel_mir_37	-	Up	TEA025688.1	2
novel_mir_37	-	Up	TEA003045.1	1.5
novel_mir_37	-	Up	TEA028311.1	0
novel_mir_37	-	Up	TEA015484.1	0
novel_mir_37	-	Up	TEA003836.1	0
novel_mir_37	-	Up	TEA000915.1	2
novel_mir_37	-	Up	TEA011911.1	2
novel_mir_37	-	Up	TEA015037.1	0
novel_mir_37	-	Up	TEA026224.1	0
novel_mir_37	-	Up	TEA027443.1	0
novel_mir_37	-	Up	TEA024328.1	2
novel_mir_37	-	Up	TEA007784.1	2
novel_mir_37	-	Up	TEA026482.1	2
novel_mir_37	-	Up	TEA030184.1	1.5
novel_mir_37	-	Up	TEA006573.1	1.5
novel_mir_37	-	Up	TEA011451.1	1.5
novel_mir_37	-	Up	TEA011466.1	1.5
novel_mir_37	-	Up	TEA024031.1	1.5
novel_mir_37	-	Up	TEA005351.1	1.5
novel_mir_37	-	Up	TEA027742.1	1.5
novel_mir_37	-	Up	TEA019006.1	0.5
novel_mir_37	-	Up	TEA006438.1	2
novel_mir_37	-	Up	TEA028116.1	1.5
novel_mir_37	-	Up	TEA028259.1	1.5
novel_mir_37	-	Up	TEA020908.1	1.5
novel_mir_37	-	Up	TEA019376.1	1.5
novel_mir_37	-	Up	TEA012961.1	1.5
novel_mir_37	-	Up	TEA002527.1	1.5
novel_mir_37	-	Up	TEA003317.1	1.5
novel_mir_37	-	Up	TEA024192.1	1.5
novel_mir_37	-	Up	TEA011356.1	1.5
novel_mir_37	-	Up	TEA005272.1	1.5
novel_mir_37	-	Up	TEA028425.1	2
novel_mir_37	-	Up	TEA004464.1	2
novel_mir_37	-	Up	TEA006115.1	2
novel_mir_37	-	Up	TEA000291.1	2
novel_mir_37	-	Up	TEA005949.1	2
novel_mir_37	-	Up	TEA011657.1	2
novel_mir_37	-	Up	TEA008851.1	2
novel_mir_37	-	Up	TEA016437.1	2
novel_mir_37	-	Up	TEA014836.1	2
novel_mir_37	-	Up	TEA007600.1	2
novel_mir_37	-	Up	TEA016034.1	2
novel_mir_37	-	Up	TEA022666.1	2
novel_mir_37	-	Up	TEA000376.1	2
novel_mir_37	-	Up	TEA033404.1	2
novel_mir_37	-	Up	TEA021807.1	2
novel_mir_37	-	Up	TEA023743.1	2
novel_mir_37	-	Up	TEA033855.1	2
novel_mir_37	-	Up	TEA007764.1	2
novel_mir_37	-	Up	TEA029999.1	2
novel_mir_37	-	Up	TEA032406.1	2
