# Supplementary material for: MicroRNA Omics Analysis of Camellia sinesis Pollen Tubes in Response to Low-Temperature and Nitric Oxide
Source: Biomolecules. 2021 Jun 23;11(7):930. doi: 10.3390/biom11070930 (PMC8301950; doi:10.3390/biom11070930)
Supplement: Supplementary file 1 [file biomolecules-11-00930-s001.zip › biomolecules-1254255-supplementary/Supplementary Table S6.xlsx]

## Sheet: Sheet1
Table S6 The detail of the enrichment analysis of gene ontology for the target genes of differentially expressed miRNAs between LT (low-temperature) and CK (control)
Ontology	ID	Description	BgRatio	pvalue	p.adjust	qvalue	geneID	Count	-log10(p.adjust)	rich factor
biological process	GO:0005975	carbohydrate metabolic process	212	0.0958173	0.164811	0.11797	TEA030640.1/TEA023416.1	2	0.783014	0.00943396
biological process	GO:0071555	cell wall organization	68	0.0121042	0.14722	0.105378	TEA020146.1/TEA028568.1	2	0.832034	0.0294118
biological process	GO:0009987	cellular process	219	0.421648	0.458313	0.328056	TEA012727.1	1	0.338837	0.00456621
biological process	GO:0051234	establishment of localization	98	0.216205	0.270257	0.193447	TEA028168.1	1	0.568224	0.0102041
biological process	GO:0045229	external encapsulating structure organization	49	0.114426	0.168273	0.120448	TEA001949.1	1	0.773986	0.0204082
biological process	GO:0001731	formation of translation preinitiation complex	16	0.0388427	0.14722	0.105378	TEA021091.1	1	0.832034	0.0625
biological process	GO:0009250	glucan biosynthetic process	30	0.0716364	0.16281	0.116538	TEA001949.1	1	0.788319	0.0333333
biological process	GO:0006541	glutamine metabolic process	20	0.0483243	0.151013	0.108094	TEA032570.1	1	0.820985	0.05
biological process	GO:0006886	intracellular protein transport	119	0.256293	0.305111	0.218395	TEA019788.1	1	0.515542	0.00840336
biological process	GO:0048366	leaf development	13	0.031672	0.14722	0.105378	TEA018620.1	1	0.832034	0.0769231
biological process	GO:0006629	lipid metabolic process	63	0.144734	0.20102	0.143888	TEA030352.1	1	0.696761	0.015873
biological process	GO:0008152	metabolic process	1202	0.583775	0.583775	0.41786	TEA024269.1/TEA031807.1/TEA015268.1	3	0.233754	0.00249584
biological process	GO:0007018	microtubule-based movement	42	0.0988866	0.164811	0.11797	TEA010276.1	1	0.783014	0.0238095
biological process	GO:0007017	microtubule-based process	49	0.114426	0.168273	0.120448	TEA010276.1	1	0.773986	0.0204082
biological process	GO:0006996	organelle organization	24	0.0577159	0.160322	0.114757	TEA013890.1	1	0.795007	0.0416667
biological process	GO:0009640	photomorphogenesis	15	0.0364581	0.14722	0.105378	TEA018657.1	1	0.832034	0.0666667
biological process	GO:0071805	potassium ion transmembrane transport	30	0.0716364	0.16281	0.116538	TEA022010.1	1	0.788319	0.0333333
biological process	GO:0006355	regulation of transcription, DNA-templated	312	0.00677155	0.14722	0.105378	TEA018657.1/TEA025078.1/TEA030166.1/TEA023847.1	4	0.832034	0.0128205
biological process	GO:0006446	regulation of translational initiation	17	0.0412216	0.14722	0.105378	TEA021091.1	1	0.832034	0.0588235
biological process	GO:0009651	response to salt stress	35	0.0830856	0.164811	0.11797	TEA015299.1	1	0.783014	0.0285714
biological process	GO:0006412	translation	276	0.499428	0.520238	0.372381	TEA016636.1	1	0.283798	0.00362319
biological process	GO:0055085	transmembrane transport	208	0.0927751	0.164811	0.11797	TEA020880.1/TEA015299.1	2	0.783014	0.00961538
biological process	GO:0006810	transport	571	0.416072	0.458313	0.328056	TEA020880.1/TEA019788.1	2	0.338837	0.00350263
biological process	GO:0016192	vesicle-mediated transport	77	0.174044	0.229005	0.16392	TEA019788.1	1	0.640154	0.012987
biological process	GO:0010089	xylem development	12	0.0292703	0.14722	0.105378	TEA030166.1	1	0.832034	0.0833333
cellular component	GO:0030312	external encapsulating structure	90	0.0221311	0.147376	0.109885	TEA020146.1/TEA028568.1	2	0.831574	0.0222222
cellular component	GO:0000325	plant-type vacuole	11	0.0280185	0.147376	0.109885	TEA015299.1	1	0.831574	0.0909091
cellular component	GO:0005852	eukaryotic translation initiation factor 3 complex	15	0.0380205	0.147376	0.109885	TEA021091.1	1	0.831574	0.0666667
cellular component	GO:0016282	eukaryotic 43S preinitiation complex	16	0.0405056	0.147376	0.109885	TEA021091.1	1	0.831574	0.0625
cellular component	GO:0030131	clathrin adaptor complex	16	0.0405056	0.147376	0.109885	TEA019788.1	1	0.831574	0.0625
cellular component	GO:0033290	eukaryotic 48S preinitiation complex	16	0.0405056	0.147376	0.109885	TEA021091.1	1	0.831574	0.0625
cellular component	GO:0019898	extrinsic component of membrane	17	0.0429846	0.147376	0.109885	TEA011300.1	1	0.831574	0.0588235
cellular component	GO:0005871	kinesin complex	20	0.0503851	0.151155	0.112703	TEA010276.1	1	0.820577	0.05
cellular component	GO:0043231	intracellular membrane-bounded organelle	652	0.0818496	0.218266	0.162742	TEA020880.1/TEA030166.1/TEA004160.1/TEA032191.1	4	0.661015	0.00613497
cellular component	GO:0015630	microtubule cytoskeleton	53	0.128275	0.304432	0.226989	TEA010276.1	1	0.516509	0.0188679
cellular component	GO:0044444	cytoplasmic part	58	0.139532	0.304432	0.226989	TEA019788.1	1	0.516509	0.0172414
cellular component	GO:0009507	chloroplast	271	0.153402	0.306803	0.228757	TEA020880.1/TEA030387.1	2	0.51314	0.00738007
cellular component	GO:0016020	membrane	873	0.181565	0.328655	0.24505	TEA020880.1/TEA001133.1/TEA019788.1/TEA018965.1	4	0.48326	0.0045819
cellular component	GO:0005774	vacuolar membrane	86	0.200056	0.328655	0.24505	TEA015299.1	1	0.48326	0.0116279
cellular component	GO:0009941	chloroplast envelope	94	0.216589	0.328655	0.24505	TEA020880.1	1	0.48326	0.0106383
cellular component	GO:0005794	Golgi apparatus	100	0.228776	0.328655	0.24505	TEA019788.1	1	0.48326	0.01
cellular component	GO:0005840	ribosome	102	0.232797	0.328655	0.24505	TEA016636.1	1	0.48326	0.00980392
cellular component	GO:0005634	nucleus	705	0.271615	0.35547	0.265044	TEA018657.1/TEA018620.1/TEA030166.1	3	0.449197	0.00425532
cellular component	GO:0009570	chloroplast stroma	127	0.281414	0.35547	0.265044	TEA010276.1	1	0.449197	0.00787402
cellular component	GO:0031224	intrinsic component of membrane	747	0.58648	0.703776	0.524745	TEA001949.1/TEA028168.1	2	0.152566	0.00267738
cellular component	GO:0005886	plasma membrane	376	0.629867	0.719848	0.536729	TEA022010.1	1	0.142759	0.00265957
cellular component	GO:0005829	cytosol	424	0.675097	0.736469	0.549122	TEA011300.1	1	0.132845	0.00235849
cellular component	GO:0005737	cytoplasm	478	0.719681	0.750971	0.559935	TEA019788.1	1	0.124377	0.00209205
cellular component	GO:0016021	integral component of membrane	2185	0.855195	0.855195	0.637646	TEA020880.1/TEA015299.1/TEA000142.1/TEA022010.1	4	0.0679348	0.00183066
molecular function	GO:0051015	actin filament binding	13	0.0368868	0.224342	0.191472	TEA013890.1	1	0.64909	0.0769231
molecular function	GO:0032559	adenyl ribonucleotide binding	1121	0.846787	0.846787	0.72272	TEA010276.1/TEA012727.1	2	0.0722261	0.00178412
molecular function	GO:0016597	amino acid binding	36	0.0989333	0.281579	0.240324	TEA030640.1	1	0.550399	0.0277778
molecular function	GO:0005524	ATP binding	1207	0.465064	0.573579	0.489542	TEA020880.1/TEA010276.1/TEA015299.1/TEA012727.1	4	0.241406	0.003314
molecular function	GO:0016887	ATPase activity	66	0.174049	0.338938	0.289279	TEA020880.1	1	0.469879	0.0151515
molecular function	GO:0042623	ATPase activity, coupled	94	0.238642	0.420465	0.35886	TEA012727.1	1	0.37627	0.0106383
molecular function	GO:0042626	ATPase activity, coupled to transmembrane movement of substances	70	0.0172889	0.21323	0.181988	TEA020880.1/TEA015299.1	2	0.671152	0.0285714
molecular function	GO:0005488	binding	624	0.543779	0.649026	0.553934	TEA018620.1/TEA026834.1	2	0.187738	0.00320513
molecular function	GO:0003824	catalytic activity	866	0.723921	0.787797	0.672373	TEA024269.1/TEA031966.1	2	0.103586	0.00230947
molecular function	GO:0016759	cellulose synthase activity	24	0.0670626	0.268063	0.228788	TEA001949.1	1	0.571763	0.0416667
molecular function	GO:0008092	cytoskeletal protein binding	26	0.0724495	0.268063	0.228788	TEA013890.1	1	0.571763	0.0384615
molecular function	GO:0003677	DNA binding	446	0.370519	0.527277	0.450023	TEA030166.1/TEA023847.1	2	0.277962	0.0044843
molecular function	GO:0030234	enzyme regulator activity	32	0.00380275	0.131298	0.112061	TEA020146.1/TEA028568.1	2	0.881742	0.0625
molecular function	GO:0016787	hydrolase activity	499	0.425113	0.561757	0.479451	TEA012727.1/TEA032570.1	2	0.250452	0.00400802
molecular function	GO:0004553	hydrolase activity, hydrolyzing O-glycosyl compounds	156	0.364678	0.527277	0.450023	TEA023416.1	1	0.277962	0.00641026
molecular function	GO:0005506	iron ion binding	362	0.280856	0.432987	0.369548	TEA016636.1/TEA025455.1	2	0.363525	0.00552486
molecular function	GO:0046872	metal ion binding	927	0.277314	0.432987	0.369548	TEA016968.1/TEA030352.1/TEA031966.1/TEA018965.1	4	0.363525	0.00431499
molecular function	GO:0008017	microtubule binding	60	0.15953	0.327924	0.279878	TEA010276.1	1	0.484227	0.0166667
molecular function	GO:0003774	motor activity	44	0.11959	0.294988	0.251768	TEA010276.1	1	0.530196	0.0227273
molecular function	GO:0003676	nucleic acid binding	640	0.280677	0.432987	0.369548	TEA018620.1/TEA030166.1/TEA016266.1	3	0.363525	0.0046875
molecular function	GO:0017111	nucleoside-triphosphatase activity	204	0.448083	0.571692	0.48793	TEA020880.1	1	0.242838	0.00490196
molecular function	GO:0000166	nucleotide binding	765	0.656913	0.759556	0.64827	TEA020880.1/TEA018620.1	2	0.11944	0.00261438
molecular function	GO:0016491	oxidoreductase activity	532	0.197176	0.364776	0.311331	TEA026834.1/TEA031807.1/TEA015268.1	3	0.437973	0.0056391
molecular function	GO:0070011	peptidase activity, acting on L-amino acid peptides	44	0.00709718	0.131298	0.112061	TEA031807.1/TEA015268.1	2	0.881742	0.0454545
molecular function	GO:0035091	phosphatidylinositol binding	19	0.0534621	0.247262	0.211034	TEA017777.1	1	0.606843	0.0526316
molecular function	GO:0015079	potassium ion transmembrane transporter activity	15	0.042443	0.224342	0.191472	TEA022010.1	1	0.64909	0.0666667
molecular function	GO:0008565	protein transporter activity	49	0.132265	0.305864	0.26105	TEA019788.1	1	0.514472	0.0204082
molecular function	GO:0019706	protein-cysteine S-palmitoyltransferase activity	13	0.0368868	0.224342	0.191472	TEA000142.1	1	0.64909	0.0769231
molecular function	GO:0030170	pyridoxal phosphate binding	82	0.0232681	0.21523	0.183695	TEA030640.1/TEA000142.1	2	0.667098	0.0243902
molecular function	GO:0034062	RNA polymerase activity	33	0.0910663	0.281579	0.240324	TEA018620.1	1	0.550399	0.030303
molecular function	GO:0003735	structural constituent of ribosome	181	0.40954	0.561221	0.478994	TEA016636.1	1	0.250866	0.00552486
molecular function	GO:0008483	transaminase activity	36	0.0989333	0.281579	0.240324	TEA000142.1	1	0.550399	0.0277778
molecular function	GO:0016740	transferase activity	391	0.682711	0.765463	0.653312	TEA023535.1	1	0.116076	0.00255754
molecular function	GO:0016757	transferase activity, transferring glycosyl groups	197	0.110296	0.291496	0.248788	TEA000096.1/TEA002393.1	2	0.535367	0.0101523
molecular function	GO:0046914	transition metal ion binding	595	0.828251	0.846787	0.72272	TEA001949.1	1	0.0722261	0.00168067
molecular function	GO:0003743	translation initiation factor activity	53	0.142278	0.309664	0.264294	TEA021091.1	1	0.509109	0.0188679
molecular function	GO:0008270	zinc ion binding	480	0.756936	0.80019	0.68295	TEA000142.1	1	0.096807	0.00208333
