# Supplementary material for: MicroRNA Omics Analysis of Camellia sinesis Pollen Tubes in Response to Low-Temperature and Nitric Oxide
Source: Biomolecules. 2021 Jun 23;11(7):930. doi: 10.3390/biom11070930 (PMC8301950; doi:10.3390/biom11070930)
Supplement: Supplementary file 1 [file biomolecules-11-00930-s001.zip › biomolecules-1254255-supplementary/Supplementary Table S7.xlsx]

## Sheet: Sheet1
Table S7 The detail of the enrichment analysis of gene ontology for the target genes of differentially expressed miRNAs between NO (nitric oxide) and CK (control)
Ontology	ID	Description	BgRatio	pvalue	p.adjust	qvalue	geneID	Count	-log10(p.adjust)	rich factor
biological process	GO:0007275	multicellular organism development	37	0.00346409	0.252878	0.251602	TEA033058.1/TEA030964.1/TEA024328.1	3	0.597088	0.0810811
biological process	GO:0032259	methylation	120	0.0173377	0.377229	0.375325	TEA022577.1/TEA012064.1/TEA031727.1/TEA016437.1	4	0.423395	0.0333333
biological process	GO:0071805	potassium ion transmembrane transport	30	0.0253102	0.377229	0.375325	TEA006573.1/TEA022010.1	2	0.423395	0.0666667
biological process	GO:0008152	metabolic process	1202	0.0361235	0.377229	0.375325	TEA016433.1/TEA031807.1/TEA015268.1/TEA005168.1/TEA026224.1/TEA000459.1/TEA015547.1/TEA016450.1/TEA008190.1/TEA012064.1/TEA031960.1/TEA016889.1/TEA029477.1/TEA017672.1/TEA031727.1/TEA032406.1	16	0.423395	0.0133111
biological process	GO:0006952	defense response	52	0.068704	0.377229	0.375325	TEA028635.1/TEA019883.1	2	0.423395	0.0384615
biological process	GO:0008299	isoprenoid biosynthetic process	10	0.0797144	0.377229	0.375325	TEA026482.1	1	0.423395	0.1
biological process	GO:0009607	response to biotic stimulus	10	0.0797144	0.377229	0.375325	TEA019883.1	1	0.423395	0.1
biological process	GO:0006813	potassium ion transport	12	0.0948866	0.377229	0.375325	TEA006115.1	1	0.423395	0.0833333
biological process	GO:0016125	sterol metabolic process	12	0.0948866	0.377229	0.375325	TEA024328.1	1	0.423395	0.0833333
biological process	GO:0016132	brassinosteroid biosynthetic process	12	0.0948866	0.377229	0.375325	TEA024328.1	1	0.423395	0.0833333
biological process	GO:0006629	lipid metabolic process	63	0.0955507	0.377229	0.375325	TEA030352.1/TEA009592.1	2	0.423395	0.031746
biological process	GO:0006139	nucleobase-containing compound metabolic process	13	0.10238	0.377229	0.375325	TEA023615.1	1	0.423395	0.0769231
biological process	GO:0006790	sulfur compound metabolic process	13	0.10238	0.377229	0.375325	TEA018081.1	1	0.423395	0.0769231
biological process	GO:0009987	cellular process	219	0.107625	0.377229	0.375325	TEA005874.1/TEA005397.1/TEA021313.1/TEA031727.1	4	0.423395	0.0182648
biological process	GO:0071555	cell wall organization	68	0.108599	0.377229	0.375325	TEA020146.1/TEA028568.1	2	0.423395	0.0294118
biological process	GO:0006310	DNA recombination	14	0.109811	0.377229	0.375325	TEA006455.1	1	0.423395	0.0714286
biological process	GO:0006865	amino acid transport	14	0.109811	0.377229	0.375325	TEA022823.1	1	0.423395	0.0714286
biological process	GO:0006355	regulation of transcription, DNA-templated	312	0.115907	0.377229	0.375325	TEA033058.1/TEA030964.1/TEA023847.1/TEA030094.1/TEA033404.1	5	0.423395	0.0160256
biological process	GO:0046939	nucleotide phosphorylation	15	0.117182	0.377229	0.375325	TEA023615.1	1	0.423395	0.0666667
biological process	GO:0006720	isoprenoid metabolic process	16	0.124493	0.377229	0.375325	TEA026482.1	1	0.423395	0.0625
biological process	GO:0030001	metal ion transport	74	0.124835	0.377229	0.375325	TEA026602.1/TEA006573.1	2	0.423395	0.027027
biological process	GO:0000097	sulfur amino acid biosynthetic process	17	0.131744	0.377229	0.375325	TEA016437.1	1	0.423395	0.0588235
biological process	GO:0006465	signal peptide processing	17	0.131744	0.377229	0.375325	TEA016571.1	1	0.423395	0.0588235
biological process	GO:0042744	hydrogen peroxide catabolic process	17	0.131744	0.377229	0.375325	TEA014123.1	1	0.423395	0.0588235
biological process	GO:0006351	transcription, DNA-templated	326	0.132558	0.377229	0.375325	TEA030964.1/TEA025666.1/TEA005285.1/TEA027443.1/TEA010110.1	5	0.423395	0.0153374
biological process	GO:0016226	iron-sulfur cluster assembly	18	0.138935	0.377229	0.375325	TEA031727.1	1	0.423395	0.0555556
biological process	GO:0005991	trehalose metabolic process	22	0.167117	0.377229	0.375325	TEA021630.1	1	0.423395	0.0454545
biological process	GO:0006779	porphyrin-containing compound biosynthetic process	22	0.167117	0.377229	0.375325	TEA015436.1	1	0.423395	0.0454545
biological process	GO:0006807	nitrogen compound metabolic process	22	0.167117	0.377229	0.375325	TEA011045.1	1	0.423395	0.0454545
biological process	GO:0006352	DNA-templated transcription, initiation	23	0.174018	0.377229	0.375325	TEA005285.1	1	0.423395	0.0434783
biological process	GO:0034220	ion transmembrane transport	23	0.174018	0.377229	0.375325	TEA006573.1	1	0.423395	0.0434783
biological process	GO:0009057	macromolecule catabolic process	24	0.180863	0.377229	0.375325	TEA024328.1	1	0.423395	0.0416667
biological process	GO:0009408	response to heat	24	0.180863	0.377229	0.375325	TEA015484.1	1	0.423395	0.0416667
biological process	GO:0010501	RNA secondary structure unwinding	24	0.180863	0.377229	0.375325	TEA004485.1	1	0.423395	0.0416667
biological process	GO:0044710	single-organism metabolic process	24	0.180863	0.377229	0.375325	TEA026224.1	1	0.423395	0.0416667
biological process	GO:0050790	regulation of catalytic activity	26	0.194386	0.394171	0.392182	TEA033404.1	1	0.404315	0.0384615
biological process	GO:0015698	inorganic anion transport	30	0.220772	0.435578	0.43338	TEA025688.1	1	0.360934	0.0333333
biological process	GO:0034728	nucleosome organization	33	0.24	0.449628	0.447359	TEA010110.1	1	0.347146	0.030303
biological process	GO:0044042	glucan metabolic process	34	0.246304	0.449628	0.447359	TEA003764.1	1	0.347146	0.0294118
biological process	GO:0006457	protein folding	117	0.252145	0.449628	0.447359	TEA015484.1/TEA000505.1	2	0.347146	0.017094
biological process	GO:0044267	cellular protein metabolic process	120	0.261357	0.449628	0.447359	TEA015484.1/TEA000505.1	2	0.347146	0.0166667
biological process	GO:0055114	oxidation-reduction process	628	0.262128	0.449628	0.447359	TEA024031.1/TEA031960.1/TEA008556.1/TEA015436.1/TEA014123.1/TEA023063.1/TEA024328.1	7	0.347146	0.0111465
biological process	GO:0019538	protein metabolic process	218	0.269283	0.449628	0.447359	TEA005856.1/TEA018811.1/TEA024328.1	3	0.347146	0.0137615
biological process	GO:0098869	cellular oxidant detoxification	38	0.271009	0.449628	0.447359	TEA014123.1	1	0.347146	0.0263158
biological process	GO:0006979	response to oxidative stress	40	0.283059	0.459185	0.456867	TEA014123.1	1	0.338012	0.025
biological process	GO:0006413	translational initiation	42	0.294913	0.467148	0.46479	TEA011614.1	1	0.330546	0.0238095
biological process	GO:1902600	hydrogen ion transmembrane transport	43	0.300766	0.467148	0.46479	TEA006115.1	1	0.330546	0.0232558
biological process	GO:0009725	response to hormone	45	0.31233	0.471384	0.469005	TEA027443.1	1	0.326626	0.0222222
biological process	GO:0006950	response to stress	140	0.322627	0.471384	0.469005	TEA015484.1/TEA006224.1	2	0.326626	0.0142857
biological process	GO:0006096	glycolytic process	48	0.329323	0.471384	0.469005	TEA007506.1	1	0.326626	0.0208333
biological process	GO:0090305	nucleic acid phosphodiester bond hydrolysis	48	0.329323	0.471384	0.469005	TEA015352.1	1	0.326626	0.0208333
biological process	GO:0006418	tRNA aminoacylation for protein translation	56	0.372633	0.51325	0.510659	TEA024192.1	1	0.289671	0.0178571
biological process	GO:0006633	fatty acid biosynthetic process	56	0.372633	0.51325	0.510659	TEA009592.1	1	0.289671	0.0178571
biological process	GO:0050794	regulation of cellular process	58	0.383021	0.517788	0.515175	TEA027443.1	1	0.285848	0.0172414
biological process	GO:0006631	fatty acid metabolic process	63	0.408254	0.538606	0.535887	TEA007600.1	1	0.268729	0.015873
biological process	GO:0006281	DNA repair	64	0.413177	0.538606	0.535887	TEA006455.1	1	0.268729	0.015625
biological process	GO:0019725	cellular homeostasis	71	0.446521	0.57186	0.568974	TEA018081.1	1	0.242711	0.0140845
biological process	GO:0016192	vesicle-mediated transport	77	0.473605	0.596089	0.593081	TEA002527.1	1	0.224689	0.012987
biological process	GO:0016310	phosphorylation	205	0.508268	0.619695	0.616567	TEA023615.1/TEA016041.1	2	0.207822	0.0097561
biological process	GO:0044237	cellular metabolic process	87	0.515865	0.619695	0.616567	TEA021131.1	1	0.207822	0.0114943
biological process	GO:0006470	protein dephosphorylation	89	0.523905	0.619695	0.616567	TEA004997.1	1	0.207822	0.011236
biological process	GO:0005975	carbohydrate metabolic process	212	0.526316	0.619695	0.616567	TEA023416.1/TEA004997.1	2	0.207822	0.00943396
biological process	GO:0006259	DNA metabolic process	94	0.543433	0.629692	0.626514	TEA004001.1	1	0.200872	0.0106383
biological process	GO:0044238	primary metabolic process	359	0.57445	0.655232	0.651925	TEA014929.1/TEA016861.1/TEA029192.1	3	0.183605	0.00835655
biological process	GO:0050896	response to stimulus	111	0.60409	0.678439	0.675015	TEA019883.1	1	0.168489	0.00900901
biological process	GO:0006886	intracellular protein transport	119	0.629807	0.696604	0.693089	TEA002527.1	1	0.157014	0.00840336
biological process	GO:0015031	protein transport	153	0.721893	0.78654	0.782571	TEA002527.1	1	0.104279	0.00653595
biological process	GO:0055085	transmembrane transport	208	0.825255	0.885936	0.881465	TEA030827.1	1	0.0525977	0.00480769
biological process	GO:0006508	proteolysis	234	0.859839	0.909685	0.905094	TEA005856.1	1	0.0411091	0.0042735
biological process	GO:0006468	protein phosphorylation	451	0.892726	0.930986	0.926287	TEA013272.1/TEA011451.1	2	0.0310569	0.00443459
biological process	GO:0010467	gene expression	293	0.915202	0.940983	0.936234	TEA004001.1	1	0.0264183	0.00341297
biological process	GO:0006464	cellular protein modification process	528	0.937281	0.950298	0.945502	TEA019109.1/TEA012655.1	2	0.02214	0.00378788
biological process	GO:0006810	transport	571	0.992366	0.992366	0.987358	TEA030827.1	1	0.00332799	0.00175131
cellular component	GO:0009505	plant-type cell wall	35	0.0297504	0.277089	0.255213	TEA004997.1/TEA031960.1	2	0.557381	0.0571429
cellular component	GO:0005576	extracellular region	154	0.0309563	0.277089	0.255213	TEA009295.1/TEA014123.1/TEA003764.1/TEA016437.1	4	0.557381	0.025974
cellular component	GO:0030312	external encapsulating structure	90	0.0322005	0.277089	0.255213	TEA003764.1/TEA020146.1/TEA028568.1	3	0.557381	0.0333333
cellular component	GO:0043232	intracellular non-membrane-bounded organelle	38	0.0346361	0.277089	0.255213	TEA019481.1/TEA030184.1	2	0.557381	0.0526316
cellular component	GO:0016020	membrane	873	0.0695456	0.445092	0.409953	TEA009295.1/TEA015505.1/TEA014877.1/TEA001028.1/TEA018965.1/TEA000459.1/TEA013272.1/TEA019883.1/TEA008190.1/TEA031960.1/TEA016041.1	11	0.35155	0.0126002
cellular component	GO:0000786	nucleosome	16	0.116945	0.467782	0.430852	TEA006602.1	1	0.329957	0.0625
cellular component	GO:0030131	clathrin adaptor complex	16	0.116945	0.467782	0.430852	TEA002527.1	1	0.329957	0.0625
cellular component	GO:0042579	microbody	16	0.116945	0.467782	0.430852	TEA032119.1	1	0.329957	0.0625
cellular component	GO:0009536	plastid	257	0.137057	0.48208	0.444021	TEA014929.1/TEA016912.1/TEA015436.1/TEA007600.1	4	0.316881	0.0155642
cellular component	GO:0030119	AP-type membrane coat adaptor complex	21	0.15065	0.48208	0.444021	TEA002527.1	1	0.316881	0.047619
cellular component	GO:0005743	mitochondrial inner membrane	30	0.208157	0.549704	0.506306	TEA024328.1	1	0.259871	0.0333333
cellular component	GO:0005743	mitochondrial inner membrane	30	0.208157	0.549704	0.506306	TEA024328.1	1	0.259871	0.0333333
cellular component	GO:0031224	intrinsic component of membrane	747	0.217418	0.549704	0.506306	TEA026602.1/TEA022823.1/TEA019109.1/TEA006573.1/TEA030827.1/TEA012655.1/TEA025688.1/TEA024328.1	8	0.259871	0.0107095
cellular component	GO:0000785	chromatin	37	0.25022	0.549704	0.506306	TEA010110.1	1	0.259871	0.027027
cellular component	GO:0005777	peroxisome	38	0.256046	0.549704	0.506306	TEA030710.1	1	0.259871	0.0263158
cellular component	GO:0009570	chloroplast stroma	127	0.257674	0.549704	0.506306	TEA026482.1/TEA032406.1	2	0.259871	0.015748
cellular component	GO:0009506	plasmodesma	136	0.283588	0.567177	0.5224	TEA009295.1/TEA031960.1	2	0.246282	0.0147059
cellular component	GO:0009507	chloroplast	271	0.34988	0.605458	0.557658	TEA004485.1/TEA008556.1/TEA026482.1	3	0.217916	0.0110701
cellular component	GO:0009534	chloroplast thylakoid	56	0.35362	0.605458	0.557658	TEA033404.1	1	0.217916	0.0178571
cellular component	GO:0044444	cytoplasmic part	58	0.363651	0.605458	0.557658	TEA026224.1	1	0.217916	0.0172414
cellular component	GO:0009535	chloroplast thylakoid membrane	61	0.378411	0.605458	0.557658	TEA024328.1	1	0.217916	0.0163934
cellular component	GO:0005773	vacuole	65	0.397568	0.605818	0.557991	TEA004997.1	1	0.217658	0.0153846
cellular component	GO:0016021	integral component of membrane	2185	0.424068	0.616826	0.56813	TEA010296.1/TEA014877.1/TEA022912.1/TEA000142.1/TEA013272.1/TEA019883.1/TEA016826.1/TEA005011.1/TEA004997.1/TEA022577.1/TEA006573.1/TEA011451.1/TEA030827.1/TEA006393.1/TEA016571.1/TEA006115.1/TEA024328.1/TEA022010.1	18	0.209837	0.00823799
cellular component	GO:0005802	trans-Golgi network	84	0.480916	0.640139	0.589602	TEA022577.1	1	0.193726	0.0119048
cellular component	GO:0005774	vacuolar membrane	86	0.489	0.640139	0.589602	TEA022577.1	1	0.193726	0.0116279
cellular component	GO:0005768	endosome	90	0.504797	0.640139	0.589602	TEA022577.1	1	0.193726	0.0111111
cellular component	GO:0009941	chloroplast envelope	94	0.520113	0.640139	0.589602	TEA032406.1	1	0.193726	0.0106383
cellular component	GO:0005829	cytosol	424	0.644452	0.738883	0.68055	TEA004997.1/TEA016437.1/TEA033404.1	3	0.131424	0.00707547
cellular component	GO:0005634	nucleus	705	0.646523	0.738883	0.68055	TEA033058.1/TEA030964.1/TEA005285.1/TEA030094.1/TEA006602.1	5	0.131424	0.0070922
cellular component	GO:0044424	intracellular part	391	0.812898	0.89699	0.826175	TEA015484.1/TEA024192.1	2	0.0472122	0.00511509
cellular component	GO:0044464	cell part	519	0.917323	0.96669	0.890372	TEA028259.1/TEA006393.1	2	0.0147128	0.00385356
cellular component	GO:0005886	plasma membrane	376	0.949692	0.96669	0.890372	TEA022010.1	1	0.0147128	0.00265957
cellular component	GO:0043231	intracellular membrane-bounded organelle	652	0.96669	0.96669	0.890372	TEA026224.1/TEA010110.1	2	0.0147128	0.00306748
molecular function	GO:0003824	catalytic activity	866	0.00208874	0.187987	0.187987	TEA016433.1/TEA010313.1/TEA031966.1/TEA005168.1/TEA000459.1/TEA030710.1/TEA016450.1/TEA008190.1/TEA013804.1/TEA016889.1/TEA009331.1/TEA027693.1/TEA006224.1/TEA032119.1/TEA026482.1/TEA032406.1	16	0.725872	0.0184758
molecular function	GO:0005267	potassium channel activity	15	0.00673285	0.302978	0.302978	TEA026602.1/TEA006573.1	2	0.518588	0.133333
molecular function	GO:0030234	enzyme regulator activity	32	0.0290184	0.439171	0.439171	TEA020146.1/TEA028568.1	2	0.357366	0.0625
molecular function	GO:0046982	protein heterodimerization activity	35	0.0342554	0.439171	0.439171	TEA005285.1/TEA006602.1	2	0.357366	0.0571429
molecular function	GO:0070011	peptidase activity, acting on L-amino acid peptides	44	0.0519094	0.439171	0.439171	TEA031807.1/TEA015268.1	2	0.357366	0.0454545
molecular function	GO:0016787	hydrolase activity	499	0.0565821	0.439171	0.439171	TEA028311.1/TEA018811.1/TEA015547.1/TEA030710.1/TEA006602.1/TEA028116.1/TEA029192.1/TEA032406.1	8	0.357366	0.0160321
molecular function	GO:0051082	unfolded protein binding	54	0.074468	0.439171	0.439171	TEA015484.1/TEA000505.1	2	0.357366	0.037037
molecular function	GO:0046872	metal ion binding	927	0.0842063	0.439171	0.439171	TEA009085.1/TEA014877.1/TEA030352.1/TEA031966.1/TEA018965.1/TEA015484.1/TEA026224.1/TEA009576.1/TEA009331.1/TEA014123.1/TEA031727.1/TEA007600.1	12	0.357366	0.012945
molecular function	GO:0016717	oxidoreductase activity, acting on paired donors, with oxidation of a pair of donors resulting in the reduction of molecular oxygen to two molecules of water	11	0.088002	0.439171	0.439171	TEA007600.1	1	0.357366	0.0909091
molecular function	GO:0008094	DNA-dependent ATPase activity	12	0.0956111	0.439171	0.439171	TEA006455.1	1	0.357366	0.0833333
molecular function	GO:0019205	nucleobase-containing compound kinase activity	13	0.103157	0.439171	0.439171	TEA023615.1	1	0.357366	0.0769231
molecular function	GO:0019706	protein-cysteine S-palmitoyltransferase activity	13	0.103157	0.439171	0.439171	TEA000142.1	1	0.357366	0.0769231
molecular function	GO:0003697	single-stranded DNA binding	14	0.110641	0.439171	0.439171	TEA006455.1	1	0.357366	0.0714286
molecular function	GO:0005275	amine transmembrane transporter activity	14	0.110641	0.439171	0.439171	TEA022823.1	1	0.357366	0.0714286
molecular function	GO:0016722	oxidoreductase activity, oxidizing metal ions	14	0.110641	0.439171	0.439171	TEA031960.1	1	0.357366	0.0714286
molecular function	GO:0034061	DNA polymerase activity	14	0.110641	0.439171	0.439171	TEA004001.1	1	0.357366	0.0714286
molecular function	GO:0051537	2 iron, 2 sulfur cluster binding	14	0.110641	0.439171	0.439171	TEA031727.1	1	0.357366	0.0714286
molecular function	GO:0004176	ATP-dependent peptidase activity	15	0.118063	0.439171	0.439171	TEA024328.1	1	0.357366	0.0666667
molecular function	GO:0015079	potassium ion transmembrane transporter activity	15	0.118063	0.439171	0.439171	TEA022010.1	1	0.357366	0.0666667
molecular function	GO:0031072	heat shock protein binding	16	0.125424	0.439171	0.439171	TEA015484.1	1	0.357366	0.0625
molecular function	GO:0008233	peptidase activity	76	0.132156	0.439171	0.439171	TEA018811.1/TEA016571.1	2	0.357366	0.0263158
molecular function	GO:0004519	endonuclease activity	17	0.132724	0.439171	0.439171	TEA015352.1	1	0.357366	0.0588235
molecular function	GO:0015926	glucosidase activity	17	0.132724	0.439171	0.439171	TEA016861.1	1	0.357366	0.0588235
molecular function	GO:0016702	oxidoreductase activity, acting on single donors with incorporation of molecular oxygen, incorporation of two atoms of oxygen	17	0.132724	0.439171	0.439171	TEA029477.1	1	0.357366	0.0588235
molecular function	GO:0004527	exonuclease activity	18	0.139963	0.439171	0.439171	TEA015352.1	1	0.357366	0.0555556
molecular function	GO:0015299	solute:proton antiporter activity	18	0.139963	0.439171	0.439171	TEA006115.1	1	0.357366	0.0555556
molecular function	GO:0016634	oxidoreductase activity, acting on the CH-CH group of donors, oxygen as acceptor	18	0.139963	0.439171	0.439171	TEA015436.1	1	0.357366	0.0555556
molecular function	GO:0043022	ribosome binding	18	0.139963	0.439171	0.439171	TEA011614.1	1	0.357366	0.0555556
molecular function	GO:0020037	heme binding	80	0.143518	0.439171	0.439171	TEA014123.1/TEA024328.1	2	0.357366	0.025
molecular function	GO:0016788	hydrolase activity, acting on ester bonds	81	0.14639	0.439171	0.439171	TEA004577.1/TEA029192.1	2	0.357366	0.0246914
molecular function	GO:0008138	protein tyrosine/serine/threonine phosphatase activity	20	0.154263	0.444475	0.444475	TEA004997.1	1	0.352152	0.05
molecular function	GO:0016641	oxidoreductase activity, acting on the CH-NH2 group of donors, oxygen as acceptor	21	0.161325	0.444475	0.444475	TEA011045.1	1	0.352152	0.047619
molecular function	GO:0022891	substrate-specific transmembrane transporter activity	22	0.168328	0.444475	0.444475	TEA030827.1	1	0.352152	0.0454545
molecular function	GO:0016811	hydrolase activity, acting on carbon-nitrogen (but not peptide) bonds, in linear amides	23	0.175273	0.444475	0.444475	TEA015547.1	1	0.352152	0.0434783
molecular function	GO:0003700	transcription factor activity, sequence-specific DNA binding	93	0.181685	0.444475	0.444475	TEA033058.1/TEA030964.1	2	0.352152	0.0215054
molecular function	GO:0042623	ATPase activity, coupled	94	0.184684	0.444475	0.444475	TEA004485.1/TEA004001.1	2	0.352152	0.0212766
molecular function	GO:0004518	nuclease activity	25	0.188991	0.444475	0.444475	TEA011614.1	1	0.352152	0.04
molecular function	GO:0016671	oxidoreductase activity, acting on a sulfur group of donors, disulfide as acceptor	25	0.188991	0.444475	0.444475	TEA018081.1	1	0.352152	0.04
molecular function	GO:0003746	translation elongation factor activity	27	0.202483	0.444475	0.444475	TEA011614.1	1	0.352152	0.037037
molecular function	GO:0008757	S-adenosylmethionine-dependent methyltransferase activity	27	0.202483	0.444475	0.444475	TEA022577.1	1	0.352152	0.037037
molecular function	GO:0016776	phosphotransferase activity, phosphate group as acceptor	27	0.202483	0.444475	0.444475	TEA023615.1	1	0.352152	0.037037
molecular function	GO:0008270	zinc ion binding	480	0.211269	0.45272	0.45272	TEA014877.1/TEA000142.1/TEA015352.1/TEA003047.1/TEA016437.1/TEA024328.1	6	0.34417	0.0125
molecular function	GO:0016740	transferase activity	391	0.227283	0.475709	0.475709	TEA014929.1/TEA005874.1/TEA016826.1/TEA012064.1/TEA021131.1	5	0.322659	0.0127877
molecular function	GO:0004004	ATP-dependent RNA helicase activity	33	0.24164	0.483281	0.483281	TEA004485.1	1	0.315801	0.030303
molecular function	GO:0004180	carboxypeptidase activity	33	0.24164	0.483281	0.483281	TEA003791.1	1	0.315801	0.030303
molecular function	GO:0008168	methyltransferase activity	115	0.248876	0.486932	0.486932	TEA012064.1/TEA031727.1	2	0.312532	0.0173913
molecular function	GO:0004601	peroxidase activity	36	0.260499	0.488435	0.488435	TEA014123.1	1	0.311193	0.0277778
molecular function	GO:0008483	transaminase activity	36	0.260499	0.488435	0.488435	TEA000142.1	1	0.311193	0.0277778
molecular function	GO:0005516	calmodulin binding	38	0.272812	0.492163	0.492163	TEA019883.1	1	0.307891	0.0263158
molecular function	GO:0004222	metalloendopeptidase activity	39	0.278893	0.492163	0.492163	TEA024328.1	1	0.307891	0.025641
molecular function	GO:0016682	oxidoreductase activity, acting on diphenols and related substances as donors, oxygen as acceptor	39	0.278893	0.492163	0.492163	TEA031960.1	1	0.307891	0.025641
molecular function	GO:0003676	nucleic acid binding	640	0.285012	0.49329	0.49329	TEA030964.1/TEA004485.1/TEA016266.1/TEA009576.1/TEA030094.1/TEA004001.1/TEA010110.1	7	0.306898	0.0109375
molecular function	GO:0042802	identical protein binding	41	0.290903	0.493986	0.493986	TEA015436.1	1	0.306286	0.0243902
molecular function	GO:0009055	electron carrier activity	42	0.296833	0.494722	0.494722	TEA031727.1	1	0.305639	0.0238095
molecular function	GO:0042803	protein homodimerization activity	43	0.302715	0.495351	0.495351	TEA015655.1	1	0.305087	0.0232558
molecular function	GO:0005507	copper ion binding	44	0.308547	0.495879	0.495879	TEA031960.1	1	0.304624	0.0227273
molecular function	GO:0003677	DNA binding	446	0.314943	0.497278	0.497278	TEA033058.1/TEA030964.1/TEA023847.1/TEA030094.1/TEA006602.1	5	0.303401	0.0112108
molecular function	GO:0051287	NAD binding	49	0.336994	0.522921	0.522921	TEA023063.1	1	0.281564	0.0204082
molecular function	GO:0016709	oxidoreductase activity, acting on paired donors, with incorporation or reduction of molecular oxygen, NAD(P)H as one donor, and incorporation of one atom of oxygen	52	0.353502	0.529545	0.529545	TEA024328.1	1	0.276097	0.0192308
molecular function	GO:0005506	iron ion binding	362	0.356749	0.529545	0.529545	TEA016433.1/TEA016450.1/TEA006224.1/TEA024328.1	4	0.276097	0.0110497
molecular function	GO:0003743	translation initiation factor activity	53	0.358914	0.529545	0.529545	TEA011614.1	1	0.276097	0.0188679
molecular function	GO:0004252	serine-type endopeptidase activity	57	0.380116	0.541838	0.541838	TEA005856.1	1	0.266131	0.0175439
molecular function	GO:0004702	receptor signaling protein serine/threonine kinase activity	58	0.385307	0.541838	0.541838	TEA012655.1	1	0.266131	0.0172414
molecular function	GO:0004812	aminoacyl-tRNA ligase activity	58	0.385307	0.541838	0.541838	TEA024192.1	1	0.266131	0.0172414
molecular function	GO:0022857	transmembrane transporter activity	64	0.415561	0.575393	0.575393	TEA028116.1	1	0.240036	0.015625
molecular function	GO:0004175	endopeptidase activity	178	0.438576	0.596875	0.596875	TEA005856.1/TEA024328.1	2	0.224117	0.011236
molecular function	GO:0042626	ATPase activity, coupled to transmembrane movement of substances	70	0.44434	0.596875	0.596875	TEA003045.1	1	0.224117	0.0142857
molecular function	GO:0016491	oxidoreductase activity	532	0.457591	0.605635	0.605635	TEA031807.1/TEA015268.1/TEA026224.1/TEA005272.1/TEA017672.1	5	0.217789	0.0093985
molecular function	GO:0043169	cation binding	195	0.485674	0.633487	0.633487	TEA009085.1/TEA015484.1	2	0.198262	0.0102564
molecular function	GO:0030170	pyridoxal phosphate binding	82	0.497754	0.639969	0.639969	TEA000142.1	1	0.193841	0.0121951
molecular function	GO:0000287	magnesium ion binding	89	0.526529	0.663131	0.663131	TEA033404.1	1	0.178401	0.011236
molecular function	GO:0016209	antioxidant activity	90	0.530504	0.663131	0.663131	TEA006224.1	1	0.178401	0.0111111
molecular function	GO:0016462	pyrophosphatase activity	93	0.542233	0.668506	0.668506	TEA024328.1	1	0.174895	0.0107527
molecular function	GO:0005524	ATP binding	1207	0.557042	0.668756	0.668756	TEA004485.1/TEA015484.1/TEA013272.1/TEA019481.1/TEA006455.1/TEA011451.1/TEA023615.1/TEA007506.1/TEA024328.1/TEA033404.1	10	0.174732	0.008285
molecular function	GO:0046914	transition metal ion binding	595	0.557297	0.668756	0.668756	TEA011045.1/TEA026224.1/TEA031960.1/TEA016437.1/TEA024328.1	5	0.174732	0.00840336
molecular function	GO:0032559	adenyl ribonucleotide binding	1121	0.597553	0.707629	0.707629	TEA004485.1/TEA015484.1/TEA019481.1/TEA004001.1/TEA019109.1/TEA030184.1/TEA024192.1/TEA012655.1/TEA024328.1	9	0.150194	0.00802855
molecular function	GO:0043167	ion binding	114	0.616591	0.720691	0.720691	TEA014929.1	1	0.142251	0.00877193
molecular function	GO:0005515	protein binding	258	0.637452	0.727535	0.727535	TEA015484.1/TEA000505.1	2	0.138146	0.00775194
molecular function	GO:0016747	transferase activity, transferring acyl groups other than amino-acyl groups	121	0.638614	0.727535	0.727535	TEA009592.1	1	0.138146	0.00826446
molecular function	GO:0016758	transferase activity, transferring hexosyl groups	130	0.665096	0.748233	0.748233	TEA003764.1	1	0.125963	0.00769231
molecular function	GO:0016798	hydrolase activity, acting on glycosyl bonds	144	0.70252	0.780577	0.780577	TEA003764.1	1	0.107584	0.00694444
molecular function	GO:0016628	oxidoreductase activity, acting on the CH-CH group of donors, NAD or NADP as acceptor	148	0.71243	0.781935	0.781935	TEA012655.1	1	0.106829	0.00675676
molecular function	GO:0004553	hydrolase activity, hydrolyzing O-glycosyl compounds	156	0.731279	0.792953	0.792953	TEA023416.1	1	0.100752	0.00641026
molecular function	GO:0000166	nucleotide binding	765	0.772187	0.827344	0.827344	TEA001028.1/TEA026224.1/TEA013272.1/TEA009576.1/TEA016041.1	5	0.082314	0.00653595
molecular function	GO:0004672	protein kinase activity	659	0.806369	0.853802	0.853802	TEA001028.1/TEA013272.1/TEA019109.1/TEA016041.1	4	0.0686428	0.0060698
molecular function	GO:0048037	cofactor binding	224	0.849249	0.888749	0.888749	TEA011045.1	1	0.051221	0.00446429
molecular function	GO:0003723	RNA binding	267	0.895578	0.918746	0.918746	TEA009576.1	1	0.0368047	0.00374532
molecular function	GO:0005488	binding	624	0.898329	0.918746	0.918746	TEA005285.1/TEA026224.1/TEA011614.1	3	0.0368047	0.00480769
molecular function	GO:0016301	kinase activity	305	0.924596	0.934985	0.934985	TEA021313.1	1	0.0291955	0.00327869
molecular function	GO:0004674	protein serine/threonine kinase activity	397	0.965863	0.965863	0.965863	TEA011451.1	1	0.0150843	0.00251889
