# Supplementary material for: MicroRNA Omics Analysis of Camellia sinesis Pollen Tubes in Response to Low-Temperature and Nitric Oxide
Source: Biomolecules. 2021 Jun 23;11(7):930. doi: 10.3390/biom11070930 (PMC8301950; doi:10.3390/biom11070930)
Supplement: Supplementary file 1 [file biomolecules-11-00930-s001.zip › biomolecules-1254255-supplementary/Supplementary Table S8.xlsx]

## Sheet: KEGG
Table S8 The detail of KEGG enrichment analysis for the target genes of differentially expressed miRNAs between LT (low-temperature) and CK (control) and between NO (nitric oxide) and CK
miRNA	Regulation LT/CK	Regulation NO/CK	Target	Pathway ID	Description	level1	level2
novel_mir_37	-	Up	TEA012111.1	ko01210	2-Oxocarboxylic acid metabolism	Metabolism	Global and overview maps
novel_mir_23	Up	-	TEA023338.1	ko01210	2-Oxocarboxylic acid metabolism	Metabolism	Global and overview maps
novel_mir_37	-	Up	TEA003045.1	ko02010	ABC transporters	Environmental Information Processing	Membrane transport
miR4388	Up	-	TEA015299.1	ko02010	ABC transporters	Environmental Information Processing	Membrane transport
miR5819	Up	-	TEA020880.1	ko02010	ABC transporters	Environmental Information Processing	Membrane transport
miR5819	Up	-	TEA007810.1	ko04520	Adherens junction	Cellular Processes	Cellular community - eukaryotes
miR5293	Up	Up	TEA000142.1	ko00250	Alanine, aspartate and glutamate metabolism	Metabolism	Amino acid metabolism
miR1535a	Down	Down	TEA030352.1	ko00592	alpha-Linolenic acid metabolism	Metabolism	Lipid metabolism
novel_mir_37	-	Up	TEA004997.1	ko00520	Amino sugar and nucleotide sugar metabolism	Metabolism	Carbohydrate metabolism
novel_mir_37	-	Up	TEA009785.1	ko00520	Amino sugar and nucleotide sugar metabolism	Metabolism	Carbohydrate metabolism
novel_mir_37	-	Up	TEA016861.1	ko00520	Amino sugar and nucleotide sugar metabolism	Metabolism	Carbohydrate metabolism
novel_mir_37	-	Up	TEA007784.1	ko00970	Aminoacyl-tRNA biosynthesis	Genetic Information Processing	Translation
novel_mir_37	-	Up	TEA016693.1	ko00970	Aminoacyl-tRNA biosynthesis	Genetic Information Processing	Translation
novel_mir_37	-	Up	TEA024192.1	ko00970	Aminoacyl-tRNA biosynthesis	Genetic Information Processing	Translation
novel_mir_37	-	Up	TEA006524.1	ko04152	AMPK signaling pathway	Environmental Information Processing	Signal transduction
miR5293	Up	Up	TEA023749.1	ko04152	AMPK signaling pathway	Environmental Information Processing	Signal transduction
miR1535a	Down	Down	TEA015268.1	ko04210	Apoptosis	Cellular Processes	Cell growth and death
miR1535a	Down	Down	TEA031807.1	ko04210	Apoptosis	Cellular Processes	Cell growth and death
novel_mir_37	-	Up	TEA014026.1	ko00590	Arachidonic acid metabolism	Metabolism	Lipid metabolism
miR1535a	Down	Down	TEA030352.1	ko00590	Arachidonic acid metabolism	Metabolism	Lipid metabolism
miR172c-3p	-	Up	TEA009085.1	ko00330	Arginine and proline metabolism	Metabolism	Amino acid metabolism
miR172c-3p	-	Up	TEA009085.1	ko00220	Arginine biosynthesis	Metabolism	Amino acid metabolism
novel_mir_37	-	Up	TEA009785.1	ko00053	Ascorbate and aldarate metabolism	Metabolism	Carbohydrate metabolism
novel_mir_37	-	Up	TEA031960.1	ko00053	Ascorbate and aldarate metabolism	Metabolism	Carbohydrate metabolism
miR5819	Up	-	TEA011300.1	ko04136	Autophagy - other	Cellular Processes	Transport and catabolism
miR172c-3p	-	Up	TEA005285.1	ko03022	Basal transcription factors	Genetic Information Processing	Transcription
miR5372	-	Down	TEA033395.1	ko03022	Basal transcription factors	Genetic Information Processing	Transcription
miR5372	-	Down	TEA011045.1	ko00410	beta-Alanine metabolism	Metabolism	Metabolism of other amino acids
miR172c-3p	-	Up	TEA009085.1	ko01230	Biosynthesis of amino acids	Metabolism	Global and overview maps
novel_mir_37	-	Up	TEA005304.1	ko01230	Biosynthesis of amino acids	Metabolism	Global and overview maps
novel_mir_37	-	Up	TEA007506.1	ko01230	Biosynthesis of amino acids	Metabolism	Global and overview maps
novel_mir_37	-	Up	TEA012111.1	ko01230	Biosynthesis of amino acids	Metabolism	Global and overview maps
novel_mir_37	-	Up	TEA016437.1	ko01230	Biosynthesis of amino acids	Metabolism	Global and overview maps
miR5819	Up	-	TEA010276.1	ko01230	Biosynthesis of amino acids	Metabolism	Global and overview maps
novel_mir_23	Up	-	TEA023338.1	ko01230	Biosynthesis of amino acids	Metabolism	Global and overview maps
miR1535a	Down	Down	TEA030352.1	ko01110	Biosynthesis of secondary metabolites	Metabolism	Global and overview maps
miR3515	Down	Down	TEA010595.1	ko01110	Biosynthesis of secondary metabolites	Metabolism	Global and overview maps
miR845b	Down	-	TEA024269.1	ko01110	Biosynthesis of secondary metabolites	Metabolism	Global and overview maps
miR1873	Up	-	TEA030640.1	ko01110	Biosynthesis of secondary metabolites	Metabolism	Global and overview maps
miR5819	Up	-	TEA010276.1	ko01110	Biosynthesis of secondary metabolites	Metabolism	Global and overview maps
miR5819	Up	-	TEA025078.1	ko01110	Biosynthesis of secondary metabolites	Metabolism	Global and overview maps
novel_mir_105	Up	-	TEA025455.1	ko01110	Biosynthesis of secondary metabolites	Metabolism	Global and overview maps
novel_mir_16	Up	-	TEA025455.1	ko01110	Biosynthesis of secondary metabolites	Metabolism	Global and overview maps
novel_mir_23	Up	-	TEA023338.1	ko01110	Biosynthesis of secondary metabolites	Metabolism	Global and overview maps
miR2118-5p	-	Up	TEA022912.1	ko01040	Biosynthesis of unsaturated fatty acids	Metabolism	Lipid metabolism
novel_mir_37	-	Up	TEA007600.1	ko01040	Biosynthesis of unsaturated fatty acids	Metabolism	Lipid metabolism
novel_mir_37	-	Up	TEA009592.1	ko00780	Biotin metabolism	Metabolism	Metabolism of cofactors and vitamins
novel_mir_37	-	Up	TEA012111.1	ko00650	Butanoate metabolism	Metabolism	Carbohydrate metabolism
novel_mir_37	-	Up	TEA023063.1	ko00650	Butanoate metabolism	Metabolism	Carbohydrate metabolism
miR5293	Up	Up	TEA000142.1	ko00650	Butanoate metabolism	Metabolism	Carbohydrate metabolism
novel_mir_37	-	Up	TEA012111.1	ko00660	C5-Branched dibasic acid metabolism	Metabolism	Carbohydrate metabolism
novel_mir_37	-	Up	TEA022666.1	ko04024	cAMP signaling pathway	Environmental Information Processing	Signal transduction
novel_mir_37	-	Up	TEA007506.1	ko00710	Carbon fixation in photosynthetic organisms	Metabolism	Energy metabolism
novel_mir_37	-	Up	TEA026224.1	ko00710	Carbon fixation in photosynthetic organisms	Metabolism	Energy metabolism
novel_mir_37	-	Up	TEA007506.1	ko01200	Carbon metabolism	Metabolism	Global and overview maps
novel_mir_37	-	Up	TEA021546.1	ko01200	Carbon metabolism	Metabolism	Global and overview maps
novel_mir_37	-	Up	TEA023063.1	ko01200	Carbon metabolism	Metabolism	Global and overview maps
novel_mir_37	-	Up	TEA026224.1	ko01200	Carbon metabolism	Metabolism	Global and overview maps
novel_mir_37	-	Up	TEA030094.1	ko01200	Carbon metabolism	Metabolism	Global and overview maps
novel_mir_37	-	Up	TEA024328.1	ko00906	Carotenoid biosynthesis	Metabolism	Metabolism of terpenoids and polyketides
novel_mir_37	-	Up	TEA011614.1	ko04110	Cell cycle	Cellular Processes	Cell growth and death
novel_mir_37	-	Up	TEA013804.1	ko04110	Cell cycle	Cellular Processes	Cell growth and death
novel_mir_37	-	Up	TEA030094.1	ko04110	Cell cycle	Cellular Processes	Cell growth and death
novel_mir_37	-	Up	TEA021546.1	ko00020	Citrate cycle (TCA cycle)	Metabolism	Carbohydrate metabolism
novel_mir_37	-	Up	TEA022552.1	ko00073	Cutin, suberine and wax biosynthesis	Metabolism	Lipid metabolism
novel_mir_37	-	Up	TEA014026.1	ko00460	Cyanoamino acid metabolism	Metabolism	Metabolism of other amino acids
novel_mir_37	-	Up	TEA027589.1	ko00460	Cyanoamino acid metabolism	Metabolism	Metabolism of other amino acids
novel_mir_37	-	Up	TEA029192.1	ko00460	Cyanoamino acid metabolism	Metabolism	Metabolism of other amino acids
novel_mir_37	-	Up	TEA016437.1	ko00270	Cysteine and methionine metabolism	Metabolism	Amino acid metabolism
novel_mir_105	Up	-	TEA025455.1	ko00904	Diterpenoid biosynthesis	Metabolism	Metabolism of terpenoids and polyketides
novel_mir_16	Up	-	TEA025455.1	ko00904	Diterpenoid biosynthesis	Metabolism	Metabolism of terpenoids and polyketides
novel_mir_37	-	Up	TEA013804.1	ko03030	DNA replication	Genetic Information Processing	Replication and repair
miR5721	Up	-	TEA030166.1	ko04512	ECM-receptor interaction	Environmental Information Processing	Signaling molecules and interaction
novel_mir_37	-	Up	TEA022666.1	ko04144	Endocytosis	Cellular Processes	Transport and catabolism
novel_mir_37	-	Up	TEA022666.1	ko00565	Ether lipid metabolism	Metabolism	Lipid metabolism
miR1535a	Down	Down	TEA030352.1	ko00565	Ether lipid metabolism	Metabolism	Lipid metabolism
novel_mir_37	-	Up	TEA007600.1	ko00061	Fatty acid biosynthesis	Metabolism	Lipid metabolism
novel_mir_37	-	Up	TEA009592.1	ko00061	Fatty acid biosynthesis	Metabolism	Lipid metabolism
miR2118a-3p	Down	Down	TEA028604.1	ko00061	Fatty acid biosynthesis	Metabolism	Lipid metabolism
miR2118-5p	-	Up	TEA022912.1	ko00062	Fatty acid elongation	Metabolism	Lipid metabolism
miR2118-5p	-	Up	TEA022912.1	ko01212	Fatty acid metabolism	Metabolism	Global and overview maps
novel_mir_37	-	Up	TEA007600.1	ko01212	Fatty acid metabolism	Metabolism	Global and overview maps
novel_mir_37	-	Up	TEA009592.1	ko01212	Fatty acid metabolism	Metabolism	Global and overview maps
miR2118a-3p	Down	Down	TEA028604.1	ko01212	Fatty acid metabolism	Metabolism	Global and overview maps
miR172c-3p	-	Up	TEA016433.1	ko04216	Ferroptosis	Cellular Processes	Cell growth and death
novel_mir_37	-	Up	TEA016450.1	ko04216	Ferroptosis	Cellular Processes	Cell growth and death
novel_mir_37	-	Up	TEA022552.1	ko00941	Flavonoid biosynthesis	Metabolism	Biosynthesis of other secondary metabolites
novel_mir_37	-	Up	TEA027742.1	ko00941	Flavonoid biosynthesis	Metabolism	Biosynthesis of other secondary metabolites
miR3515	Down	Down	TEA010595.1	ko00941	Flavonoid biosynthesis	Metabolism	Biosynthesis of other secondary metabolites
miR5721	Up	-	TEA030166.1	ko04510	Focal adhesion	Cellular Processes	Cellular community - eukaryotes
novel_mir_37	-	Up	TEA006524.1	ko00051	Fructose and mannose metabolism	Metabolism	Carbohydrate metabolism
novel_mir_37	-	Up	TEA014026.1	ko00480	Glutathione metabolism	Metabolism	Metabolism of other amino acids
novel_mir_37	-	Up	TEA028311.1	ko00480	Glutathione metabolism	Metabolism	Metabolism of other amino acids
novel_mir_37	-	Up	TEA003272.1	ko00561	Glycerolipid metabolism	Metabolism	Lipid metabolism
novel_mir_37	-	Up	TEA027589.1	ko00561	Glycerolipid metabolism	Metabolism	Lipid metabolism
novel_mir_37	-	Up	TEA029192.1	ko00561	Glycerolipid metabolism	Metabolism	Lipid metabolism
novel_mir_37	-	Up	TEA030094.1	ko00561	Glycerolipid metabolism	Metabolism	Lipid metabolism
novel_mir_37	-	Up	TEA003272.1	ko00564	Glycerophospholipid metabolism	Metabolism	Lipid metabolism
novel_mir_37	-	Up	TEA022666.1	ko00564	Glycerophospholipid metabolism	Metabolism	Lipid metabolism
miR1535a	Down	Down	TEA030352.1	ko00564	Glycerophospholipid metabolism	Metabolism	Lipid metabolism
novel_mir_37	-	Up	TEA030094.1	ko00260	Glycine, serine and threonine metabolism	Metabolism	Amino acid metabolism
miR5372	-	Down	TEA011045.1	ko00260	Glycine, serine and threonine metabolism	Metabolism	Amino acid metabolism
novel_mir_37	-	Up	TEA007506.1	ko00010	Glycolysis / Gluconeogenesis	Metabolism	Carbohydrate metabolism
novel_mir_37	-	Up	TEA004997.1	ko00531	Glycosaminoglycan degradation	Metabolism	Glycan biosynthesis and metabolism
novel_mir_37	-	Up	TEA004997.1	ko00604	Glycosphingolipid biosynthesis - ganglio series	Metabolism	Glycan biosynthesis and metabolism
novel_mir_37	-	Up	TEA004997.1	ko00603	Glycosphingolipid biosynthesis - globo and isoglobo series	Metabolism	Glycan biosynthesis and metabolism
novel_mir_37	-	Up	TEA023063.1	ko00630	Glyoxylate and dicarboxylate metabolism	Metabolism	Carbohydrate metabolism
novel_mir_37	-	Up	TEA024031.1	ko00630	Glyoxylate and dicarboxylate metabolism	Metabolism	Carbohydrate metabolism
novel_mir_37	-	Up	TEA030094.1	ko00630	Glyoxylate and dicarboxylate metabolism	Metabolism	Carbohydrate metabolism
novel_mir_37	-	Up	TEA022666.1	ko04340	Hedgehog signaling pathway	Environmental Information Processing	Signal transduction
novel_mir_37	-	Up	TEA006524.1	ko04066	HIF-1 signaling pathway	Environmental Information Processing	Signal transduction
novel_mir_37	-	Up	TEA007506.1	ko04066	HIF-1 signaling pathway	Environmental Information Processing	Signal transduction
miR5293	Up	Up	TEA023749.1	ko04390	Hippo signaling pathway	Environmental Information Processing	Signal transduction
novel_mir_37	-	Up	TEA005304.1	ko00340	Histidine metabolism	Metabolism	Amino acid metabolism
novel_mir_37	-	Up	TEA003047.1	ko03440	Homologous recombination	Genetic Information Processing	Replication and repair
novel_mir_37	-	Up	TEA006455.1	ko03440	Homologous recombination	Genetic Information Processing	Replication and repair
novel_mir_37	-	Up	TEA006602.1	ko00901	Indole alkaloid biosynthesis	Metabolism	Biosynthesis of other secondary metabolites
novel_mir_37	-	Up	TEA029192.1	ko00901	Indole alkaloid biosynthesis	Metabolism	Biosynthesis of other secondary metabolites
novel_mir_37	-	Up	TEA022555.1	ko00562	Inositol phosphate metabolism	Metabolism	Carbohydrate metabolism
miR172c-3p	-	Up	TEA014877.1	ko00943	Isoflavonoid biosynthesis	Metabolism	Biosynthesis of other secondary metabolites
miR5372	-	Down	TEA011045.1	ko00950	Isoquinoline alkaloid biosynthesis	Metabolism	Biosynthesis of other secondary metabolites
miR1535a	Down	Down	TEA030352.1	ko00591	Linoleic acid metabolism	Metabolism	Lipid metabolism
miR5819	Up	-	TEA010276.1	ko00300	Lysine biosynthesis	Metabolism	Amino acid metabolism
novel_mir_37	-	Up	TEA005874.1	ko00310	Lysine degradation	Metabolism	Amino acid metabolism
novel_mir_37	-	Up	TEA032587.1	ko00310	Lysine degradation	Metabolism	Amino acid metabolism
novel_mir_37	-	Up	TEA002527.1	ko04142	Lysosome	Cellular Processes	Transport and catabolism
novel_mir_37	-	Up	TEA004997.1	ko04142	Lysosome	Cellular Processes	Transport and catabolism
novel_mir_37	-	Up	TEA027589.1	ko04142	Lysosome	Cellular Processes	Transport and catabolism
novel_mir_37	-	Up	TEA029192.1	ko04142	Lysosome	Cellular Processes	Transport and catabolism
miR1535a	Down	Down	TEA015268.1	ko04142	Lysosome	Cellular Processes	Transport and catabolism
miR1535a	Down	Down	TEA031807.1	ko04142	Lysosome	Cellular Processes	Transport and catabolism
miR845b	Down	-	TEA022429.1	ko04142	Lysosome	Cellular Processes	Transport and catabolism
miR1873	Up	-	TEA019788.1	ko04142	Lysosome	Cellular Processes	Transport and catabolism
miR845c	Up	-	TEA022429.1	ko04142	Lysosome	Cellular Processes	Transport and catabolism
miR172c-3p	-	Up	TEA006216.1	ko04010	MAPK signaling pathway	Environmental Information Processing	Signal transduction
miR172c-3p	-	Up	TEA009295.1	ko04010	MAPK signaling pathway	Environmental Information Processing	Signal transduction
novel_mir_37	-	Up	TEA004014.1	ko04010	MAPK signaling pathway	Environmental Information Processing	Signal transduction
novel_mir_37	-	Up	TEA011380.1	ko04010	MAPK signaling pathway	Environmental Information Processing	Signal transduction
novel_mir_37	-	Up	TEA011451.1	ko04010	MAPK signaling pathway	Environmental Information Processing	Signal transduction
novel_mir_37	-	Up	TEA012961.1	ko04010	MAPK signaling pathway	Environmental Information Processing	Signal transduction
novel_mir_37	-	Up	TEA012974.1	ko04010	MAPK signaling pathway	Environmental Information Processing	Signal transduction
novel_mir_37	-	Up	TEA013272.1	ko04010	MAPK signaling pathway	Environmental Information Processing	Signal transduction
novel_mir_37	-	Up	TEA014836.1	ko04010	MAPK signaling pathway	Environmental Information Processing	Signal transduction
novel_mir_37	-	Up	TEA015996.1	ko04010	MAPK signaling pathway	Environmental Information Processing	Signal transduction
novel_mir_37	-	Up	TEA021011.1	ko04010	MAPK signaling pathway	Environmental Information Processing	Signal transduction
novel_mir_37	-	Up	TEA021313.1	ko04010	MAPK signaling pathway	Environmental Information Processing	Signal transduction
novel_mir_37	-	Up	TEA029052.1	ko04010	MAPK signaling pathway	Environmental Information Processing	Signal transduction
novel_mir_37	-	Up	TEA029572.1	ko04010	MAPK signaling pathway	Environmental Information Processing	Signal transduction
miR172g-3p	-	Down	TEA018252.1	ko04010	MAPK signaling pathway	Environmental Information Processing	Signal transduction
miR6196	-	Down	TEA001028.1	ko04010	MAPK signaling pathway	Environmental Information Processing	Signal transduction
miR2090	Up	-	TEA001133.1	ko04010	MAPK signaling pathway	Environmental Information Processing	Signal transduction
novel_mir_16	Up	-	TEA001334.1	ko04010	MAPK signaling pathway	Environmental Information Processing	Signal transduction
novel_mir_16	Up	-	TEA010482.1	ko04010	MAPK signaling pathway	Environmental Information Processing	Signal transduction
novel_mir_16	Up	-	TEA011016.1	ko04010	MAPK signaling pathway	Environmental Information Processing	Signal transduction
novel_mir_16	Up	-	TEA027109.1	ko04010	MAPK signaling pathway	Environmental Information Processing	Signal transduction
novel_mir_16	Up	-	TEA027296.1	ko04010	MAPK signaling pathway	Environmental Information Processing	Signal transduction
novel_mir_37	-	Up	TEA009785.1	ko04010	MAPK signaling pathway	Environmental Information Processing	Signal transduction
novel_mir_37	-	Up	TEA011380.1	ko04010	MAPK signaling pathway	Environmental Information Processing	Signal transduction
miR5240	Down	-	TEA024686.1	ko04010	MAPK signaling pathway	Environmental Information Processing	Signal transduction
novel_mir_16	Up	-	TEA028384.1	ko04010	MAPK signaling pathway	Environmental Information Processing	Signal transduction
miR5293	Up	Up	TEA000142.1	ko01100	Metabolic pathways	Metabolism	Global and overview maps
miR1535a	Down	Down	TEA023416.1	ko01100	Metabolic pathways	Metabolism	Global and overview maps
miR1535a	Down	Down	TEA030352.1	ko01100	Metabolic pathways	Metabolism	Global and overview maps
miR2118a-3p	Down	Down	TEA028604.1	ko01100	Metabolic pathways	Metabolism	Global and overview maps
miR3515	Down	Down	TEA010595.1	ko01100	Metabolic pathways	Metabolism	Global and overview maps
novel_mir_18	Down	Down	TEA020146.1	ko01100	Metabolic pathways	Metabolism	Global and overview maps
novel_mir_18	Down	Down	TEA028568.1	ko01100	Metabolic pathways	Metabolism	Global and overview maps
miR1873	Up	-	TEA030640.1	ko01100	Metabolic pathways	Metabolism	Global and overview maps
miR5819	Up	-	TEA010276.1	ko01100	Metabolic pathways	Metabolism	Global and overview maps
miR5819	Up	-	TEA025078.1	ko01100	Metabolic pathways	Metabolism	Global and overview maps
miR9563b-3p	Up	-	TEA026834.1	ko01100	Metabolic pathways	Metabolism	Global and overview maps
miR9563b-3p	Up	-	TEA026846.1	ko01100	Metabolic pathways	Metabolism	Global and overview maps
novel_mir_23	Up	-	TEA023338.1	ko01100	Metabolic pathways	Metabolism	Global and overview maps
novel_mir_37	-	Up	TEA004464.1	ko01120	Microbial metabolism in diverse environments	Metabolism	Global and overview maps
novel_mir_37	-	Up	TEA007506.1	ko01120	Microbial metabolism in diverse environments	Metabolism	Global and overview maps
novel_mir_37	-	Up	TEA018081.1	ko01120	Microbial metabolism in diverse environments	Metabolism	Global and overview maps
novel_mir_37	-	Up	TEA021546.1	ko01120	Microbial metabolism in diverse environments	Metabolism	Global and overview maps
novel_mir_37	-	Up	TEA022555.1	ko01120	Microbial metabolism in diverse environments	Metabolism	Global and overview maps
novel_mir_37	-	Up	TEA023063.1	ko01120	Microbial metabolism in diverse environments	Metabolism	Global and overview maps
novel_mir_37	-	Up	TEA024031.1	ko01120	Microbial metabolism in diverse environments	Metabolism	Global and overview maps
novel_mir_37	-	Up	TEA026224.1	ko01120	Microbial metabolism in diverse environments	Metabolism	Global and overview maps
miR5293	Up	Up	TEA000142.1	ko01120	Microbial metabolism in diverse environments	Metabolism	Global and overview maps
miR5819	Up	-	TEA010276.1	ko01120	Microbial metabolism in diverse environments	Metabolism	Global and overview maps
novel_mir_37	-	Up	TEA009214.1	ko00902	Monoterpenoid biosynthesis	Metabolism	Metabolism of terpenoids and polyketides
miR845b	Down	-	TEA024269.1	ko00902	Monoterpenoid biosynthesis	Metabolism	Metabolism of terpenoids and polyketides
novel_mir_37	-	Up	TEA007764.1	ko03015	mRNA surveillance pathway	Genetic Information Processing	Translation
novel_mir_37	-	Up	TEA008851.1	ko03015	mRNA surveillance pathway	Genetic Information Processing	Translation
novel_mir_37	-	Up	TEA022666.1	ko03015	mRNA surveillance pathway	Genetic Information Processing	Translation
novel_mir_37	-	Up	TEA030094.1	ko03015	mRNA surveillance pathway	Genetic Information Processing	Translation
miR5293	Up	Up	TEA023749.1	ko03015	mRNA surveillance pathway	Genetic Information Processing	Translation
miR2118a-3p	Down	Down	TEA016266.1	ko03015	mRNA surveillance pathway	Genetic Information Processing	Translation
miR5819	Up	-	TEA019102.1	ko03015	mRNA surveillance pathway	Genetic Information Processing	Translation
novel_mir_18	Down	Down	TEA004684.1	ko04150	mTOR signaling pathway	Environmental Information Processing	Signal transduction
miR172c-3p	-	Up	TEA016433.1	ko04217	Necroptosis	Cellular Processes	Cell growth and death
novel_mir_37	-	Up	TEA016450.1	ko04217	Necroptosis	Cellular Processes	Cell growth and death
miR1873	Up	-	TEA030640.1	ko04217	Necroptosis	Cellular Processes	Cell growth and death
miR172c-3p	-	Up	TEA006216.1	ko04064	NF-kappa B signaling pathway	Environmental Information Processing	Signal transduction
miR172c-3p	-	Up	TEA009295.1	ko04064	NF-kappa B signaling pathway	Environmental Information Processing	Signal transduction
novel_mir_37	-	Up	TEA004014.1	ko04064	NF-kappa B signaling pathway	Environmental Information Processing	Signal transduction
novel_mir_37	-	Up	TEA011380.1	ko04064	NF-kappa B signaling pathway	Environmental Information Processing	Signal transduction
novel_mir_37	-	Up	TEA011451.1	ko04064	NF-kappa B signaling pathway	Environmental Information Processing	Signal transduction
novel_mir_37	-	Up	TEA012961.1	ko04064	NF-kappa B signaling pathway	Environmental Information Processing	Signal transduction
novel_mir_37	-	Up	TEA012974.1	ko04064	NF-kappa B signaling pathway	Environmental Information Processing	Signal transduction
novel_mir_37	-	Up	TEA013272.1	ko04064	NF-kappa B signaling pathway	Environmental Information Processing	Signal transduction
novel_mir_37	-	Up	TEA014836.1	ko04064	NF-kappa B signaling pathway	Environmental Information Processing	Signal transduction
novel_mir_37	-	Up	TEA015996.1	ko04064	NF-kappa B signaling pathway	Environmental Information Processing	Signal transduction
novel_mir_37	-	Up	TEA021011.1	ko04064	NF-kappa B signaling pathway	Environmental Information Processing	Signal transduction
novel_mir_37	-	Up	TEA021313.1	ko04064	NF-kappa B signaling pathway	Environmental Information Processing	Signal transduction
novel_mir_37	-	Up	TEA029052.1	ko04064	NF-kappa B signaling pathway	Environmental Information Processing	Signal transduction
novel_mir_37	-	Up	TEA029572.1	ko04064	NF-kappa B signaling pathway	Environmental Information Processing	Signal transduction
miR172g-3p	-	Down	TEA018252.1	ko04064	NF-kappa B signaling pathway	Environmental Information Processing	Signal transduction
miR6196	-	Down	TEA001028.1	ko04064	NF-kappa B signaling pathway	Environmental Information Processing	Signal transduction
miR2090	Up	-	TEA001133.1	ko04064	NF-kappa B signaling pathway	Environmental Information Processing	Signal transduction
miR5819	Up	-	TEA007810.1	ko04064	NF-kappa B signaling pathway	Environmental Information Processing	Signal transduction
novel_mir_16	Up	-	TEA001334.1	ko04064	NF-kappa B signaling pathway	Environmental Information Processing	Signal transduction
novel_mir_16	Up	-	TEA010482.1	ko04064	NF-kappa B signaling pathway	Environmental Information Processing	Signal transduction
novel_mir_16	Up	-	TEA011016.1	ko04064	NF-kappa B signaling pathway	Environmental Information Processing	Signal transduction
novel_mir_16	Up	-	TEA027109.1	ko04064	NF-kappa B signaling pathway	Environmental Information Processing	Signal transduction
novel_mir_16	Up	-	TEA027296.1	ko04064	NF-kappa B signaling pathway	Environmental Information Processing	Signal transduction
novel_mir_37	-	Up	TEA016158.1	ko00760	Nicotinate and nicotinamide metabolism	Metabolism	Metabolism of cofactors and vitamins
novel_mir_37	-	Up	TEA024031.1	ko00910	Nitrogen metabolism	Metabolism	Energy metabolism
novel_mir_37	-	Up	TEA030094.1	ko04114	Oocyte meiosis	Cellular Processes	Cell growth and death
miR2118-5p	-	Up	TEA033264.1	ko00511	Other glycan degradation	Metabolism	Glycan biosynthesis and metabolism
miR2118-5p	-	Up	TEA033267.1	ko00511	Other glycan degradation	Metabolism	Glycan biosynthesis and metabolism
novel_mir_37	-	Up	TEA004997.1	ko00511	Other glycan degradation	Metabolism	Glycan biosynthesis and metabolism
novel_mir_37	-	Up	TEA027589.1	ko00511	Other glycan degradation	Metabolism	Glycan biosynthesis and metabolism
novel_mir_37	-	Up	TEA029192.1	ko00511	Other glycan degradation	Metabolism	Glycan biosynthesis and metabolism
novel_mir_39	-	Down	TEA032841.1	ko04115	p53 signaling pathway	Cellular Processes	Cell growth and death
novel_mir_37	-	Up	TEA012111.1	ko00770	Pantothenate and CoA biosynthesis	Metabolism	Metabolism of cofactors and vitamins
novel_mir_23	Up	-	TEA023338.1	ko00770	Pantothenate and CoA biosynthesis	Metabolism	Metabolism of cofactors and vitamins
novel_mir_37	-	Up	TEA004577.1	ko00040	Pentose and glucuronate interconversions	Metabolism	Carbohydrate metabolism
novel_mir_37	-	Up	TEA009785.1	ko00040	Pentose and glucuronate interconversions	Metabolism	Carbohydrate metabolism
novel_mir_37	-	Up	TEA016826.1	ko00040	Pentose and glucuronate interconversions	Metabolism	Carbohydrate metabolism
novel_mir_18	Down	Down	TEA020146.1	ko00040	Pentose and glucuronate interconversions	Metabolism	Carbohydrate metabolism
novel_mir_18	Down	Down	TEA028568.1	ko00040	Pentose and glucuronate interconversions	Metabolism	Carbohydrate metabolism
miR1535a	Down	Down	TEA015268.1	ko04145	Phagosome	Cellular Processes	Transport and catabolism
miR1535a	Down	Down	TEA031807.1	ko04145	Phagosome	Cellular Processes	Transport and catabolism
miR5372	-	Down	TEA011045.1	ko00360	Phenylalanine metabolism	Metabolism	Amino acid metabolism
novel_mir_37	-	Up	TEA006224.1	ko00940	Phenylpropanoid biosynthesis	Metabolism	Biosynthesis of other secondary metabolites
novel_mir_37	-	Up	TEA009331.1	ko00940	Phenylpropanoid biosynthesis	Metabolism	Biosynthesis of other secondary metabolites
novel_mir_37	-	Up	TEA014123.1	ko00940	Phenylpropanoid biosynthesis	Metabolism	Biosynthesis of other secondary metabolites
novel_mir_37	-	Up	TEA022552.1	ko00940	Phenylpropanoid biosynthesis	Metabolism	Biosynthesis of other secondary metabolites
novel_mir_37	-	Up	TEA027589.1	ko00940	Phenylpropanoid biosynthesis	Metabolism	Biosynthesis of other secondary metabolites
novel_mir_37	-	Up	TEA027742.1	ko00940	Phenylpropanoid biosynthesis	Metabolism	Biosynthesis of other secondary metabolites
novel_mir_37	-	Up	TEA029192.1	ko00940	Phenylpropanoid biosynthesis	Metabolism	Biosynthesis of other secondary metabolites
novel_mir_37	-	Up	TEA022555.1	ko04070	Phosphatidylinositol signaling system	Environmental Information Processing	Signal transduction
novel_mir_37	-	Up	TEA003272.1	ko04072	Phospholipase D signaling pathway	Environmental Information Processing	Signal transduction
novel_mir_37	-	Up	TEA022666.1	ko04072	Phospholipase D signaling pathway	Environmental Information Processing	Signal transduction
miR5293	Up	Up	TEA023749.1	ko04151	PI3K-Akt signaling pathway	Environmental Information Processing	Signal transduction
miR5721	Up	-	TEA030166.1	ko04151	PI3K-Akt signaling pathway	Environmental Information Processing	Signal transduction
miR172c-3p	-	Up	TEA006216.1	ko04075	Plant hormone signal transduction	Environmental Information Processing	Signal transduction
novel_mir_37	-	Up	TEA003764.1	ko04075	Plant hormone signal transduction	Environmental Information Processing	Signal transduction
novel_mir_37	-	Up	TEA009785.1	ko04075	Plant hormone signal transduction	Environmental Information Processing	Signal transduction
novel_mir_37	-	Up	TEA019376.1	ko04075	Plant hormone signal transduction	Environmental Information Processing	Signal transduction
novel_mir_37	-	Up	TEA022018.1	ko04075	Plant hormone signal transduction	Environmental Information Processing	Signal transduction
novel_mir_37	-	Up	TEA027443.1	ko04075	Plant hormone signal transduction	Environmental Information Processing	Signal transduction
miR5721	Up	-	TEA030166.1	ko04075	Plant hormone signal transduction	Environmental Information Processing	Signal transduction
novel_mir_37	-	Up	TEA008556.1	ko00860	Porphyrin and chlorophyll metabolism	Metabolism	Metabolism of cofactors and vitamins
novel_mir_37	-	Up	TEA015436.1	ko00860	Porphyrin and chlorophyll metabolism	Metabolism	Metabolism of cofactors and vitamins
novel_mir_37	-	Up	TEA027589.1	ko00860	Porphyrin and chlorophyll metabolism	Metabolism	Metabolism of cofactors and vitamins
novel_mir_37	-	Up	TEA029192.1	ko00860	Porphyrin and chlorophyll metabolism	Metabolism	Metabolism of cofactors and vitamins
novel_mir_37	-	Up	TEA021546.1	ko00640	Propanoate metabolism	Metabolism	Carbohydrate metabolism
novel_mir_37	-	Up	TEA015484.1	ko04141	Protein processing in endoplasmic reticulum	Genetic Information Processing	Folding, sorting and degradation
novel_mir_37	-	Up	TEA022018.1	ko04141	Protein processing in endoplasmic reticulum	Genetic Information Processing	Folding, sorting and degradation
novel_mir_37	-	Up	TEA030094.1	ko04141	Protein processing in endoplasmic reticulum	Genetic Information Processing	Folding, sorting and degradation
miR1508a	Down	Down	TEA027146.1	ko04141	Protein processing in endoplasmic reticulum	Genetic Information Processing	Folding, sorting and degradation
miR1535a	Down	Down	TEA005439.1	ko04141	Protein processing in endoplasmic reticulum	Genetic Information Processing	Folding, sorting and degradation
novel_mir_18	Down	Down	TEA004684.1	ko04141	Protein processing in endoplasmic reticulum	Genetic Information Processing	Folding, sorting and degradation
miR5380c	Up	-	TEA012727.1	ko04141	Protein processing in endoplasmic reticulum	Genetic Information Processing	Folding, sorting and degradation
novel_mir_37	-	Up	TEA020747.1	ko00230	Purine metabolism	Metabolism	Nucleotide metabolism
novel_mir_37	-	Up	TEA023615.1	ko00230	Purine metabolism	Metabolism	Nucleotide metabolism
novel_mir_37	-	Up	TEA026224.1	ko00620	Pyruvate metabolism	Metabolism	Carbohydrate metabolism
novel_mir_37	-	Up	TEA011657.1	ko04014	Ras signaling pathway	Environmental Information Processing	Signal transduction
novel_mir_37	-	Up	TEA022666.1	ko04014	Ras signaling pathway	Environmental Information Processing	Signal transduction
miR1535a	Down	Down	TEA030352.1	ko04014	Ras signaling pathway	Environmental Information Processing	Signal transduction
miR5240	Down	-	TEA000121.1	ko04014	Ras signaling pathway	Environmental Information Processing	Signal transduction
miR5240	Down	-	TEA010275.1	ko04014	Ras signaling pathway	Environmental Information Processing	Signal transduction
miR5721	Up	-	TEA013890.1	ko04810	Regulation of actin cytoskeleton	Cellular Processes	Cell motility
novel_mir_37	-	Up	TEA005168.1	ko00830	Retinol metabolism	Metabolism	Metabolism of cofactors and vitamins
novel_mir_37	-	Up	TEA018811.1	ko03010	Ribosome	Genetic Information Processing	Translation
novel_mir_37	-	Up	TEA030710.1	ko03010	Ribosome	Genetic Information Processing	Translation
miR5819	Up	-	TEA016636.1	ko03010	Ribosome	Genetic Information Processing	Translation
miR5819	Up	-	TEA007810.1	ko03008	Ribosome biogenesis in eukaryotes	Genetic Information Processing	Translation
novel_mir_37	-	Up	TEA030094.1	ko03018	RNA degradation	Genetic Information Processing	Folding, sorting and degradation
miR2118a-3p	Down	Down	TEA016266.1	ko03018	RNA degradation	Genetic Information Processing	Folding, sorting and degradation
miR5819	Up	-	TEA019102.1	ko03018	RNA degradation	Genetic Information Processing	Folding, sorting and degradation
novel_mir_16	Up	-	TEA010085.1	ko03018	RNA degradation	Genetic Information Processing	Folding, sorting and degradation
novel_mir_37	-	Up	TEA004014.1	ko03020	RNA polymerase	Genetic Information Processing	Transcription
novel_mir_37	-	Up	TEA005314.1	ko03020	RNA polymerase	Genetic Information Processing	Transcription
miR2118a-3p	Down	Down	TEA028604.1	ko03020	RNA polymerase	Genetic Information Processing	Transcription
novel_mir_37	-	Up	TEA030094.1	ko03013	RNA transport	Genetic Information Processing	Translation
miR2118a-3p	Down	Down	TEA016266.1	ko03013	RNA transport	Genetic Information Processing	Translation
novel_mir_18	Down	Down	TEA004684.1	ko03013	RNA transport	Genetic Information Processing	Translation
miR2590h	Down	-	TEA032388.1	ko03013	RNA transport	Genetic Information Processing	Translation
miR5721	Up	-	TEA030166.1	ko03013	RNA transport	Genetic Information Processing	Translation
miR5819	Up	-	TEA019102.1	ko03013	RNA transport	Genetic Information Processing	Translation
novel_mir_23	Up	-	TEA021091.1	ko03013	RNA transport	Genetic Information Processing	Translation
novel_mir_37	-	Up	TEA016437.1	ko00450	Selenocompound metabolism	Metabolism	Metabolism of other amino acids
novel_mir_37	-	Up	TEA022666.1	ko04071	Sphingolipid signaling pathway	Environmental Information Processing	Signal transduction
miR5293	Up	Up	TEA023749.1	ko04071	Sphingolipid signaling pathway	Environmental Information Processing	Signal transduction
miR4388	Up	-	TEA015299.1	ko04071	Sphingolipid signaling pathway	Environmental Information Processing	Signal transduction
miR172c-3p	-	Up	TEA004485.1	ko03040	Spliceosome	Genetic Information Processing	Transcription
novel_mir_37	-	Up	TEA009576.1	ko03040	Spliceosome	Genetic Information Processing	Transcription
miR5721	Up	-	TEA030166.1	ko03040	Spliceosome	Genetic Information Processing	Transcription
novel_mir_105	Up	-	TEA032570.1	ko03040	Spliceosome	Genetic Information Processing	Transcription
novel_mir_37	-	Up	TEA016826.1	ko00500	Starch and sucrose metabolism	Metabolism	Carbohydrate metabolism
novel_mir_37	-	Up	TEA019096.1	ko00500	Starch and sucrose metabolism	Metabolism	Carbohydrate metabolism
novel_mir_37	-	Up	TEA021630.1	ko00500	Starch and sucrose metabolism	Metabolism	Carbohydrate metabolism
novel_mir_37	-	Up	TEA027589.1	ko00500	Starch and sucrose metabolism	Metabolism	Carbohydrate metabolism
novel_mir_37	-	Up	TEA029192.1	ko00500	Starch and sucrose metabolism	Metabolism	Carbohydrate metabolism
miR172g-3p	-	Down	TEA029295.1	ko00500	Starch and sucrose metabolism	Metabolism	Carbohydrate metabolism
miR6196	-	Down	TEA010313.1	ko00500	Starch and sucrose metabolism	Metabolism	Carbohydrate metabolism
miR6196	-	Down	TEA014929.1	ko00500	Starch and sucrose metabolism	Metabolism	Carbohydrate metabolism
miR1535a	Down	Down	TEA023416.1	ko00500	Starch and sucrose metabolism	Metabolism	Carbohydrate metabolism
miR1873	Up	-	TEA030640.1	ko00500	Starch and sucrose metabolism	Metabolism	Carbohydrate metabolism
miR5819	Up	-	TEA025078.1	ko00500	Starch and sucrose metabolism	Metabolism	Carbohydrate metabolism
miR2118-5p	-	Up	TEA022912.1	ko00140	Steroid hormone biosynthesis	Metabolism	Lipid metabolism
miR9563b-3p	Up	-	TEA026834.1	ko00140	Steroid hormone biosynthesis	Metabolism	Lipid metabolism
miR9563b-3p	Up	-	TEA026846.1	ko00140	Steroid hormone biosynthesis	Metabolism	Lipid metabolism
novel_mir_37	-	Up	TEA004464.1	ko00643	Styrene degradation	Metabolism	Xenobiotics biodegradation and metabolism
novel_mir_37	-	Up	TEA003047.1	ko00920	Sulfur metabolism	Metabolism	Energy metabolism
novel_mir_37	-	Up	TEA018081.1	ko00920	Sulfur metabolism	Metabolism	Energy metabolism
novel_mir_37	-	Up	TEA022555.1	ko00920	Sulfur metabolism	Metabolism	Energy metabolism
miR5819	Up	-	TEA023535.1	ko04122	Sulfur relay system	Genetic Information Processing	Folding, sorting and degradation
novel_mir_37	-	Up	TEA014026.1	ko00430	Taurine and hypotaurine metabolism	Metabolism	Metabolism of other amino acids
novel_mir_37	-	Up	TEA029477.1	ko00430	Taurine and hypotaurine metabolism	Metabolism	Metabolism of other amino acids
novel_mir_37	-	Up	TEA017672.1	ko00900	Terpenoid backbone biosynthesis	Metabolism	Metabolism of terpenoids and polyketides
novel_mir_37	-	Up	TEA021131.1	ko00900	Terpenoid backbone biosynthesis	Metabolism	Metabolism of terpenoids and polyketides
novel_mir_37	-	Up	TEA026482.1	ko00900	Terpenoid backbone biosynthesis	Metabolism	Metabolism of terpenoids and polyketides
novel_mir_37	-	Up	TEA027589.1	ko00900	Terpenoid backbone biosynthesis	Metabolism	Metabolism of terpenoids and polyketides
novel_mir_37	-	Up	TEA029192.1	ko00900	Terpenoid backbone biosynthesis	Metabolism	Metabolism of terpenoids and polyketides
novel_mir_37	-	Up	TEA030094.1	ko04350	TGF-beta signaling pathway	Environmental Information Processing	Signal transduction
miR172c-3p	-	Up	TEA013708.1	ko00730	Thiamine metabolism	Metabolism	Metabolism of cofactors and vitamins
novel_mir_37	-	Up	TEA020747.1	ko00730	Thiamine metabolism	Metabolism	Metabolism of cofactors and vitamins
novel_mir_37	-	Up	TEA023615.1	ko00730	Thiamine metabolism	Metabolism	Metabolism of cofactors and vitamins
miR5293	Up	Up	TEA023749.1	ko04530	Tight junction	Cellular Processes	Cellular community - eukaryotes
miR5372	-	Down	TEA011045.1	ko00960	Tropane, piperidine and pyridine alkaloid biosynthesis	Metabolism	Biosynthesis of other secondary metabolites
novel_mir_37	-	Up	TEA004577.1	ko02020	Two-component system	Environmental Information Processing	Signal transduction
novel_mir_37	-	Up	TEA016826.1	ko02020	Two-component system	Environmental Information Processing	Signal transduction
novel_mir_18	Down	Down	TEA020146.1	ko02020	Two-component system	Environmental Information Processing	Signal transduction
novel_mir_18	Down	Down	TEA028568.1	ko02020	Two-component system	Environmental Information Processing	Signal transduction
novel_mir_37	-	Up	TEA004464.1	ko00350	Tyrosine metabolism	Metabolism	Amino acid metabolism
miR5372	-	Down	TEA011045.1	ko00350	Tyrosine metabolism	Metabolism	Amino acid metabolism
novel_mir_37	-	Up	TEA032119.1	ko00130	Ubiquinone and other terpenoid-quinone biosynthesis	Metabolism	Metabolism of cofactors and vitamins
novel_mir_37	-	Up	TEA032128.1	ko00130	Ubiquinone and other terpenoid-quinone biosynthesis	Metabolism	Metabolism of cofactors and vitamins
novel_mir_37	-	Up	TEA022666.1	ko04120	Ubiquitin mediated proteolysis	Genetic Information Processing	Folding, sorting and degradation
novel_mir_37	-	Up	TEA030094.1	ko04120	Ubiquitin mediated proteolysis	Genetic Information Processing	Folding, sorting and degradation
novel_mir_39	-	Down	TEA032841.1	ko04120	Ubiquitin mediated proteolysis	Genetic Information Processing	Folding, sorting and degradation
miR1535a	Down	Down	TEA005524.1	ko04120	Ubiquitin mediated proteolysis	Genetic Information Processing	Folding, sorting and degradation
novel_mir_37	-	Up	TEA012111.1	ko00290	Valine, leucine and isoleucine biosynthesis	Metabolism	Amino acid metabolism
novel_mir_23	Up	-	TEA023338.1	ko00290	Valine, leucine and isoleucine biosynthesis	Metabolism	Amino acid metabolism
novel_mir_37	-	Up	TEA004997.1	ko00513	Various types of N-glycan biosynthesis	Metabolism	Glycan biosynthesis and metabolism
novel_mir_37	-	Up	TEA030094.1	ko04310	Wnt signaling pathway	Environmental Information Processing	Signal transduction
miR5819	Up	-	TEA007810.1	ko04310	Wnt signaling pathway	Environmental Information Processing	Signal transduction
